# Supplementary material for: Protein post-translational modification crotonylation of TXN and GLO1 in artery and vein grafts for coronary artery surgery
Source: Redox Biol. 2025 Mar 22;82:103608. doi: 10.1016/j.redox.2025.103608 (PMC11986619; doi:10.1016/j.redox.2025.103608)
Supplement: Multimedia component 3 [file mmc3.xlsx]

## Sheet: Summary
Header line description of table 1			Table 1. MS/MS spectrum database search analysis summary
Total spectrum	Number of spectrum produced by mass spectrometer
Matched spectrum	Number of spectrum matched with alignment protein		Total spectrum	Matched spectrum	Peptides	Unique peptides	Identified proteins	Quantifiable proteins
Peptides	Number of peptides whitch spectrum hit		456434	58809 (12.9%)	27190	26059	3994	3652
Unique peptides	Number of identified peptides that only come form this protein groups
Identified proteins	Number of proteins detected by spectrum search analysis
Quantifiable proteins	Number of proteins quantifiable		Table 2. Differentially expressed protein summary (Filtered with threshold value of expression fold change and P value < 0.05)
Header line description of worksheet "Protein_quant"			Compare group	Regulated type	fold change >1.2	fold change >1.3	fold change >1.5	fold change >2
Protein accession	Protein accession number of database used for search		IMA_1/SV_1	up-regulated	338	265	171	42
Protein description	Protein functional description			down-regulated	379	238	70	11
Gene name	Indicates the name of the gene that code for the protein sequence		IMA_2/SV_2	up-regulated	446	373	257	105
MW [kDa]	Protein molecular weight ,unit [kDa]			down-regulated	384	251	104	13
Score	A simple rule to be used to judge whether a result is significant or not		IMA_3/SV_3	up-regulated	394	318	182	48
Coverage [%]	Percent of identified peptdie sequence covering in protein sequence			down-regulated	312	218	99	22
Peptides	Number of peptides whitch spectrum hit		IMA/SV	up-regulated	526	432	262	64
PSMs	Number of spectrum which protein matched			down-regulated	436	269	91	13
Unique peptides	Number of identified peptides that only come form this protein groups
Header line description of worksheet "Peptide_quant"
ID	Identified peptide index number
Sequence	Identified peptide amino acid sequence
Protein accession	Protein accession number of database used for search
Protein description	Protein functional description
Charge	Carried charge of peptide
m/z	Mass-to-charge ratio of peptide
mass error [ppm]	Parts per million ratio of peptide mass error between the theory and practice
PEP	The maximal posterior error probability for peptides
Score	A simple rule to be used to judge whether a result is significant or not
Unique [yes/no]	When marked with 'yes', this particular peptide is unique to a single identified protein group

## Sheet: Sheet1
	Total spectrum	Matched spectrum	Peptides	Unique peptides	Identified proteins	Quantifiable proteins
	456434	58809	27190	26059	3994	3652

## Sheet: Protein_quant
Protein accession	Protein description	Gene name	MW [kDa]	Score	Coverage [%]	Peptides	PSMs	Unique peptides	IMA_1	IMA_2	IMA_3	SV_1	SV_2	SV_3	IMA_1/SV_1 Ratio	IMA_1/SV_1 P value	IMA_2/SV_2 Ratio	IMA_2/SV_2 P value	IMA_3/SV_3 Ratio	IMA_3/SV_3 P value	IMA/SV Ratio	IMA/SV P value
A0A075B6I0	Immunoglobulin lambda variable 8-61 OS=Homo sapiens OX=9606 GN=IGLV8-61	IGLV8-61	12.814	3.8965	14.8	2	4	2	0.893	2.378	0.734	0.777	1.11	0.451	1.149	0.20852	2.142	0.020044	1.627	0.154602	1.713	0.36012
A0A075B6I9	Immunoglobulin lambda variable 7-46 OS=Homo sapiens OX=9606 GN=IGLV7-46	IGLV7-46	12.468	3.3799	13.7	2	3	2	0.997	1.36	1.201	0.856	0.846	0.951	1.165	0.48412	1.608	0.163498	1.263	0.36096	1.341	0.042403
A0A075B6J9	Immunoglobulin lambda variable 2-18 OS=Homo sapiens OX=9606 GN=IGLV2-18	IGLV2-18	12.412	2.9095	11	1	2	1	1.092	1.718	1.372	0.715	0.729	0.741	1.527		2.357		1.852		1.914	0.040479
A0A075B6K5	Immunoglobulin lambda variable 3-9 OS=Homo sapiens OX=9606 GN=IGLV3-9	IGLV3-9	12.332	37.622	40	4	9	4	1.134	1.661	1.291	0.707	0.813	0.88	1.604	0.000102959	2.043	5.0019e-07	1.467	0.00033768	1.703	0.0153981
A0A087WSY6	Immunoglobulin kappa variable 3D-15 OS=Homo sapiens OX=9606 GN=IGKV3D-15	IGKV3D-15	12.534	14.336	18.3	2	4	2	0.977	1.452	1.314	0.732	0.785	0.877	1.335	0.2515	1.85	0.00101669	1.498	0.0097396	1.563	0.028522
A0A087WW87	Immunoglobulin kappa variable 2-40 OS=Homo sapiens OX=9606 GN=IGKV2-40	IGKV2-40	13.31	12.443	22.3	2	4	1	0.984	2.278	0.83	0.606	0.97	0.662	1.624	0.187363	2.348	0.27312	1.254	0.7123	1.828	0.2039
A0A0A0MRZ8	Immunoglobulin kappa variable 3D-11 OS=Homo sapiens OX=9606 GN=IGKV3D-11	IGKV3D-11	12.625	2.4634	7.8	1	2	1	1.167	1.821	1.11	0.683	0.797	0.747	1.709	0.082076	2.285	0.0066635	1.486	0.00095759	1.84	0.023116
A0A0A0MS14	Immunoglobulin heavy variable 1-45 OS=Homo sapiens OX=9606 GN=IGHV1-45	IGHV1-45	13.508	6.9809	9.4	1	2	1	1.065	1.868	0.615	0.795	1.141	0.709	1.34	0.033316	1.637	0.00110019	0.867	0.091338	1.341	0.5747
A0A0A0MS15	Immunoglobulin heavy variable 3-49 OS=Homo sapiens OX=9606 GN=IGHV3-49	IGHV3-49	13.056	5.2074	16.8	2	3	2	1.107	1.289	1.34	0.704	0.89	0.92	1.572	0.075603	1.448	0.177805	1.457	0.30058	1.486	0.0175033
A0A0A0MT36	Immunoglobulin kappa variable 6D-21 OS=Homo sapiens OX=9606 GN=IGKV6D-21	IGKV6D-21	12.34	2.5976	10.5	1	1	1	1.412	1.495	1.063	0.648	0.97	0.693	2.179		1.541		1.534		1.718	0.028718
A0A0B4J1U7	Immunoglobulin heavy variable 6-1 OS=Homo sapiens OX=9606 GN=IGHV6-1	IGHV6-1	13.481	4.8432	15.7	2	3	2	0.904	1.658	0.91	0.741	1.117	0.862	1.22	0.028759	1.484	0.032403	1.056	0.75814	1.276	0.40836
A0A0B4J1V0	Immunoglobulin heavy variable 3-15 OS=Homo sapiens OX=9606 GN=IGHV3-15	IGHV3-15	12.926	7.6338	20.2	2	3	2	1.179	1.715	1.255	0.698	0.78	0.732	1.689	0.0028576	2.199	0.00179969	1.714	0.0004398	1.877	0.0068405
A0A0B4J1X8	Immunoglobulin heavy variable 3-43 OS=Homo sapiens OX=9606 GN=IGHV3-43	IGHV3-43	13.077	7.4041	18.6	2	2	1	0.72	2.864	0.534	0.452	1.199	0.577	1.593		2.389		0.925		1.848	0.51926
A0A0B4J1Y9	Immunoglobulin heavy variable 3-72 OS=Homo sapiens OX=9606 GN=IGHV3-72	IGHV3-72	13.203	8.3674	29.4	3	6	3	1.086	1.878	0.777	0.762	1.104	0.762	1.425	0.0143352	1.701	0.056476	1.02	0.56338	1.424	0.35004
A0A0C4DH25	Immunoglobulin kappa variable 3D-20 OS=Homo sapiens OX=9606 GN=IGKV3D-20	IGKV3D-20	12.515	28.413	27.6	3	4	3	1.07	2.04	1.212	0.554	0.79	0.73	1.931	1.6655e-06	2.582	1.73405e-05	1.66	0.0005423	2.084	0.035136
A0A0C4DH29	Immunoglobulin heavy variable 1-3 OS=Homo sapiens OX=9606 GN=IGHV1-3	IGHV1-3	13.008	8.0497	28.2	3	5	1	0.931	2.306	1.019	0.486	1.174	0.487	1.916		1.964		2.092		1.982	0.170044
A0A0C4DH31	Immunoglobulin heavy variable 1-18 OS=Homo sapiens OX=9606 GN=IGHV1-18	IGHV1-18	12.82	19.502	29.9	3	6	2	1.218	1.377	0.912	0.767	0.847	0.965	1.588	0.00898	1.626	0.0138403	0.945	0.99056	1.36	0.099319
A0A0C4DH32	Immunoglobulin heavy variable 3-20 OS=Homo sapiens OX=9606 GN=IGHV3-20	IGHV3-20	12.673	2.8572	18.8	2	2	1
A0A0C4DH33	Immunoglobulin heavy variable 1-24 OS=Homo sapiens OX=9606 GN=IGHV1-24	IGHV1-24	12.824	12.784	23.1	2	2	1	1.102	1.338	1.34	0.995	0.771	0.741	1.108		1.735		1.808		1.508	0.021236
A0A0C4DH34	Immunoglobulin heavy variable 4-28 OS=Homo sapiens OX=9606 GN=IGHV4-28	IGHV4-28	13.124	2.1369	7.7	1	3	1	1.196	1.529	1.478	0.613	0.731	0.812	1.951	0.083697	2.092	0.036896	1.82	0.053258	1.949	0.0040151
A0A0C4DH38	Immunoglobulin heavy variable 5-51 OS=Homo sapiens OX=9606 GN=IGHV5-51	IGHV5-51	12.674	16.761	33.3	3	6	1	0.952	1.542	1.66	0.635	0.928	0.684	1.499	0.024139	1.662	0.034164	2.427	0.027475	1.849	0.045764
A0A0C4DH43	Immunoglobulin heavy variable 2-70D OS=Homo sapiens OX=9606 GN=IGHV2-70D	IGHV2-70D	13.312	2.0215	6.7	1	1	1
A0A0C4DH68	Immunoglobulin kappa variable 2-24 OS=Homo sapiens OX=9606 GN=IGKV2-24	IGKV2-24	13.079	3.6967	10.8	1	1	1	1.306	2.744	0.599	0.546	0.751	0.476	2.392		3.654		1.258		2.622	0.157077
A0A0C4DH72	Immunoglobulin kappa variable 1-6 OS=Homo sapiens OX=9606 GN=IGKV1-6	IGKV1-6	12.697	2.1663	10.3	1	1	1	1.017	2.336	0.817	0.42	1.248	0.521	2.421		1.872		1.568		1.905	0.22982
A0A0J9YX35	Immunoglobulin heavy variable 3-64D OS=Homo sapiens OX=9606 GN=IGHV3-64D	IGHV3-64D	12.822	7.4041	9.4	1	2	1	1.409	1.46	1.033	0.62	0.947	0.785	2.273	0.088301	1.542	0.162635	1.316	0.03646	1.659	0.036384
A0A0J9YXX1	Immunoglobulin heavy variable 5-10-1 OS=Homo sapiens OX=9606 GN=IGHV5-10-1	IGHV5-10-1	12.772	-2	26.5	3	5	1	1.272	1.176	1.728	0.523	0.789	0.869	2.432		1.49		1.988		1.915	0.027865
A0AV96	RNA-binding protein 47 OS=Homo sapiens OX=9606 GN=RBM47	RBM47	64.098	-2	2	1	1	1	1.284	1.159	1.476	0.714	0.99	0.69	1.798		1.171		2.139		1.637	0.020416
A0AVT1	Ubiquitin-like modifier-activating enzyme 6 OS=Homo sapiens OX=9606 GN=UBA6	UBA6	117.97	39.638	11	12	15	12	1.073	0.973	0.826	1.003	0.965	1.146	1.07	0.39472	1.008	0.5954	0.721	0.046203	0.922	0.41516
A0FGR8	Extended synaptotagmin-2 OS=Homo sapiens OX=9606 GN=ESYT2	ESYT2	102.36	89.455	26	18	34	18	0.921	1.06	1.074	1.007	0.982	0.982	0.915	0.03952	1.079	0.51292	1.094	0.131641	1.028	0.6353
A0M8Q6	Immunoglobulin lambda constant 7 OS=Homo sapiens OX=9606 GN=IGLC7	IGLC7	11.253	5.9065	57.5	5	22	2	1.071	1.129	1.732	0.651	0.608	1.007	1.645	0.0180217	1.857	1.58128e-05	1.72	0.0030761	1.735	0.065321
A1A4S6	Rho GTPase-activating protein 10 OS=Homo sapiens OX=9606 GN=ARHGAP10	ARHGAP10	89.374	2.3842	1.1	1	2	1	1.084	1.489	0.828	1.042	0.676	1.021	1.04		2.203		0.811		1.242	0.40198
A1IGU5	Rho guanine nucleotide exchange factor 37 OS=Homo sapiens OX=9606 GN=ARHGEF37	ARHGEF37	76.277	8.8212	5.2	3	3	3	0.818	0.975	1.215	1.037	0.853	1.19	0.789		1.143		1.021		0.977	0.86282
A1L0T0	Acetolactate synthase-like protein OS=Homo sapiens OX=9606 GN=ILVBL	ILVBL	67.867	20.9	9.5	4	5	4	0.994	1.081	0.878	0.977	1.022	0.972	1.017	0.64506	1.058	0.6331	0.903	0.3633	0.994	0.88716
A1L4H1	Soluble scavenger receptor cysteine-rich domain-containing protein SSC5D OS=Homo sapiens OX=9606 GN=SSC5D	SSC5D	165.74	78.141	11.5	13	17	13	0.868	0.853	0.825	1.135	1.31	1.066	0.765	0.0043644	0.651	0.011622	0.774	0.095284	0.725	0.0071766
A1X283	SH3 and PX domain-containing protein 2B OS=Homo sapiens OX=9606 GN=SH3PXD2B	SH3PXD2B	101.58	9.4327	5.3	5	6	5	0.813	0.745	0.865	1.31	1.207	1.006	0.621	0.0026446	0.617	0.00109575	0.86	0.0189596	0.688	0.0142833
A1XBS5	Protein FAM92A OS=Homo sapiens OX=9606 GN=FAM92A	FAM92A	33.43	-2	3.1	1	1	1	0.916	0.804	0.851	1.056	1.18	1.162	0.867		0.681		0.732		0.757	0.0055391
A1Z1Q3	O-acetyl-ADP-ribose deacetylase MACROD2 OS=Homo sapiens OX=9606 GN=MACROD2	MACROD2	50.05	6.9514	7.4	3	3	3	0.579	0.496	0.348	1.437	1.342	1.491	0.403		0.37		0.233		0.333	0.00189573
A2NJV5	Immunoglobulin kappa variable 2-29 OS=Homo sapiens OX=9606 GN=IGKV2-29	IGKV2-29	13.085	3.4167	23.3	2	3	1	1.092	1.359	1.192	0.93	0.759	0.896	1.174		1.791		1.33		1.409	0.0183405
A2RRP1	Neuroblastoma-amplified sequence OS=Homo sapiens OX=9606 GN=NBAS	NBAS	268.57	3.1617	0.5	1	1	1	1.032	0.983	1.444	0.933	0.999	0.832	1.106		0.984		1.736		1.251	0.183916
A4D0S4	Laminin subunit beta-4 OS=Homo sapiens OX=9606 GN=LAMB4	LAMB4	193.54	-2	1.2	2	2	1
A4D1P6	WD repeat-containing protein 91 OS=Homo sapiens OX=9606 GN=WDR91	WDR91	83.343	9.2242	4.4	4	5	4	1.132	1.103	1.144	1.027	0.916	0.897	1.102	0.4378	1.204	0.092241	1.275	0.053297	1.19	0.0156153
A5YKK6	CCR4-NOT transcription complex subunit 1 OS=Homo sapiens OX=9606 GN=CNOT1	CNOT1	266.94	10.683	2.3	5	6	5	1.063	1.101	1.014	0.95	1.009	0.977	1.119	0.53274	1.091	0.72464	1.038	0.35478	1.082	0.055597
A6NDG6	Glycerol-3-phosphate phosphatase OS=Homo sapiens OX=9606 GN=PGP	PGP	34.006	11.433	14	4	5	4	0.934	1.18	1.034	1.025	1.033	0.963	0.911	0.44954	1.142	0.53694	1.074	0.65038	1.042	0.63024
A6NHL2	Tubulin alpha chain-like 3 OS=Homo sapiens OX=9606 GN=TUBAL3	TUBAL3	49.908	73.888	11.7	6	15	1	0.806	0.971	1.133	0.962	1.157	1.008	0.838	0.070825	0.839	0.85844	1.124	0.94682	0.931	0.52574
A8K0R7	Zinc finger protein 839 OS=Homo sapiens OX=9606 GN=ZNF839	ZNF839	87.483	-2	1	1	1	1	0.952	0.931	1.027	1.124	0.996	1.035	0.847		0.935		0.992		0.922	0.158097
A8MVU1	Putative neutrophil cytosol factor 1C OS=Homo sapiens OX=9606 GN=NCF1C	NCF1C	41.85	2.5346	2.5	1	1	1	1.021	1.486	1.199	0.816	0.895	0.836	1.251		1.66		1.434		1.455	0.031555
A9UHW6	MIF4G domain-containing protein OS=Homo sapiens OX=9606 GN=MIF4GD	MIF4GD	25.423	21.147	23	4	5	4	0.823	0.859	0.824	1.149	1.148	1.162	0.716	0.041905	0.748	0.0187573	0.709	0.051896	0.724	2.2449e-05
B5MCN3	Putative SEC14-like protein 6 OS=Homo sapiens OX=9606 GN=SEC14L6	SEC14L6	45.364	6.3815	7.6	2	2	2	1.199	1.547	1.123	0.881	0.741	0.783	1.361	0.36758	2.088	0.33928	1.434	0.3275	1.609	0.0131783
C4AMC7	Putative WAS protein family homolog 3 OS=Homo sapiens OX=9606 GN=WASH3P	WASH3P	49.994	7.8255	6.9	3	4	3	0.96	0.922	0.947	1.117	1.016	0.993	0.859	0.3676	0.907	0.57654	0.954	0.58248	0.905	0.059941
E7ETH6	Zinc finger protein 587B OS=Homo sapiens OX=9606 GN=ZNF587B	ZNF587B	45.541	-2	2	1	1	1	0.345	0.689	5.011	0.359	0.292	0.406	0.961		2.36		12.342		5.719	0.3029
L0R6Q1	SLC35A4 upstream open reading frame protein OS=Homo sapiens OX=9606 GN=SLC35A4	SLC35A4	11.133	29.428	30.1	2	3	2	1.125	1.066	1.209	0.914	0.909	0.947	1.231	0.24592	1.173	0.4917	1.277	0.196504	1.227	0.006204
O00116	Alkyldihydroxyacetonephosphate synthase, peroxisomal OS=Homo sapiens OX=9606 GN=AGPS	AGPS	72.911	5.8755	5.2	2	2	2
O00139	Kinesin-like protein KIF2A OS=Homo sapiens OX=9606 GN=KIF2A	KIF2A	79.954	4.3949	3.4	3	3	3
O00148	ATP-dependent RNA helicase DDX39A OS=Homo sapiens OX=9606 GN=DDX39A	DDX39A	49.129	2.6783	11.5	6	7	1
O00151	PDZ and LIM domain protein 1 OS=Homo sapiens OX=9606 GN=PDLIM1	PDLIM1	36.071	318.06	65	17	39	17	1.241	0.987	1.017	1.028	0.967	0.925	1.207	3.1444e-06	1.021	0.29386	1.099	0.8005	1.111	0.26484
O00159	Unconventional myosin-Ic OS=Homo sapiens OX=9606 GN=MYO1C	MYO1C	121.68	155.35	23.9	24	40	24	1.105	0.969	1.061	1.046	0.869	0.974	1.056	0.052345	1.115	0.00187881	1.089	0.069742	1.085	0.27946
O00161	Synaptosomal-associated protein 23 OS=Homo sapiens OX=9606 GN=SNAP23	SNAP23	23.354	26.016	29.4	5	6	5	0.971	1.012	1.092	1.122	0.908	0.941	0.865	0.108621	1.115	0.14334	1.16	0.23952	1.035	0.6379
O00170	AH receptor-interacting protein OS=Homo sapiens OX=9606 GN=AIP	AIP	37.636	32.028	27.6	7	7	7	0.959	0.902	0.965	1.221	1.1	1.004	0.785	0.031057	0.82	0.29924	0.961	0.66172	0.85	0.057419
O00178	GTP-binding protein 1 OS=Homo sapiens OX=9606 GN=GTPBP1	GTPBP1	72.453	15.688	7.6	4	4	4	1.019	1.109	1.417	0.844	0.887	0.947	1.207	0.29672	1.25	0.31336	1.496	0.56058	1.324	0.059858
O00186	Syntaxin-binding protein 3 OS=Homo sapiens OX=9606 GN=STXBP3	STXBP3	67.764	26.233	16.7	10	11	10	0.885	0.907	0.914	1.14	1.059	1.111	0.776	0.00130024	0.856	0.078337	0.823	0.093903	0.818	0.00105725
O00193	Small acidic protein OS=Homo sapiens OX=9606 GN=SMAP	SMAP	20.332	5.0955	16.9	3	3	3	1.118	1.076	1.159	1.127	0.839	0.847	0.992	0.55974	1.282	0.77058	1.368	0.152859	1.192	0.135865
O00194	Ras-related protein Rab-27B OS=Homo sapiens OX=9606 GN=RAB27B	RAB27B	24.608	4.7187	8.3	2	3	2	1.416	1.826	1.114	0.711	0.641	0.66	1.992	0.112382	2.849	0.00061576	1.688	0.0194352	2.165	0.0067012
O00203	AP-3 complex subunit beta-1 OS=Homo sapiens OX=9606 GN=AP3B1	AP3B1	121.32	38.876	11.3	12	14	12	0.989	0.997	1.031	1.028	1.035	0.982	0.962	0.859	0.963	0.96332	1.05	0.41418	0.991	0.68406
O00213	Amyloid-beta A4 precursor protein-binding family B member 1 OS=Homo sapiens OX=9606 GN=APBB1	APBB1	77.243	2.8225	2.1	1	1	1	1.448	1.121	1.161	0.903	0.773	0.817	1.604		1.45		1.421		1.496	0.0124009
O00217	NADH dehydrogenase [ubiquinone] iron-sulfur protein 8, mitochondrial OS=Homo sapiens OX=9606 GN=NDUFS8	NDUFS8	23.705	9.3322	21.4	4	4	4	0.987	0.746	1.075	1.168	0.912	0.987	0.845	0.6651	0.818	0.56412	1.089	0.52618	0.916	0.51392
O00231	26S proteasome non-ATPase regulatory subunit 11 OS=Homo sapiens OX=9606 GN=PSMD11	PSMD11	47.463	52.931	39.8	14	18	14	1.001	1.12	1.06	1.064	0.976	0.982	0.941	0.0173784	1.148	0.038697	1.079	0.89676	1.053	0.29846
O00232	26S proteasome non-ATPase regulatory subunit 12 OS=Homo sapiens OX=9606 GN=PSMD12	PSMD12	52.904	71.995	23.2	9	10	9	1.023	1.011	0.976	1.004	1.047	0.992	1.019	0.37338	0.966	0.9956	0.984	0.6275	0.989	0.6425
O00233	26S proteasome non-ATPase regulatory subunit 9 OS=Homo sapiens OX=9606 GN=PSMD9	PSMD9	24.682	31.919	34.5	7	16	7	0.992	1.273	0.912	0.98	0.949	0.905	1.012	0.76292	1.341	0.0007244	1.008	0.44872	1.121	0.3666
O00244	Copper transport protein ATOX1 OS=Homo sapiens OX=9606 GN=ATOX1	ATOX1	7.4016	61.413	76.5	5	9	5	1.046	1.166	0.959	1.026	1.048	0.976	1.019	0.91428	1.113	0.77924	0.983	0.70346	1.04	0.58148
O00264	Membrane-associated progesterone receptor component 1 OS=Homo sapiens OX=9606 GN=PGRMC1	PGRMC1	21.671	18.769	25.1	6	10	5	0.791	0.938	1.094	1.085	0.984	1.129	0.729	0.00035813	0.953	0.30064	0.969	0.48836	0.883	0.26658
O00267	Transcription elongation factor SPT5 OS=Homo sapiens OX=9606 GN=SUPT5H	SUPT5H	121	4.0676	3.1	3	3	3	0.82	0.966	0.988	1.182	0.983	1.099	0.694		0.983		0.899		0.85	0.109418
O00273	DNA fragmentation factor subunit alpha OS=Homo sapiens OX=9606 GN=DFFA	DFFA	36.521	21.552	21.5	6	7	6	1.062	1.246	1.135	0.966	0.916	0.891	1.099	0.75934	1.36	0.101158	1.274	0.628	1.242	0.0145366
O00291	Huntingtin-interacting protein 1 OS=Homo sapiens OX=9606 GN=HIP1	HIP1	116.22	33.697	14.9	14	14	14	1.044	1.059	1.14	0.994	0.977	0.925	1.05	0.126158	1.084	0.130721	1.232	0.0081445	1.12	0.031644
O00299	Chloride intracellular channel protein 1 OS=Homo sapiens OX=9606 GN=CLIC1	CLIC1	26.922	323.01	64.7	10	24	10	1.219	1.079	0.983	1.033	1.011	0.849	1.18	0.00136353	1.067	0.0126225	1.158	0.22848	1.134	0.22614
O00303	Eukaryotic translation initiation factor 3 subunit F OS=Homo sapiens OX=9606 GN=EIF3F	EIF3F	37.563	21.466	17.9	6	9	6	0.955	0.961	1.013	1.078	1.008	0.993	0.886	0.0105222	0.953	0.98952	1.02	0.87334	0.951	0.189198
O00330	Pyruvate dehydrogenase protein X component, mitochondrial OS=Homo sapiens OX=9606 GN=PDHX	PDHX	54.122	34.763	9	4	5	4	0.932	0.968	1.268	1.007	0.916	0.963	0.926	0.82384	1.057	0.88032	1.317	0.2054	1.098	0.44956
O00339	Matrilin-2 OS=Homo sapiens OX=9606 GN=MATN2	MATN2	106.84	70.584	16.5	12	16	12	0.664	0.709	0.89	1.187	1.141	1.248	0.559	1.74803e-05	0.621	4.148e-05	0.713	0.031745	0.633	0.0073424
O00391	Sulfhydryl oxidase 1 OS=Homo sapiens OX=9606 GN=QSOX1	QSOX1	82.577	28.198	7.5	5	5	5	1.223	1.319	1.395	0.831	0.834	0.712	1.472	0.055899	1.582	0.11104	1.959	0.004325	1.656	0.0014376
O00399	Dynactin subunit 6 OS=Homo sapiens OX=9606 GN=DCTN6	DCTN6	20.747	5.0531	12.1	2	3	2	1.075	1.445	0.903	0.895	0.943	0.903	1.201	0.55296	1.532	0.29166	1	0.93404	1.249	0.27892
O00401	Neural Wiskott-Aldrich syndrome protein OS=Homo sapiens OX=9606 GN=WASL	WASL	54.826	7.0543	8.1	5	5	5	0.966	1.111	0.928	1.08	1.136	1.004	0.894	0.32762	0.978	0.57868	0.924	0.393	0.933	0.33886
O00410	Importin-5 OS=Homo sapiens OX=9606 GN=IPO5	IPO5	123.63	142.1	27	23	34	23	0.918	0.903	0.871	1.061	1.144	1.047	0.865	0.141639	0.789	0.0061841	0.832	0.0120407	0.828	0.003997
O00423	Echinoderm microtubule-associated protein-like 1 OS=Homo sapiens OX=9606 GN=EML1	EML1	89.86	9.6512	6.1	5	6	5	1.317	1.098	1.527	0.832	0.762	0.772	1.583	0.24234	1.441	0.104784	1.978	0.30592	1.666	0.0071773
O00429	Dynamin-1-like protein OS=Homo sapiens OX=9606 GN=DNM1L	DNM1L	81.876	65.464	21.3	15	20	15	0.942	0.907	0.955	1.069	1.085	1.066	0.881	0.028317	0.836	0.42756	0.896	0.099001	0.871	0.00106366
O00442	RNA 3'-terminal phosphate cyclase OS=Homo sapiens OX=9606 GN=RTCA	RTCA	39.336	3.3647	5.2	2	2	2	1.137	1.145	1.068	0.974	0.987	0.852	1.167	0.185	1.16	0.2532	1.254	0.012337	1.191	0.027356
O00443	Phosphatidylinositol 4-phosphate 3-kinase C2 domain-containing subunit alpha OS=Homo sapiens OX=9606 GN=PIK3C2A	PIK3C2A	190.68	2.6323	0.9	2	2	2	0.967	1.172	0.865	1.062	1.094	0.925	0.911	0.58484	1.071	0.096198	0.935	0.83952	0.975	0.78028
O00459	Phosphatidylinositol 3-kinase regulatory subunit beta OS=Homo sapiens OX=9606 GN=PIK3R2	PIK3R2	81.544	3.4855	4.8	3	3	2	1.07	1.606		0.631	0.89		1.696		1.804				1.759	0.170344
O00461	Golgi integral membrane protein 4 OS=Homo sapiens OX=9606 GN=GOLIM4	GOLIM4	81.879	6.2948	4.9	3	5	3	0.968	0.887	1.119	0.98	1.077	1.049	0.988	0.92442	0.824	0.23814	1.067	0.76876	0.958	0.55442
O00468	Agrin OS=Homo sapiens OX=9606 GN=AGRN	AGRN	217.23	65.805	6.8	11	12	11	1.024	1.09	0.953	1.049	0.976	0.942	0.976	0.72674	1.117	0.034521	1.012	0.31238	1.034	0.54994
O00471	Exocyst complex component 5 OS=Homo sapiens OX=9606 GN=EXOC5	EXOC5	81.852	19.361	13.4	10	12	9	1.121	0.962	0.897	0.985	1.009	1	1.138	0.20726	0.953	0.25908	0.897	0.23238	0.995	0.90408
O00481	Butyrophilin subfamily 3 member A1 OS=Homo sapiens OX=9606 GN=BTN3A1	BTN3A1	57.677	4.9233	2.7	1	1	1	0.645	1.312	1.525	1.231	0.731		0.524		1.795				1.183	0.74956
O00483	Cytochrome c oxidase subunit NDUFA4 OS=Homo sapiens OX=9606 GN=NDUFA4	NDUFA4	9.3697	6.8758	40.7	4	4	4	0.865	0.721	0.754	1.204	1.247	1.16	0.718	0.0022363	0.578	0.0028018	0.65	0.046085	0.648	0.00173958
O00487	26S proteasome non-ATPase regulatory subunit 14 OS=Homo sapiens OX=9606 GN=PSMD14	PSMD14	34.577	27.667	23.5	7	10	7	0.981	0.979	0.984	1.074	0.932	0.963	0.913	9.599e-05	1.05	0.87054	1.022	0.47428	0.992	0.89184
O00499	Myc box-dependent-interacting protein 1 OS=Homo sapiens OX=9606 GN=BIN1	BIN1	64.699	206.98	26.1	13	20	11	0.749	0.861	1.033	1.096	1.015	1.166	0.683	5.7694e-07	0.848	0.076961	0.886	0.67454	0.807	0.093538
O00505	Importin subunit alpha-4 OS=Homo sapiens OX=9606 GN=KPNA3	KPNA3	57.81	3.646	6.9	3	5	1	0.856	0.978	0.931	1.09	1.067	1.107	0.785	0.045079	0.917	0.63766	0.841	0.39268	0.847	0.0142814
O00534	von Willebrand factor A domain-containing protein 5A OS=Homo sapiens OX=9606 GN=VWA5A	VWA5A	86.488	26.127	10.8	7	7	7	0.992	1.053	1.09	0.946	1.04	0.925	1.049	0.93528	1.012	0.50158	1.178	0.26194	1.077	0.174124
O00555	Voltage-dependent P/Q-type calcium channel subunit alpha-1A OS=Homo sapiens OX=9606 GN=CACNA1A	CACNA1A	282.36	-2	0.4	1	1	1	0.853	1.434	1.373	0.851	0.794	0.951	1.002		1.806		1.444		1.41	0.140356
O00567	Nucleolar protein 56 OS=Homo sapiens OX=9606 GN=NOP56	NOP56	66.049	8.038	5.1	3	3	3	0.772	0.904	1.235	1.167	1.016	1.006	0.662	0.0267	0.89	0.58208	1.228	0.39644	0.913	0.49974
O00584	Ribonuclease T2 OS=Homo sapiens OX=9606 GN=RNASET2	RNASET2	29.48	11.359	18.4	4	4	4	1.015	1.332	1.058	0.924	1.046	0.813	1.098	0.199683	1.273	0.26168	1.301	0.22086	1.223	0.14788
O00592	Podocalyxin OS=Homo sapiens OX=9606 GN=PODXL	PODXL	58.635	5.8007	3.6	2	2	2	1.032	1.169	1.168	0.956	0.945	0.906	1.079		1.237		1.289		1.2	0.0152424
O00625	Pirin OS=Homo sapiens OX=9606 GN=PIR	PIR	32.113	4.4829	8.3	3	4	3	0.988	1.106	1.092	0.934	1.076	0.996	1.058	0.9151	1.028	0.6561	1.096	0.49702	1.06	0.34128
O00629	Importin subunit alpha-3 OS=Homo sapiens OX=9606 GN=KPNA4	KPNA4	57.886	50.733	7.1	3	5	1	0.689	0.928	0.919	1.189	1.006	1.246	0.579		0.922		0.738		0.737	0.05728
O00743	Serine/threonine-protein phosphatase 6 catalytic subunit OS=Homo sapiens OX=9606 GN=PPP6C	PPP6C	35.144	8.9169	14.4	4	4	4	0.926	1.172	1.034	1.086	0.999	0.911	0.853	0.39538	1.173	0.7382	1.135	0.70894	1.045	0.64424
O00750	Phosphatidylinositol 4-phosphate 3-kinase C2 domain-containing subunit beta OS=Homo sapiens OX=9606 GN=PIK3C2B	PIK3C2B	184.77	1.8949	0.7	1	1	1	1.667	0.955	0.751	0.88	0.825	1.001	1.894		1.158		0.75		1.246	0.53202
O00754	Lysosomal alpha-mannosidase OS=Homo sapiens OX=9606 GN=MAN2B1	MAN2B1	113.74	22.269	2.5	2	2	2	0.966	1.014	1.033	1.118	0.965	0.994	0.864	0.67154	1.051	0.89154	1.039	0.72866	0.979	0.71378
O00764	Pyridoxal kinase OS=Homo sapiens OX=9606 GN=PDXK	PDXK	35.102	74.178	27.9	8	14	8	1.094	0.945	0.987	1.048	0.988	0.912	1.044	0.102901	0.956	0.74032	1.082	0.42468	1.026	0.68522
O14494	Phospholipid phosphatase 1 OS=Homo sapiens OX=9606 GN=PLPP1	PLPP1	32.156	2.6834	3.2	1	1	1	1.119	0.981	0.82	1.151	0.967	1.004	0.972		1.014		0.817		0.935	0.5282
O14495	Phospholipid phosphatase 3 OS=Homo sapiens OX=9606 GN=PLPP3	PLPP3	35.116	6.9494	10.9	3	3	3	0.814	1.173	0.827	1.03	1.122	1.072	0.79	0.31098	1.045	0.91606	0.771	0.40018	0.873	0.28512
O14498	Immunoglobulin superfamily containing leucine-rich repeat protein OS=Homo sapiens OX=9606 GN=ISLR	ISLR	45.997	14.474	7.9	3	4	3	0.951	0.903	1.07	1.2	0.949	1.042	0.792	0.081605	0.952	0.39788	1.027	0.48612	0.916	0.37112
O14521	Succinate dehydrogenase [ubiquinone] cytochrome b small subunit, mitochondrial OS=Homo sapiens OX=9606 GN=SDHD	SDHD	17.043	2.4108	10.7	2	2	2	0.864	0.99	0.651	1.114	1.267	1.074	0.776		0.781		0.606		0.725	0.066395
O14524	Nuclear envelope integral membrane protein 1 OS=Homo sapiens OX=9606 GN=NEMP1	NEMP1	50.639	1.9618	3.4	2	2	2	1.028	0.904	1.178	1.03	1.018	0.961	0.998		0.888		1.226		1.034	0.74534
O14530	Thioredoxin domain-containing protein 9 OS=Homo sapiens OX=9606 GN=TXNDC9	TXNDC9	26.534	4.6163	8.4	2	2	2	0.986	1.093	0.812	0.981	1.124	1.044	1.005		0.972		0.778		0.918	0.39314
O14545	TRAF-type zinc finger domain-containing protein 1 OS=Homo sapiens OX=9606 GN=TRAFD1	TRAFD1	64.84	8.4954	4	2	2	2	0.879	0.963	0.775	1.22	1.054	1.097	0.72		0.914		0.706		0.776	0.029078
O14548	Cytochrome c oxidase subunit 7A-related protein, mitochondrial OS=Homo sapiens OX=9606 GN=COX7A2L	COX7A2L	12.615	20.019	19.3	2	3	2	0.953	0.903	1.158	0.99	0.937	1.138	0.963		0.964		1.018		0.983	0.84984
O14558	Heat shock protein beta-6 OS=Homo sapiens OX=9606 GN=HSPB6	HSPB6	17.135	16.721	29.4	4	16	4	0.866	0.914	0.918	1.064	1.126	1.051	0.814	0.049545	0.812	0.71148	0.873	0.55138	0.832	0.0029395
O14561	Acyl carrier protein, mitochondrial OS=Homo sapiens OX=9606 GN=NDUFAB1	NDUFAB1	17.417	35.863	15.4	3	6	3	0.951	0.891	0.714	1.105	1.147	1.131	0.861	0.028124	0.777	0.065161	0.631	0.0057442	0.756	0.081323
O14562	Ubiquitin domain-containing protein UBFD1 OS=Homo sapiens OX=9606 GN=UBFD1	UBFD1	33.382	3.3737	5.8	2	2	2	1.126	1.324	0.991	0.899	0.906	0.921	1.253	0.137617	1.461	0.088959	1.076	0.24244	1.262	0.115183
O14579	Coatomer subunit epsilon OS=Homo sapiens OX=9606 GN=COPE	COPE	34.482	12.091	8.8	2	2	2
O14617	AP-3 complex subunit delta-1 OS=Homo sapiens OX=9606 GN=AP3D1	AP3D1	130.16	14.71	6.5	8	9	8	1.032	0.931	1.18	0.93	1.047	0.95	1.11	0.076719	0.889	0.5579	1.242	0.0122374	1.074	0.43206
O14618	Copper chaperone for superoxide dismutase OS=Homo sapiens OX=9606 GN=CCS	CCS	29.04	8.7102	17.5	6	6	6	0.98	1.234	1.051	0.936	0.854	1.008	1.047	0.3742	1.445	0.003059	1.043	0.28588	1.167	0.14254
O14662	Syntaxin-16 OS=Homo sapiens OX=9606 GN=STX16	STX16	37.031	4.5706	7.7	3	3	3	0.957	1.198	0.963	0.894	1.046	1.041	1.07		1.145		0.925		1.046	0.6655
O14672	Disintegrin and metalloproteinase domain-containing protein 10 OS=Homo sapiens OX=9606 GN=ADAM10	ADAM10	84.141	20.521	7.6	4	5	4	0.864	0.7	1.005	1.084	1.145	1.095	0.797	0.118482	0.611	0.32292	0.918		0.773	0.064979
O14735	CDP-diacylglycerol--inositol 3-phosphatidyltransferase OS=Homo sapiens OX=9606 GN=CDIPT	CDIPT	23.539	6.4459	9.9	2	2	2	0.978	0.908	1.117	0.997	1.062	1.026	0.981	0.78808	0.855	0.3462	1.089	0.327	0.973	0.657
O14737	Programmed cell death protein 5 OS=Homo sapiens OX=9606 GN=PDCD5	PDCD5	14.285	18.319	42.4	5	5	5	1.016	1.012	1.146	0.93	0.999	1.018	1.092	0.46768	1.013	0.95174	1.126	0.72604	1.077	0.2109
O14744	Protein arginine N-methyltransferase 5 OS=Homo sapiens OX=9606 GN=PRMT5	PRMT5	72.683	125.09	15.4	7	9	7	0.98	1.134	1.014	1.011	0.935	1.029	0.969	0.24236	1.213	0.070484	0.985	0.21694	1.051	0.4072
O14745	Na(+)/H(+) exchange regulatory cofactor NHE-RF1 OS=Homo sapiens OX=9606 GN=SLC9A3R1	SLC9A3R1	38.868	8.0577	12	4	4	4	1.472	1.022	1.018	0.868	0.85	0.922	1.696	0.030335	1.202	0.3281	1.104	0.531	1.33	0.095861
O14756	17-beta-hydroxysteroid dehydrogenase type 6 OS=Homo sapiens OX=9606 GN=HSD17B6	HSD17B6	35.965	5.3678	6	2	3	2	0.64	0.925	0.762	0.902	1.208	1.46	0.71	0.107621	0.766	0.2656	0.522	0.077844	0.652	0.075283
O14773	Tripeptidyl-peptidase 1 OS=Homo sapiens OX=9606 GN=TPP1	TPP1	61.247	9.8023	4.3	2	5	2	1.121	1.129	1.259	0.796	0.972	0.909	1.408	0.0089199	1.162	0.2184	1.385	0.017518	1.311	0.017364
O14776	Transcription elongation regulator 1 OS=Homo sapiens OX=9606 GN=TCERG1	TCERG1	123.9	2.9334	1.9	2	2	2	0.88	0.986	1.161	1.121	0.917	1.038	0.785		1.075		1.118		0.984	0.85652
O14786	Neuropilin-1 OS=Homo sapiens OX=9606 GN=NRP1	NRP1	103.13	119.94	9.8	7	11	7	0.972	1.014	1.05	0.973	1.247	1.004	0.999	0.74446	0.813	0.054682	1.046	0.32486	0.942	0.53958
O14787	Transportin-2 OS=Homo sapiens OX=9606 GN=TNPO2	TNPO2	101.39	24.144	6.4	5	6	3	0.931	0.755	0.93	1.102	0.98	1.001	0.845	0.47784	0.77	0.8625	0.929	0.591	0.849	0.099425
O14791	Apolipoprotein L1 OS=Homo sapiens OX=9606 GN=APOL1	APOL1	43.974	26.815	13.1	5	6	4	1.21	1.198	1.451	0.74	0.756	0.788	1.635	0.0021018	1.585	4.4452e-05	1.841	0.00116132	1.69	0.00131573
O14807	Ras-related protein M-Ras OS=Homo sapiens OX=9606 GN=MRAS	MRAS	23.846	6.237	20.2	4	4	4	1.23	1.456	1.153	0.827	0.817	0.757	1.487	0.151424	1.782	0.133542	1.523	0.076995	1.599	0.0034163
O14817	Tetraspanin-4 OS=Homo sapiens OX=9606 GN=TSPAN4	TSPAN4	26.118	2.4241	6.3	2	2	2	0.85	0.843	0.919	1.148	1.137	1.102	0.74	0.0175829	0.741	0.0087796	0.834	0.27256	0.771	0.00098337
O14818	Proteasome subunit alpha type-7 OS=Homo sapiens OX=9606 GN=PSMA7	PSMA7	27.887	93.365	38.3	8	14	8	1.04	1.202	1.075	0.984	0.902	0.969	1.057	0.118224	1.333	0.00075688	1.109	0.84608	1.162	0.044245
O14841	5-oxoprolinase OS=Homo sapiens OX=9606 GN=OPLAH	OPLAH	137.46	4.1587	2.4	2	2	2	1.041	0.847	1.305	1.144	1.272	0.585	0.91		0.666		2.231		1.064	0.73186
O14880	Microsomal glutathione S-transferase 3 OS=Homo sapiens OX=9606 GN=MGST3	MGST3	16.516	199.03	30.3	4	13	4	0.953	0.975	0.773	1.091	1.041	1.126	0.874	0.00169501	0.937	0.27154	0.687	1.7053e-05	0.829	0.067696
O14907	Tax1-binding protein 3 OS=Homo sapiens OX=9606 GN=TAX1BP3	TAX1BP3	13.735	18.881	19.4	2	5	2	0.935	0.848	0.843	1.112	1.07	1.015	0.841	0.062043	0.793	0.063477	0.831	0.022483	0.821	0.0099387
O14920	Inhibitor of nuclear factor kappa-B kinase subunit beta OS=Homo sapiens OX=9606 GN=IKBKB	IKBKB	86.563	14.085	6.3	4	5	4	0.962	1.033	1.016	1.041	0.986	0.9	0.924	0.36184	1.048	0.82394	1.129	0.73478	1.029	0.56742
O14936	Peripheral plasma membrane protein CASK OS=Homo sapiens OX=9606 GN=CASK	CASK	105.12	19.481	12.7	9	9	9	0.966	0.871	0.884	1.116	1.021	1.143	0.866	0.166138	0.853	0.53568	0.773	0.31302	0.83	0.0166819
O14949	Cytochrome b-c1 complex subunit 8 OS=Homo sapiens OX=9606 GN=UQCRQ	UQCRQ	9.9062	5.409	20.7	3	6	3	0.905	0.779	0.881	1.236	1.119	1.038	0.732	0.0087232	0.696	0.000162695	0.849	0.57314	0.756	0.0151005
O14957	Cytochrome b-c1 complex subunit 10 OS=Homo sapiens OX=9606 GN=UQCR11	UQCR11	6.5696	1.8852	21.4	1	2	1	0.998	1.385	1.049	1.078	0.728	0.941	0.926		1.902		1.115		1.249	0.21738
O14958	Calsequestrin-2 OS=Homo sapiens OX=9606 GN=CASQ2	CASQ2	46.435	11.594	11.5	5	8	5	0.78	0.916	0.867	0.83	1.24	1.289	0.94	0.077796	0.739	2.0431e-05	0.673	3.8008e-05	0.763	0.162344
O14964	Hepatocyte growth factor-regulated tyrosine kinase substrate OS=Homo sapiens OX=9606 GN=HGS	HGS	86.191	37.987	13.4	11	14	11	1.01	0.903	0.85	1.06	1.127	1.061	0.953	0.08284	0.801	0.0025354	0.801	0.044424	0.851	0.039538
O14972	Down syndrome critical region protein 3 OS=Homo sapiens OX=9606 GN=DSCR3	DSCR3	33.01	47.85	10.4	2	3	2	0.911	1.036	1.06	0.988	1.069	1.026	0.922	0.21098	0.969	0.86004	1.033	0.81574	0.975	0.6377
O14974	Protein phosphatase 1 regulatory subunit 12A OS=Homo sapiens OX=9606 GN=PPP1R12A	PPP1R12A	115.28	305.81	33.1	29	49	28	0.857	0.831	0.832	1.073	1.134	1.147	0.799	3.8966e-05	0.733	1.6378e-10	0.725	4.4446e-05	0.751	0.00023946
O14976	Cyclin-G-associated kinase OS=Homo sapiens OX=9606 GN=GAK	GAK	143.19	3.3478	1.5	2	2	2
O14979	Heterogeneous nuclear ribonucleoprotein D-like OS=Homo sapiens OX=9606 GN=HNRNPDL	HNRNPDL	46.437	45.197	11.4	4	5	4	0.932	0.801	0.827	1.244	1.192	0.961	0.749	0.0116756	0.672	0.17862	0.861	0.180819	0.754	0.03904
O14980	Exportin-1 OS=Homo sapiens OX=9606 GN=XPO1	XPO1	123.38	93.736	17.1	15	25	15	0.944	1.149	1.032	0.93	0.947	0.95	1.015	0.7297	1.213	0.00041917	1.086	0.052257	1.105	0.23192
O14981	TATA-binding protein-associated factor 172 OS=Homo sapiens OX=9606 GN=BTAF1	BTAF1	206.89	2.0408	0.8	1	1	1	0.755	0.847	2.394	0.792	0.701	0.919	0.953		1.208		2.605		1.657	0.38432
O14983	Sarcoplasmic/endoplasmic reticulum calcium ATPase 1 OS=Homo sapiens OX=9606 GN=ATP2A1	ATP2A1	110.25	3.7627	13.6	13	25	0
O15031	Plexin-B2 OS=Homo sapiens OX=9606 GN=PLXNB2	PLXNB2	205.12	87.843	9.9	14	16	14	1.036	1.144	1.077	0.959	0.924	0.975	1.08	0.392	1.238	0.0030955	1.105	0.0041583	1.14	0.0168172
O15061	Synemin OS=Homo sapiens OX=9606 GN=SYNM	SYNM	172.77	323.31	47.3	65	97	65	0.674	0.712	0.728	0.987	1.324	1.326	0.683	5.9952e-15	0.538	1.62459e-12	0.549	1.62448e-12	0.581	0.006103
O15067	Phosphoribosylformylglycinamidine synthase OS=Homo sapiens OX=9606 GN=PFAS	PFAS	144.73	17.379	7	10	10	10	0.997	1.049	1.094	1.012	1.017	0.921	0.985	0.5722	1.031	0.27466	1.188	0.039804	1.064	0.20932
O15075	Serine/threonine-protein kinase DCLK1 OS=Homo sapiens OX=9606 GN=DCLK1	DCLK1	82.223	10.573	6.6	5	6	5	0.935	0.889	1.21	0.993	1.006	1.055	0.942	0.35096	0.884	0.62964	1.147	0.64764	0.993	0.88044
O15111	Inhibitor of nuclear factor kappa-B kinase subunit alpha OS=Homo sapiens OX=9606 GN=CHUK	CHUK	84.639	2.1573	1.6	1	1	1
O15126	Secretory carrier-associated membrane protein 1 OS=Homo sapiens OX=9606 GN=SCAMP1	SCAMP1	37.92	6.4855	10.9	4	4	4	1.019	1.068	0.912	0.993	1.124	0.961	1.026		0.95		0.949		0.974	0.7185
O15127	Secretory carrier-associated membrane protein 2 OS=Homo sapiens OX=9606 GN=SCAMP2	SCAMP2	36.648	7.6899	7.6	2	2	2
O15143	Actin-related protein 2/3 complex subunit 1B OS=Homo sapiens OX=9606 GN=ARPC1B	ARPC1B	40.949	122.97	29.3	11	22	11	1.207	0.908	1.035	1.019	1.031	0.939	1.184	0.0066986	0.881	0.22812	1.102	0.02024	1.054	0.62242
O15144	Actin-related protein 2/3 complex subunit 2 OS=Homo sapiens OX=9606 GN=ARPC2	ARPC2	34.333	54.278	37.3	14	34	14	1.041	0.929	0.897	1.028	1.124	1.031	1.013	0.58622	0.827	0.0028028	0.87	1.90417e-05	0.901	0.120002
O15145	Actin-related protein 2/3 complex subunit 3 OS=Homo sapiens OX=9606 GN=ARPC3	ARPC3	20.546	12.31	28.7	5	9	5	0.951	0.898	0.74	1.154	1.213	1.041	0.824	0.015323	0.74	0.0096029	0.711	0.58562	0.76	0.03432
O15162	Phospholipid scramblase 1 OS=Homo sapiens OX=9606 GN=PLSCR1	PLSCR1	35.049	6.0219	7.2	2	4	2	1.145	1.383	0.916	0.86	1.001	0.862	1.331	0.087744	1.382	0.135184	1.063	0.95076	1.265	0.1589
O15173	Membrane-associated progesterone receptor component 2 OS=Homo sapiens OX=9606 GN=PGRMC2	PGRMC2	23.818	71.183	29.6	6	12	5	0.886	0.992	1.117	0.939	1.055	1.08	0.944	0.44894	0.94	0.57676	1.034	0.5029	0.974	0.73718
O15211	Ral guanine nucleotide dissociation stimulator-like 2 OS=Homo sapiens OX=9606 GN=RGL2	RGL2	83.548	13.217	4	2	2	2	1.07	1.497	1.133	0.828	0.93	0.793	1.292		1.61		1.429		1.45	0.033482
O15212	Prefoldin subunit 6 OS=Homo sapiens OX=9606 GN=PFDN6	PFDN6	14.582	14.136	42.6	5	5	5	0.931	0.956	1.398	1.029	0.977	0.895	0.905	0.088496	0.979	0.38028	1.562	0.2376	1.132	0.47586
O15230	Laminin subunit alpha-5 OS=Homo sapiens OX=9606 GN=LAMA5	LAMA5	399.73	288	16.8	47	64	47	1.019	0.865	1.045	0.893	0.977	1.133	1.141	0.00125917	0.885	0.031642	0.922	0.0180966	0.975	0.80918
O15247	Chloride intracellular channel protein 2 OS=Homo sapiens OX=9606 GN=CLIC2	CLIC2	28.356	26.077	19	4	6	4	1.066	1.311	1.031	0.913	0.838	0.956	1.168	0.48316	1.564		1.078	0.34588	1.259	0.055503
O15258	Protein RER1 OS=Homo sapiens OX=9606 GN=RER1	RER1	22.958	3.0059	7.7	2	3	2	1.026	0.925	0.835	1.042	1.158	1.034	0.985	0.31256	0.799	0.0125403	0.808	0.31882	0.861	0.096043
O15260	Surfeit locus protein 4 OS=Homo sapiens OX=9606 GN=SURF4	SURF4	30.394	3.6091	8.2	2	2	2	0.686	1.685	1.203	1.168	0.693		0.587		2.431				1.28	0.61916
O15294	UDP-N-acetylglucosamine--peptide N-acetylglucosaminyltransferase 110 kDa subunit OS=Homo sapiens OX=9606 GN=OGT	OGT	116.92	4.5639	1.1	1	1	1	0.804	0.775	1.134	1.176	1.083	1.069	0.684		0.716		1.061		0.815	0.154816
O15305	Phosphomannomutase 2 OS=Homo sapiens OX=9606 GN=PMM2	PMM2	28.082	16.727	25.2	6	7	6	0.98	0.842	0.776	1.04	1.077	1.104	0.942	0.83792	0.782	0.47636	0.703	0.0101818	0.807	0.03588
O15321	Transmembrane 9 superfamily member 1 OS=Homo sapiens OX=9606 GN=TM9SF1	TM9SF1	68.86	1.9049	1.3	1	1	1	1.045	1.122	1.018	0.97	1.063	0.91	1.077		1.056		1.119		1.082	0.2092
O15327	Type II inositol 3,4-bisphosphate 4-phosphatase OS=Homo sapiens OX=9606 GN=INPP4B	INPP4B	104.74	15.197	9.3	8	9	8	0.775	1.011	0.687	1.067	1.297	1.031	0.726	0.0154975	0.779	0.13954	0.666	0.000117491	0.728	0.073323
O15335	Chondroadherin OS=Homo sapiens OX=9606 GN=CHAD	CHAD	40.475	8.2662	10.9	3	3	3	1.687	1.224	1.81	0.524	0.437	0.584	3.219	0.002119	2.801	0.0135829	3.099	0.000177883	3.056	0.00165676
O15344	E3 ubiquitin-protein ligase Midline-1 OS=Homo sapiens OX=9606 GN=MID1	MID1	75.25	5.8041	4.3	3	3	3	0.847	0.854	0.948	1.025	1.152	1.081	0.826	0.32592	0.741	0.23658	0.877	0.64374	0.813	0.0139163
O15355	Protein phosphatase 1G OS=Homo sapiens OX=9606 GN=PPM1G	PPM1G	59.271	5.3699	4.8	3	3	3	1.092	0.961	1.162	1.09	0.956	0.883	1.002		1.005		1.316		1.098	0.3215
O15357	Phosphatidylinositol 3,4,5-trisphosphate 5-phosphatase 2 OS=Homo sapiens OX=9606 GN=INPPL1	INPPL1	138.6	5.4015	1.7	2	2	2	0.914	1.111	0.994	1.099	1.004	0.975	0.832		1.107		1.019		0.981	0.76708
O15371	Eukaryotic translation initiation factor 3 subunit D OS=Homo sapiens OX=9606 GN=EIF3D	EIF3D	63.972	53.649	17.7	7	8	7	1.084	0.912	1.137	1.025	1.001	0.922	1.058	0.27924	0.911	0.49244	1.233	0.103239	1.063	0.48214
O15372	Eukaryotic translation initiation factor 3 subunit H OS=Homo sapiens OX=9606 GN=EIF3H	EIF3H	39.93	64.687	15.1	5	7	5	0.834	0.863	0.867	1.158	1.101	1.026	0.72	0.023344	0.784	0.0185755	0.845	0.0137833	0.781	0.0026767
O15382	Branched-chain-amino-acid aminotransferase, mitochondrial OS=Homo sapiens OX=9606 GN=BCAT2	BCAT2	44.287	35.105	14	5	5	5	0.924	1.091	1.119	0.979	1.024	1.014	0.944	0.65134	1.065	0.66928	1.104	0.99478	1.039	0.60322
O15400	Syntaxin-7 OS=Homo sapiens OX=9606 GN=STX7	STX7	29.815	18.594	21.5	5	8	5	1.095	0.994	0.981	0.987	0.918	0.966	1.109	0.0041848	1.083	0.33274	1.016	0.3624	1.069	0.179524
O15427	Monocarboxylate transporter 4 OS=Homo sapiens OX=9606 GN=SLC16A3	SLC16A3	49.469	1.9502	1.7	1	1	1	0.715	1.048	0.911	0.971	1.237	1.133	0.736		0.847		0.804		0.8	0.156943
O15455	Toll-like receptor 3 OS=Homo sapiens OX=9606 GN=TLR3	TLR3	103.83	6.928	3.1	2	2	2	1.014	1.399	1.3	0.831	0.874	0.845	1.22		1.601		1.538		1.456	0.065177
O15460	Prolyl 4-hydroxylase subunit alpha-2 OS=Homo sapiens OX=9606 GN=P4HA2	P4HA2	60.901	10.01	6.5	3	3	3	1.128	0.849	1.28	0.982	0.971	0.939	1.149	0.033935	0.874	0.160185	1.363	0.03866	1.126	0.4816
O15484	Calpain-5 OS=Homo sapiens OX=9606 GN=CAPN5	CAPN5	73.168	31.243	13.1	7	8	7	0.913	0.966	0.99	1.109	1.015	0.97	0.823	0.0081639	0.952	0.28464	1.021	0.52268	0.927	0.180964
O15498	Synaptobrevin homolog YKT6 OS=Homo sapiens OX=9606 GN=YKT6	YKT6	22.417	33.898	30.8	6	8	6	1.038	0.918	0.931	1.072	1.008	1.054	0.968	0.2307	0.911	0.82346	0.883	0.064797	0.921	0.124475
O15511	Actin-related protein 2/3 complex subunit 5 OS=Homo sapiens OX=9606 GN=ARPC5	ARPC5	16.32	77.276	48.3	7	20	6	1.042	0.884	0.971	0.985	1.064	1.035	1.058	0.34044	0.831	0.049824	0.938	0.20204	0.939	0.28946
O15514	DNA-directed RNA polymerase II subunit RPB4 OS=Homo sapiens OX=9606 GN=POLR2D	POLR2D	16.311	2.1301	6.3	1	1	1
O15523	ATP-dependent RNA helicase DDX3Y OS=Homo sapiens OX=9606 GN=DDX3Y	DDX3Y	73.153	139.67	27.9	16	19	15	0.886	0.916	0.923	1.128	1.069	1.056	0.785	0.00032095	0.857	0.047575	0.874	0.1073	0.838	0.00176056
O15533	Tapasin OS=Homo sapiens OX=9606 GN=TAPBP	TAPBP	47.625	9.5336	9.8	4	6	4	0.82	0.981	0.852	1.047	1.043	1.091	0.783	0.055219	0.941	0.28286	0.781	0.042123	0.834	0.030817
O43143	Pre-mRNA-splicing factor ATP-dependent RNA helicase DHX15 OS=Homo sapiens OX=9606 GN=DHX15	DHX15	90.932	13.299	6.3	5	7	5	0.885	0.966	0.835	1.136	1.085	1.042	0.779	0.061179	0.89	0.9374	0.801	0.99062	0.823	0.0163626
O43148	mRNA cap guanine-N7 methyltransferase OS=Homo sapiens OX=9606 GN=RNMT	RNMT	54.843	1.8727	2.1	1	1	1
O43149	Zinc finger ZZ-type and EF-hand domain-containing protein 1 OS=Homo sapiens OX=9606 GN=ZZEF1	ZZEF1	331.07	17.355	2.6	7	7	7	0.936	1.139	1.159	0.994	0.926	0.93	0.942	0.5135	1.23	0.069316	1.246	0.22174	1.135	0.165655
O43150	Arf-GAP with SH3 domain, ANK repeat and PH domain-containing protein 2 OS=Homo sapiens OX=9606 GN=ASAP2	ASAP2	111.65	20.414	6.8	6	8	5	1.001	0.927	1.077	1.001	1.069	1.051	1	0.20612	0.867	0.060722	1.025	0.75006	0.963	0.45448
O43157	Plexin-B1 OS=Homo sapiens OX=9606 GN=PLXNB1	PLXNB1	232.3	5.5367	1.3	3	3	3	1.15	1.557	0.999	0.772	0.94	0.813	1.49	0.2192	1.656	0.30088	1.229	0.56134	1.468	0.061642
O43169	Cytochrome b5 type B OS=Homo sapiens OX=9606 GN=CYB5B	CYB5B	16.332	2.9129	6.2	1	1	1	1.089	1.296	1.497	0.744	0.74	0.926	1.464		1.751		1.617		1.611	0.0159018
O43175	D-3-phosphoglycerate dehydrogenase OS=Homo sapiens OX=9606 GN=PHGDH	PHGDH	56.65	165.49	40.7	18	34	18	0.947	0.946	0.85	1.078	1.031	1.018	0.878	0.0042611	0.918	0.8258	0.835	0.0083384	0.877	0.029556
O43181	NADH dehydrogenase [ubiquinone] iron-sulfur protein 4, mitochondrial OS=Homo sapiens OX=9606 GN=NDUFS4	NDUFS4	20.108	14.623	14.9	2	4	2	0.787	0.804	0.917	1.031	1.232	1.184	0.763	0.025496	0.653	0.0022821	0.774	0.120476	0.728	0.0116614
O43182	Rho GTPase-activating protein 6 OS=Homo sapiens OX=9606 GN=ARHGAP6	ARHGAP6	105.95	2.3919	2.4	2	2	2
O43189	PHD finger protein 1 OS=Homo sapiens OX=9606 GN=PHF1	PHF1	62.105	2.8293	4.1	2	2	2
O43237	Cytoplasmic dynein 1 light intermediate chain 2 OS=Homo sapiens OX=9606 GN=DYNC1LI2	DYNC1LI2	54.099	43.502	19.1	11	13	11	1.044	0.856	0.9	1.064	1.134	1.053	0.981	0.83104	0.755	0.021118	0.855	0.044802	0.861	0.075738
O43242	26S proteasome non-ATPase regulatory subunit 3 OS=Homo sapiens OX=9606 GN=PSMD3	PSMD3	60.977	45.235	26.8	14	16	14	1	1.097	1.015	1.054	1.021	0.972	0.949	0.125519	1.074	0.050602	1.044	0.86366	1.021	0.60474
O43251	RNA binding protein fox-1 homolog 2 OS=Homo sapiens OX=9606 GN=RBFOX2	RBFOX2	41.373	2.1662	2.3	1	1	1	1.005	1.216	1.522	0.823	0.861	0.856	1.221		1.412		1.778		1.474	0.090581
O43252	Bifunctional 3'-phosphoadenosine 5'-phosphosulfate synthase 1 OS=Homo sapiens OX=9606 GN=PAPSS1	PAPSS1	70.832	3.9764	3.2	2	2	2
O43292	Glycosylphosphatidylinositol anchor attachment 1 protein OS=Homo sapiens OX=9606 GN=GPAA1	GPAA1	67.622	3.6858	1.8	1	2	1	1.041	0.833	1.001	1.021	1.044	1.099	1.02		0.798		0.911		0.909	0.23792
O43293	Death-associated protein kinase 3 OS=Homo sapiens OX=9606 GN=DAPK3	DAPK3	52.535	15.223	11	4	6	4	0.743	0.818	0.988	1.016	1.322	1.105	0.731	0.034422	0.619	0.0050157	0.894	0.12758	0.74	0.057463
O43294	Transforming growth factor beta-1-induced transcript 1 protein OS=Homo sapiens OX=9606 GN=TGFB1I1	TGFB1I1	49.814	323.31	60.7	22	45	22	1.029	0.9	0.833	1.074	1.132	1.065	0.958	0.156158	0.795	0.00132271	0.782	4.0488e-05	0.844	0.055704
O43301	Heat shock 70 kDa protein 12A OS=Homo sapiens OX=9606 GN=HSPA12A	HSPA12A	74.977	87.603	27	17	20	17	1.211	1.18	1.103	0.935	0.898	0.858	1.295	2.977e-06	1.314	6.0025e-05	1.286	0.0020187	1.298	0.0021981
O43306	Adenylate cyclase type 6 OS=Homo sapiens OX=9606 GN=ADCY6	ADCY6	130.61	3.6364	1.5	2	2	2	0.938	1.067	1.029	1.115	0.908	1.034	0.841		1.175		0.995		0.992	0.94268
O43310	CBP80/20-dependent translation initiation factor OS=Homo sapiens OX=9606 GN=CTIF	CTIF	67.586	3.5645	2.8	2	2	2	1.2	1.384	1.854	0.621	0.641	0.743	1.932		2.159		2.495		2.213	0.004996
O43314	Inositol hexakisphosphate and diphosphoinositol-pentakisphosphate kinase 2 OS=Homo sapiens OX=9606 GN=PPIP5K2	PPIP5K2	140.41	2.3172	1.2	2	2	2
O43324	Eukaryotic translation elongation factor 1 epsilon-1 OS=Homo sapiens OX=9606 GN=EEF1E1	EEF1E1	19.81	6.148	16.7	3	3	3	1.174	1.174	1.025	0.917	0.919	0.941	1.28	0.175621	1.277	0.42414	1.089	0.39652	1.215	0.0138599
O43353	Receptor-interacting serine/threonine-protein kinase 2 OS=Homo sapiens OX=9606 GN=RIPK2	RIPK2	61.194	4.1568	4.3	2	2	2	1.29	1.363	0.951	0.935	0.771	0.878	1.38	0.40774	1.768	0.0071041	1.083	0.70774	1.395	0.061325
O43390	Heterogeneous nuclear ribonucleoprotein R OS=Homo sapiens OX=9606 GN=HNRNPR	HNRNPR	70.942	43.367	22.1	14	21	8	0.901	0.99	0.866	1.257	1.098	0.995	0.717	0.00091984	0.902	0.32578	0.87	0.122535	0.823	0.071015
O43396	Thioredoxin-like protein 1 OS=Homo sapiens OX=9606 GN=TXNL1	TXNL1	32.251	124.2	32.2	6	10	6	0.903	1.007	0.868	1.069	1.065	1.053	0.845	0.045136	0.946	0.049975	0.824	0.0086576	0.872	0.089175
O43399	Tumor protein D54 OS=Homo sapiens OX=9606 GN=TPD52L2	TPD52L2	22.237	56.694	44.2	7	8	7	1.196	1.02	1.022	1.062	0.874	0.838	1.126	0.20748	1.167	0.52648	1.22	0.065439	1.167	0.155599
O43402	ER membrane protein complex subunit 8 OS=Homo sapiens OX=9606 GN=EMC8	EMC8	23.773	2.0875	7.6	2	2	2
O43414	ERI1 exoribonuclease 3 OS=Homo sapiens OX=9606 GN=ERI3	ERI3	37.238	22.196	14.5	4	5	4	0.833	0.9	0.895	1.18	1.204	0.953	0.706	0.0373	0.748	0.052678	0.939	0.85084	0.788	0.041218
O43447	Peptidyl-prolyl cis-trans isomerase H OS=Homo sapiens OX=9606 GN=PPIH	PPIH	19.208	7.996	16.9	3	5	3	0.958	0.909	1.032	1.134	1.036	1.014	0.845	0.087242	0.877	0.31268	1.018	0.77808	0.91	0.135178
O43464	Serine protease HTRA2, mitochondrial OS=Homo sapiens OX=9606 GN=HTRA2	HTRA2	48.84	10.807	7.9	3	3	3	0.909	0.994	1.159	0.915	0.961	0.896	0.993	0.83458	1.034	0.50856	1.294	0.107496	1.105	0.26874
O43488	Aflatoxin B1 aldehyde reductase member 2 OS=Homo sapiens OX=9606 GN=AKR7A2	AKR7A2	39.589	86.933	33.4	9	19	7	1.108	1.135	0.94	0.956	0.978	0.913	1.159	0.52188	1.161	0.00157895	1.03	0.039075	1.118	0.157963
O43491	Band 4.1-like protein 2 OS=Homo sapiens OX=9606 GN=EPB41L2	EPB41L2	112.59	186.35	25.6	23	31	20	1.076	0.991	1.047	1.122	0.93	0.917	0.959	0.83518	1.066	0.24358	1.142	0.0097796	1.049	0.49986
O43493	Trans-Golgi network integral membrane protein 2 OS=Homo sapiens OX=9606 GN=TGOLN2	TGOLN2	51.018	8.1114	8.4	4	5	4	1.014	0.969	1.009	0.976	1.077	1.057	1.039	0.68476	0.9	0.4243	0.955	0.80004	0.962	0.31942
O43504	Ragulator complex protein LAMTOR5 OS=Homo sapiens OX=9606 GN=LAMTOR5	LAMTOR5	9.6138	39.393	33	2	3	2	1.005	1.011	1.077	1.008	1.07	0.941	0.997	0.94728	0.945	0.78258	1.145	0.192755	1.025	0.59258
O43556	Epsilon-sarcoglycan OS=Homo sapiens OX=9606 GN=SGCE	SGCE	49.85	41.734	18.1	6	14	6	0.973	0.956	0.957	1.042	1.096	1.076	0.934	0.98592	0.872	0.42178	0.889	0.085256	0.898	0.0024589
O43583	Density-regulated protein OS=Homo sapiens OX=9606 GN=DENR	DENR	22.092	13.646	20.2	4	7	4	1.104	0.986	1.108	0.998	1.067	0.976	1.106	0.30418	0.924	0.91002	1.135	0.33918	1.052	0.34824
O43592	Exportin-T OS=Homo sapiens OX=9606 GN=XPOT	XPOT	109.96	3.2458	1.8	2	2	2	1.081	0.969	0.945	0.958	1.057	1.051	1.128		0.917		0.899		0.977	0.66742
O43598	2'-deoxynucleoside 5'-phosphate N-hydrolase 1 OS=Homo sapiens OX=9606 GN=DNPH1	DNPH1	19.108	15.314	9.8	1	1	1	1.084	1.642	1.232	0.82	0.76	0.773	1.322		2.161		1.594		1.682	0.0155555
O43615	Mitochondrial import inner membrane translocase subunit TIM44 OS=Homo sapiens OX=9606 GN=TIMM44	TIMM44	51.355	26.655	19.7	8	10	8	0.947	0.921	0.984	1.083	1.005	1.057	0.874	0.124304	0.916	0.123455	0.931	0.45634	0.907	0.028684
O43639	Cytoplasmic protein NCK2 OS=Homo sapiens OX=9606 GN=NCK2	NCK2	42.915	14.279	18.4	7	12	6	0.954	0.955	0.942	1.097	1.013	1.086	0.87	0.0093	0.943	0.575	0.867	0.106116	0.892	0.0110838
O43665	Regulator of G-protein signaling 10 OS=Homo sapiens OX=9606 GN=RGS10	RGS10	20.236	9.6127	13.9	2	2	2	1.153	1.314	1.244	0.903	0.788	0.846	1.277	0.30064	1.668	0.027699	1.47	0.197536	1.463	0.002237
O43676	NADH dehydrogenase [ubiquinone] 1 beta subcomplex subunit 3 OS=Homo sapiens OX=9606 GN=NDUFB3	NDUFB3	11.402	7.6152	21.4	2	3	2	0.838	0.778	0.826	1.165	1.176	1.18	0.719	0.00153529	0.662	0.0025621	0.7	0.059801	0.694	9.5869e-05
O43678	NADH dehydrogenase [ubiquinone] 1 alpha subcomplex subunit 2 OS=Homo sapiens OX=9606 GN=NDUFA2	NDUFA2	10.921	3.7901	17.2	2	3	2	0.869	0.905	0.587	1.289	1.168	1.153	0.674	0.0195825	0.775	0.027843	0.509	0.035739	0.654	0.036255
O43681	ATPase ASNA1 OS=Homo sapiens OX=9606 GN=ASNA1	ASNA1	38.792	26.495	17	5	9	5	0.986	1.127	1.258	0.895	0.901	0.891	1.102	0.147918	1.251	0.123981	1.412	0.0148962	1.255	0.0879
O43684	Mitotic checkpoint protein BUB3 OS=Homo sapiens OX=9606 GN=BUB3	BUB3	37.154	36.553	29	8	8	8	0.872	0.983	0.967	1.122	1.044	0.989	0.777	0.074445	0.942	0.51038	0.978	0.84276	0.894	0.100097
O43707	Alpha-actinin-4 OS=Homo sapiens OX=9606 GN=ACTN4	ACTN4	104.85	323.31	67.2	59	318	41	1.19	0.988	1.126	0.947	0.887	0.963	1.257	1.62448e-12	1.114	1.67866e-12	1.169	1.62437e-12	1.181	0.053524
O43708	Maleylacetoacetate isomerase OS=Homo sapiens OX=9606 GN=GSTZ1	GSTZ1	24.212	4.4056	10.6	2	2	2	0.921	1.1	0.975	1.083	0.956	1.045	0.85	0.3826	1.151	0.78516	0.933	0.60662	0.971	0.66082
O43719	HIV Tat-specific factor 1 OS=Homo sapiens OX=9606 GN=HTATSF1	HTATSF1	85.852	3.7528	3.3	3	3	3	1.122	1.019	1.261	0.903	0.999	0.879	1.243	0.26472	1.02	0.96646	1.435	0.070097	1.223	0.052221
O43741	5'-AMP-activated protein kinase subunit beta-2 OS=Homo sapiens OX=9606 GN=PRKAB2	PRKAB2	30.302	10.101	11.8	4	5	4	0.866	1.17	1.011	1.06	0.955	1.091	0.817	0.141681	1.225	0.92412	0.927	0.63198	0.981	0.80642
O43747	AP-1 complex subunit gamma-1 OS=Homo sapiens OX=9606 GN=AP1G1	AP1G1	91.35	12.615	7.3	6	7	6	1.04	0.96	0.941	0.907	1.118	1.083	1.147	0.48992	0.859	0.14196	0.869	0.47646	0.946	0.5093
O43760	Synaptogyrin-2 OS=Homo sapiens OX=9606 GN=SYNGR2	SYNGR2	24.81	5.9729	12.5	3	4	3	1.149	1.069	1.113	0.832	0.972	0.925	1.381	0.0022839	1.1	0.3803	1.203	0.0162374	1.221	0.0162965
O43765	Small glutamine-rich tetratricopeptide repeat-containing protein alpha OS=Homo sapiens OX=9606 GN=SGTA	SGTA	34.063	10.174	3.8	1	1	1	1.035	1.174	1.022	0.897	1.089	0.919	1.154		1.078		1.112		1.112	0.22464
O43772	Mitochondrial carnitine/acylcarnitine carrier protein OS=Homo sapiens OX=9606 GN=SLC25A20	SLC25A20	32.943	3.8467	8.3	3	3	3	1.016	0.909	1.05	1.078	1.074	0.957	0.942		0.846		1.097		0.957	0.49036
O43776	Asparagine--tRNA ligase, cytoplasmic OS=Homo sapiens OX=9606 GN=NARS	NARS	62.942	73.743	12.6	5	8	5	0.982	0.817	0.898	1.165	1.154	1.061	0.843	0.00061813	0.708	2.1782e-05	0.846	0.071515	0.798	0.0201
O43809	Cleavage and polyadenylation specificity factor subunit 5 OS=Homo sapiens OX=9606 GN=NUDT21	NUDT21	26.227	28.952	23.3	4	5	4	0.885	0.866	0.986	1.148	1.057	0.993	0.771	0.0126434	0.819	0.086555	0.993	0.67762	0.856	0.055399
O43813	LanC-like protein 1 OS=Homo sapiens OX=9606 GN=LANCL1	LANCL1	45.283	74.88	26.1	8	13	8	1.054	1.068	0.952	0.995	0.997	1.017	1.059	0.101138	1.071	0.135158	0.936	0.98302	1.022	0.61546
O43815	Striatin OS=Homo sapiens OX=9606 GN=STRN	STRN	86.131	6.3526	5.6	4	4	3	1.296	1.092	0.998	0.971	0.853	0.932	1.335	0.22448	1.28	0.037359	1.071	0.52344	1.229	0.078396
O43823	A-kinase anchor protein 8 OS=Homo sapiens OX=9606 GN=AKAP8	AKAP8	76.107	1.9908	1.3	1	1	1	0.834	0.784	0.905	1.275	1.136	1.054	0.654		0.69		0.859		0.728	0.0103166
O43837	Isocitrate dehydrogenase [NAD] subunit beta, mitochondrial OS=Homo sapiens OX=9606 GN=IDH3B	IDH3B	42.183	79.641	31.7	10	13	10	1.036	1.089	1.166	1.044	0.919	0.99	0.992	0.4414	1.185	0.100337	1.178	0.136542	1.114	0.097637
O43847	Nardilysin OS=Homo sapiens OX=9606 GN=NRDC	NRDC	131.57	3.8431	1.9	2	2	2
O43852	Calumenin OS=Homo sapiens OX=9606 GN=CALU	CALU	37.106	81.315	47.9	12	20	12	0.841	0.671	0.895	1.081	1.178	1.297	0.778	0.00043584	0.57	5.0956e-10	0.69	3.1204e-06	0.677	0.0180231
O43854	EGF-like repeat and discoidin I-like domain-containing protein 3 OS=Homo sapiens OX=9606 GN=EDIL3	EDIL3	53.764	7.9063	6.2	3	3	3	0.939	0.803	1.091	0.941	0.901	1.337	0.998		0.891		0.816		0.891	0.52362
O43865	S-adenosylhomocysteine hydrolase-like protein 1 OS=Homo sapiens OX=9606 GN=AHCYL1	AHCYL1	58.951	62.253	16.8	8	11	4	0.946	0.943	0.899	1.13	1.072	1.049	0.837	0.046283	0.88	0.166401	0.857	0.21642	0.858	0.0050997
O43866	CD5 antigen-like OS=Homo sapiens OX=9606 GN=CD5L	CD5L	38.087	93.37	19.6	5	8	5	1.137	1.828	0.908	0.905	0.773	0.719	1.256	0.00089627	2.365	2.2108e-07	1.263	0.00030083	1.616	0.112236
O43896	Kinesin-like protein KIF1C OS=Homo sapiens OX=9606 GN=KIF1C	KIF1C	122.95	3.4063	3.3	3	3	2	0.751	0.948	0.797	1.148	1.062	1.25	0.654		0.893		0.638		0.721	0.0174164
O43920	NADH dehydrogenase [ubiquinone] iron-sulfur protein 5 OS=Homo sapiens OX=9606 GN=NDUFS5	NDUFS5	12.517	13.016	34.9	3	4	3	0.904	0.929	0.851	1.054	1.161	1.103	0.858	0.020083	0.8	0.25266	0.772	0.28056	0.809	0.0051164
O43924	Retinal rod rhodopsin-sensitive cGMP 3',5'-cyclic phosphodiesterase subunit delta OS=Homo sapiens OX=9606 GN=PDE6D	PDE6D	17.42	2.8408	8	1	1	1
O60220	Mitochondrial import inner membrane translocase subunit Tim8 A OS=Homo sapiens OX=9606 GN=TIMM8A	TIMM8A	10.998	4.9379	11.3	1	1	1	1.077	1.143	1.137	1.01	0.895	0.906	1.066		1.277		1.255		1.194	0.0140599
O60229	Kalirin OS=Homo sapiens OX=9606 GN=KALRN	KALRN	340.17	1.9323	0.7	2	3	2	0.94	2.286	0.991	0.808	0.543	0.855	1.163	0.15612	4.21	0.036715	1.159	0.140399	1.912	0.146019
O60234	Glia maturation factor gamma OS=Homo sapiens OX=9606 GN=GMFG	GMFG	16.801	15.363	25.4	4	4	3	1.098	1.438	1.119	0.919	0.903	0.765	1.195	0.3929	1.592	0.126557	1.463	0.058403	1.413	0.031161
O60237	Protein phosphatase 1 regulatory subunit 12B OS=Homo sapiens OX=9606 GN=PPP1R12B	PPP1R12B	110.4	18.722	4.3	5	11	4	0.755	0.722	0.842	1.119	1.253	1.179	0.675	3.8058e-07	0.576	4.1581e-07	0.714	0.0056964	0.653	0.0016016
O60240	Perilipin-1 OS=Homo sapiens OX=9606 GN=PLIN1	PLIN1	55.99	91.917	32.6	13	17	13	1.438	1.61	1.93	0.573	0.502	0.557	2.51	1.1892e-10	3.207	1.78535e-12	3.465	2.56128e-13	3.05	0.00030166
O60245	Protocadherin-7 OS=Homo sapiens OX=9606 GN=PCDH7	PCDH7	116.07	4.3261	2.4	2	2	2	1.176	1.021	1.101	0.95	0.906	0.98	1.238		1.127		1.123		1.163	0.032842
O60256	Phosphoribosyl pyrophosphate synthase-associated protein 2 OS=Homo sapiens OX=9606 GN=PRPSAP2	PRPSAP2	40.925	26.488	20.3	6	6	5	1.041	1.261	1.066	0.867	0.875	0.919	1.201	0.083058	1.441	0.00084495	1.16	0.2199	1.266	0.021079
O60264	SWI/SNF-related matrix-associated actin-dependent regulator of chromatin subfamily A member 5 OS=Homo sapiens OX=9606 GN=SMARCA5	SMARCA5	121.9	6.3466	2.9	4	4	4	0.991	1.325	1.027	0.849	0.949	1.008	1.167	0.0135601	1.396	0.0029402	1.019	0.88368	1.191	0.180623
O60271	C-Jun-amino-terminal kinase-interacting protein 4 OS=Homo sapiens OX=9606 GN=SPAG9	SPAG9	146.2	79.538	8	8	8	7	1.07	0.94	0.916	1.117	1.074	0.954	0.958	0.71238	0.875	0.31544	0.96	0.72208	0.93	0.34456
O60279	Sushi domain-containing protein 5 OS=Homo sapiens OX=9606 GN=SUSD5	SUSD5	68.02	3.5465	1.9	2	3	2
O60313	Dynamin-like 120 kDa protein, mitochondrial OS=Homo sapiens OX=9606 GN=OPA1	OPA1	111.63	91.673	25.3	22	27	22	0.943	0.94	0.986	1.059	1.087	1.053	0.89	0.0094568	0.865	0.0058243	0.936	0.185678	0.897	0.0039584
O60331	Phosphatidylinositol 4-phosphate 5-kinase type-1 gamma OS=Homo sapiens OX=9606 GN=PIP5K1C	PIP5K1C	73.259	2.8199	1.6	1	1	1	0.824	0.585	0.597	1.288	1.079	1.439	0.64		0.542		0.415		0.527	0.009683
O60341	Lysine-specific histone demethylase 1A OS=Homo sapiens OX=9606 GN=KDM1A	KDM1A	92.902	2.7127	2	2	2	2	1.015	1.101	1.061	0.981	1.041	0.929	1.035		1.058		1.142		1.077	0.13974
O60361	Putative nucleoside diphosphate kinase OS=Homo sapiens OX=9606 GN=NME2P1	NME2P1	15.529	3.0131	46	7	13	1	0.979	0.725	0.812	0.998	1.374	1.074	0.981		0.528		0.756		0.73	0.074582
O60437	Periplakin OS=Homo sapiens OX=9606 GN=PPL	PPL	204.74	218.62	21.3	32	40	32	0.883	0.803	0.985	1.165	1.076	1.069	0.758	7.5196e-10	0.746	1.049e-06	0.921	0.0169433	0.807	0.029024
O60443	Gasdermin-E OS=Homo sapiens OX=9606 GN=GSDME	GSDME	54.554	6.7574	6.7	3	3	3	0.91	1.026	1.156	0.83	1.18	0.928	1.096	0.62568	0.869	0.46194	1.246	0.27394	1.052	0.66978
O60488	Long-chain-fatty-acid--CoA ligase 4 OS=Homo sapiens OX=9606 GN=ACSL4	ACSL4	79.187	5.245	5.2	4	6	4	0.958	1.139	0.799	1.002	0.962	1.044	0.956	0.36376	1.184	0.177001	0.765	0.58888	0.963	0.67254
O60493	Sorting nexin-3 OS=Homo sapiens OX=9606 GN=SNX3	SNX3	18.762	11.615	32.1	7	11	5	1.149	0.942	1.104	0.965	0.948	0.945	1.191	0.097778	0.994	0.99926	1.168	0.37712	1.118	0.21902
O60502	Protein O-GlcNAcase OS=Homo sapiens OX=9606 GN=MGEA5	MGEA5	102.91	2.5688	2.1	2	2	2	1.001	1.062	1.084	0.987	1.045	0.945	1.014		1.016		1.147		1.057	0.21248
O60504	Vinexin OS=Homo sapiens OX=9606 GN=SORBS3	SORBS3	75.34	54.634	27.9	18	29	18	0.923	0.995	0.943	1.075	1.015	1.049	0.859	0.0138158	0.98	0.61292	0.899	0.114584	0.911	0.028915
O60506	Heterogeneous nuclear ribonucleoprotein Q OS=Homo sapiens OX=9606 GN=SYNCRIP	SYNCRIP	69.602	123.89	34.8	20	33	14	0.921	0.933	0.895	1.11	1.136	1.038	0.83	0.0054436	0.821	0.0147385	0.862	0.048557	0.837	0.0039624
O60547	GDP-mannose 4,6 dehydratase OS=Homo sapiens OX=9606 GN=GMDS	GMDS	41.949	8.7281	11.6	5	7	5	1.134	1.082	1.009	0.942	0.946	0.902	1.204	0.02242	1.144	0.0052805	1.119	0.146516	1.156	0.0179643
O60551	Glycylpeptide N-tetradecanoyltransferase 2 OS=Homo sapiens OX=9606 GN=NMT2	NMT2	56.98	3.425	3	1	1	1	1.079	1.187	1.158	0.902	0.891	0.958	1.196		1.332		1.209		1.245	0.0038405
O60568	Procollagen-lysine,2-oxoglutarate 5-dioxygenase 3 OS=Homo sapiens OX=9606 GN=PLOD3	PLOD3	84.784	20.457	3.8	2	2	2	0.965	1.162	1.148	0.794	1.038	1.035	1.215		1.119		1.109		1.142	0.2699
O60573	Eukaryotic translation initiation factor 4E type 2 OS=Homo sapiens OX=9606 GN=EIF4E2	EIF4E2	28.362	4.6742	15.1	3	3	3	1.09	0.893	0.821	1.088	1.15	1.093	1.002	0.59896	0.777	0.64102	0.751	0.21812	0.842	0.105437
O60610	Protein diaphanous homolog 1 OS=Homo sapiens OX=9606 GN=DIAPH1	DIAPH1	141.35	29.745	9.3	12	16	12	1.074	1.073	1.07	1.053	0.927	0.922	1.02	0.32802	1.157	0.0029563	1.161	0.022456	1.109	0.136896
O60613	Selenoprotein F OS=Homo sapiens OX=9606 GN=SELENOF	SELENOF	18.092	2.0505	9.7	1	1	1	1.58	1.632	1.263	0.416	0.6	0.867	3.798		2.72		1.457		2.377	0.0163359
O60645	Exocyst complex component 3 OS=Homo sapiens OX=9606 GN=EXOC3	EXOC3	86.844	25.934	12	8	9	8	0.833	1.006	1.232	0.879	1.016	1.048	0.948	0.4507	0.99	0.83428	1.176	0.39216	1.043	0.807
O60664	Perilipin-3 OS=Homo sapiens OX=9606 GN=PLIN3	PLIN3	47.074	115.62	38	13	20	13	1.088	0.923	0.935	1.021	1.025	0.951	1.066	0.44044	0.9	0.25868	0.983	0.95894	0.983	0.7553
O60684	Importin subunit alpha-7 OS=Homo sapiens OX=9606 GN=KPNA6	KPNA6	60.029	51.248	13.2	7	8	5	0.917	1.14	0.779	1.011	1.059	1.011	0.907	0.048178	1.076	0.92736	0.771	0.33506	0.92	0.4841
O60701	UDP-glucose 6-dehydrogenase OS=Homo sapiens OX=9606 GN=UGDH	UGDH	55.023	72.149	30.2	12	16	12	1.149	0.948	0.88	1.086	1.076	0.946	1.058	0.039323	0.881	0.030322	0.93	0.91002	0.958	0.62942
O60706	ATP-binding cassette sub-family C member 9 OS=Homo sapiens OX=9606 GN=ABCC9	ABCC9	172.46	-2	0.5	1	1	1	1.708	1.197	1.1	0.81	0.7	0.746	2.109		1.71		1.475		1.775	0.0169234
O60716	Catenin delta-1 OS=Homo sapiens OX=9606 GN=CTNND1	CTNND1	108.17	71.291	11	9	9	9	0.949	1.068	0.979	1.003	0.906	0.912	0.946	0.76254	1.179	0.57212	1.073	0.2523	1.062	0.28158
O60749	Sorting nexin-2 OS=Homo sapiens OX=9606 GN=SNX2	SNX2	58.47	100.74	32.4	16	25	14	1.059	0.916	0.87	1.043	1.051	0.962	1.015	0.4381	0.872	0.192182	0.904	0.65928	0.931	0.319
O60762	Dolichol-phosphate mannosyltransferase subunit 1 OS=Homo sapiens OX=9606 GN=DPM1	DPM1	29.634	3.0779	5.8	2	2	2	1.004	0.902	1.023	1.053	1.026	1.054	0.953	0.86744	0.879	0.41954	0.971	0.8501	0.935	0.162225
O60763	General vesicular transport factor p115 OS=Homo sapiens OX=9606 GN=USO1	USO1	107.89	119.3	19.3	15	18	15	1.091	0.922	0.969	1.045	1.034	1.036	1.044	0.40778	0.892	0.0078607	0.935	0.147699	0.957	0.45374
O60826	Coiled-coil domain-containing protein 22 OS=Homo sapiens OX=9606 GN=CCDC22	CCDC22	70.755	69.72	21.5	9	10	9	0.976	1.086	1.072	1.025	0.935	0.913	0.952	0.103796	1.161	0.050916	1.174	0.085025	1.091	0.148559
O60831	PRA1 family protein 2 OS=Homo sapiens OX=9606 GN=PRAF2	PRAF2	19.258	2.0958	6.2	1	1	1	1.433	0.735	0.389	1.232	1.123	1.002	1.163		0.654		0.388		0.762	0.39808
O60832	H/ACA ribonucleoprotein complex subunit 4 OS=Homo sapiens OX=9606 GN=DKC1	DKC1	57.673	6.8625	8.2	4	5	4	3.195	0.533	0.587	0.603	0.668	0.592	5.299		0.798		0.992		2.316	0.49848
O60841	Eukaryotic translation initiation factor 5B OS=Homo sapiens OX=9606 GN=EIF5B	EIF5B	138.83	21.11	5.4	7	7	7	0.98	1.049	1.062	1.038	1.047	0.943	0.944	0.78264	1.002	0.63284	1.126	0.80808	1.021	0.6406
O60869	Endothelial differentiation-related factor 1 OS=Homo sapiens OX=9606 GN=EDF1	EDF1	16.368	5.906	23	3	3	3	1.193	0.974	0.973	0.851	1.015	1.073	1.402		0.96		0.907		1.068	0.5335
O60879	Protein diaphanous homolog 2 OS=Homo sapiens OX=9606 GN=DIAPH2	DIAPH2	125.57	20.063	9.7	10	10	10	1.079	0.916	0.816	1.151	1.089	1.038	0.937	0.72994	0.841	0.33174	0.786	0.61142	0.858	0.138685
O60884	DnaJ homolog subfamily A member 2 OS=Homo sapiens OX=9606 GN=DNAJA2	DNAJA2	45.745	22.212	20.1	7	10	7	0.772	0.87	1.05	1.148	1.082	1.13	0.672	0.0053838	0.804	0.0030769	0.929	0.48548	0.801	0.065758
O60888	Protein CutA OS=Homo sapiens OX=9606 GN=CUTA	CUTA	19.116	13.937	15.6	3	4	3	1.119	0.935	1.144	1.018	0.847	0.931	1.099	0.095838	1.104	0.3499	1.229	0.20934	1.144	0.184196
O60925	Prefoldin subunit 1 OS=Homo sapiens OX=9606 GN=PFDN1	PFDN1	14.21	8.4288	23	3	3	3	0.965	0.929	0.998	1.083	1.057	1.008	0.891	0.82232	0.879	0.7071	0.99	0.5867	0.919	0.045417
O60927	E3 ubiquitin-protein ligase PPP1R11 OS=Homo sapiens OX=9606 GN=PPP1R11	PPP1R11	13.952	3.7957	12.7	1	1	1	1.023	1.084	1.149	1.063	0.867	0.959	0.962		1.25		1.198		1.127	0.146163
O60936	Nucleolar protein 3 OS=Homo sapiens OX=9606 GN=NOL3	NOL3	22.629	22.217	18.3	2	2	2	0.965	1.389	1.341	0.66	1.09	0.822	1.462		1.274		1.631		1.437	0.116905
O75015	Low affinity immunoglobulin gamma Fc region receptor III-B OS=Homo sapiens OX=9606 GN=FCGR3B	FCGR3B	26.216	3.3091	5.2	1	1	1	0.999	1.911	1.532	0.659	0.704	0.646	1.516		2.714		2.372		2.211	0.058462
O75027	ATP-binding cassette sub-family B member 7, mitochondrial OS=Homo sapiens OX=9606 GN=ABCB7	ABCB7	82.64	9.1328	5.1	4	4	4	0.981	1.11	1.529	0.985	0.791	0.865	0.996		1.403		1.768		1.371	0.109202
O75051	Plexin-A2 OS=Homo sapiens OX=9606 GN=PLXNA2	PLXNA2	211.1	9.4624	2.3	4	4	1	0.916	1.456	1.199	0.998	0.743	0.915	0.918		1.96		1.31		1.345	0.149337
O75083	WD repeat-containing protein 1 OS=Homo sapiens OX=9606 GN=WDR1	WDR1	66.193	323.31	57.4	28	89	28	0.929	0.856	0.872	1.067	1.087	1.163	0.871	0.000103614	0.787	0.000123084	0.75	2.073e-11	0.801	0.0035393
O75095	Multiple epidermal growth factor-like domains protein 6 OS=Homo sapiens OX=9606 GN=MEGF6	MEGF6	161.18	2.5622	1.2	2	2	2	1.331	0.948	1.283	0.946	0.818	0.874	1.407		1.159		1.468		1.35	0.065335
O75112	LIM domain-binding protein 3 OS=Homo sapiens OX=9606 GN=LDB3	LDB3	77.134	260.14	32	16	22	16	1.013	0.91	1.038	0.929	1.011	1.175	1.09	0.155216	0.9	0.8257	0.883	0.22706	0.951	0.58288
O75116	Rho-associated protein kinase 2 OS=Homo sapiens OX=9606 GN=ROCK2	ROCK2	160.9	162.02	31.9	44	59	37	0.948	0.935	0.887	1.073	1.082	1.072	0.884	0.0058401	0.864	0.00071864	0.827	8.5642e-08	0.858	0.0174218
O75122	CLIP-associating protein 2 OS=Homo sapiens OX=9606 GN=CLASP2	CLASP2	141.13	3.9437	2	3	3	2
O75131	Copine-3 OS=Homo sapiens OX=9606 GN=CPNE3	CPNE3	60.13	106.76	26.6	14	28	13	1.079	0.937	0.831	1.027	1.075	0.997	1.051	0.34164	0.872	0.97846	0.834	0.085804	0.919	0.3158
O75150	E3 ubiquitin-protein ligase BRE1B OS=Homo sapiens OX=9606 GN=RNF40	RNF40	113.65	5.3478	1.5	1	1	1
O75155	Cullin-associated NEDD8-dissociated protein 2 OS=Homo sapiens OX=9606 GN=CAND2	CAND2	135.25	12.052	5.8	7	9	5	1.059	1.216	1.108	0.898	0.975	0.934	1.179	0.082321	1.247	0.108523	1.186	0.02342	1.205	0.0169967
O75157	TSC22 domain family protein 2 OS=Homo sapiens OX=9606 GN=TSC22D2	TSC22D2	79.227	6.6157	4.4	4	5	2
O75165	DnaJ homolog subfamily C member 13 OS=Homo sapiens OX=9606 GN=DNAJC13	DNAJC13	254.41	12.866	2.9	6	8	6	0.991	1.241	0.969	1	0.991	0.963	0.991	0.26978	1.252	0.032881	1.006	0.72502	1.084	0.45148
O75175	CCR4-NOT transcription complex subunit 3 OS=Homo sapiens OX=9606 GN=CNOT3	CNOT3	81.871	6.3214	2.9	2	2	2
O75190	DnaJ homolog subfamily B member 6 OS=Homo sapiens OX=9606 GN=DNAJB6	DNAJB6	36.087	6.0922	10.4	3	3	2	1.035	0.829	1.161	1.116	0.948	1.005	0.927		0.874		1.155		0.986	0.85274
O75191	Xylulose kinase OS=Homo sapiens OX=9606 GN=XYLB	XYLB	58.382	5.0576	4.1	2	2	2	1.109	1.135	1.02	1.036	0.989	0.856	1.07		1.148		1.192		1.133	0.12656
O75223	Gamma-glutamylcyclotransferase OS=Homo sapiens OX=9606 GN=GGCT	GGCT	21.007	14.701	28.7	5	7	5	1.076	1.224	1.142	0.938	0.977	0.892	1.147	0.029777	1.253	0.0185811	1.28	0.038343	1.226	0.0111843
O75251	NADH dehydrogenase [ubiquinone] iron-sulfur protein 7, mitochondrial OS=Homo sapiens OX=9606 GN=NDUFS7	NDUFS7	23.563	2.2364	7.5	2	2	2	0.774	1.061	0.9	1.123	0.98	1.179	0.689	0.082621	1.083	0.35508	0.763	0.4124	0.833	0.153138
O75298	Reticulon-2 OS=Homo sapiens OX=9606 GN=RTN2	RTN2	59.263	13.306	4.6	2	3	2	0.795	0.8	1.1	0.742	0.923	1.023	1.071	0.434	0.867	0.118396	1.075	0.44994	1.003	0.99746
O75306	NADH dehydrogenase [ubiquinone] iron-sulfur protein 2, mitochondrial OS=Homo sapiens OX=9606 GN=NDUFS2	NDUFS2	52.545	63.344	28.7	10	12	10	0.801	1.034	0.979	1.05	1.071	1.152	0.763	0.000435	0.965	0.80114	0.85	0.183577	0.86	0.131543
O75312	Zinc finger protein ZPR1 OS=Homo sapiens OX=9606 GN=ZPR1	ZPR1	50.925	13.423	12.9	6	6	6	1.264	1.071	1.027	0.949	0.982	0.949	1.332	0.076599	1.091	0.68704	1.082	0.293	1.167	0.079263
O75323	Protein NipSnap homolog 2 OS=Homo sapiens OX=9606 GN=NIPSNAP2	NIPSNAP2	33.742	17.897	19.2	5	9	5	0.956	0.929	0.953	1.163	0.986	1.06	0.822	0.050718	0.942	0.43378	0.899	0.21088	0.884	0.068157
O75339	Cartilage intermediate layer protein 1 OS=Homo sapiens OX=9606 GN=CILP	CILP	132.56	26.873	7.3	8	9	8	1.185	1.116	1.079	0.921	0.97	0.918	1.287	0.00136304	1.151	0.79034	1.175	0.0122552	1.203	0.0048444
O75340	Programmed cell death protein 6 OS=Homo sapiens OX=9606 GN=PDCD6	PDCD6	21.868	45.814	30.4	4	6	4	0.897	1.055	0.898	1.068	0.998	1.021	0.84	0.04912	1.057	0.61132	0.88	0.088143	0.923	0.22468
O75347	Tubulin-specific chaperone A OS=Homo sapiens OX=9606 GN=TBCA	TBCA	12.855	22.575	48.1	5	11	5	1.105	1.119	1.04	0.963	0.944	0.913	1.147	0.00046008	1.185	0.00010271	1.139	0.001899	1.157	0.0060034
O75348	V-type proton ATPase subunit G 1 OS=Homo sapiens OX=9606 GN=ATP6V1G1	ATP6V1G1	13.757	3.295	11.9	1	2	1	1.01	0.708	0.454	1.322	1.309	1.066	0.764		0.541		0.426		0.588	0.074683
O75351	Vacuolar protein sorting-associated protein 4B OS=Homo sapiens OX=9606 GN=VPS4B	VPS4B	49.301	59.712	21.2	8	9	5	1.059	1.071	1.078	1.034	0.914	0.959	1.024	0.68844	1.172	0.34238	1.124	0.61858	1.104	0.110621
O75367	Core histone macro-H2A.1 OS=Homo sapiens OX=9606 GN=H2AFY	H2AFY	39.617	32.007	19.4	7	9	7	0.979	1.276	1.319	1.067	0.875	0.727	0.918	0.039881	1.458	0.0063231	1.814	0.0048227	1.339	0.11198
O75368	SH3 domain-binding glutamic acid-rich-like protein OS=Homo sapiens OX=9606 GN=SH3BGRL	SH3BGRL	12.774	148.56	85.1	9	27	9	1.022	0.733	0.863	1.089	1.138	1.062	0.938	0.90556	0.644	0.000183245	0.813	0.0022032	0.796	0.073037
O75369	Filamin-B OS=Homo sapiens OX=9606 GN=FLNB	FLNB	278.16	323.31	31.7	69	118	56	1.134	1.016	1.166	1.022	0.948	0.834	1.11	1.6119e-05	1.072	0.0116567	1.398	2.00129e-12	1.183	0.080242
O75380	NADH dehydrogenase [ubiquinone] iron-sulfur protein 6, mitochondrial OS=Homo sapiens OX=9606 GN=NDUFS6	NDUFS6	13.711	21.255	23.4	2	5	2	0.785	0.72	0.857	1.133	1.232	1.165	0.693	0.0036411	0.584	0.0062849	0.736	0.034059	0.669	0.0019609
O75382	Tripartite motif-containing protein 3 OS=Homo sapiens OX=9606 GN=TRIM3	TRIM3	80.829	15.598	8.2	6	10	3	0.924	1.382	1.213	0.621	0.962	0.918	1.488	0.2099	1.437	0.096584	1.321	0.0096951	1.407	0.130816
O75390	Citrate synthase, mitochondrial OS=Homo sapiens OX=9606 GN=CS	CS	51.712	82.727	23.2	12	24	12	0.914	0.885	0.997	1.08	1.098	1.083	0.846	0.000142764	0.806	0.00074157	0.921	0.022157	0.857	0.049758
O75396	Vesicle-trafficking protein SEC22b OS=Homo sapiens OX=9606 GN=SEC22B	SEC22B	24.593	69.563	33.5	7	14	7	0.961	1.11	1.14	0.96	0.93	1.009	1.001	0.112719	1.194	0.95242	1.13	0.08522	1.108	0.160381
O75410	Transforming acidic coiled-coil-containing protein 1 OS=Homo sapiens OX=9606 GN=TACC1	TACC1	87.793	3.2054	1.4	1	1	1
O75431	Metaxin-2 OS=Homo sapiens OX=9606 GN=MTX2	MTX2	29.763	9.0898	8.7	2	3	2	0.693	0.889	0.67	1.027	1.175	1.423	0.675	0.28306	0.757	0.19556	0.471	0.0623	0.621	0.021682
O75436	Vacuolar protein sorting-associated protein 26A OS=Homo sapiens OX=9606 GN=VPS26A	VPS26A	38.169	37.737	24.2	8	9	7	1	0.942	1.042	0.975	1.08	0.974	1.026	0.86522	0.872	0.102622	1.07	0.88596	0.985	0.7617
O75439	Mitochondrial-processing peptidase subunit beta OS=Homo sapiens OX=9606 GN=PMPCB	PMPCB	54.366	6.6394	6.3	3	4	3	1.024	1.254	1.409	0.83	0.864	0.879	1.234		1.451		1.603		1.433	0.020683
O75462	Cytokine receptor-like factor 1 OS=Homo sapiens OX=9606 GN=CRLF1	CRLF1	46.301	2.0803	3.6	2	2	2	0.882	0.894	0.905	1.106	1.07	1.145	0.797		0.836		0.79		0.807	0.00051871
O75475	PC4 and SFRS1-interacting protein OS=Homo sapiens OX=9606 GN=PSIP1	PSIP1	60.103	10.614	12.6	7	10	6	0.998	0.961	1.078	1.021	0.998	1.001	0.977	0.4777	0.963	0.74204	1.077	0.74316	1.006	0.90236
O75477	Erlin-1 OS=Homo sapiens OX=9606 GN=ERLIN1	ERLIN1	38.925	10.826	21.4	8	10	5	1.131	1.037	1.202	1.079	0.916	0.958	1.048	0.4075	1.132	0.2775	1.255	0.0181352	1.141	0.110739
O75487	Glypican-4 OS=Homo sapiens OX=9606 GN=GPC4	GPC4	62.411	145.44	22.5	9	16	7	1.112	1.026	1.082	0.906	0.878	1.039	1.227	0.024097	1.169	0.37188	1.041	0.51418	1.141	0.07826
O75489	NADH dehydrogenase [ubiquinone] iron-sulfur protein 3, mitochondrial OS=Homo sapiens OX=9606 GN=NDUFS3	NDUFS3	30.241	19.05	37.1	8	8	8	0.767	0.792	1.199	1.058	0.981	1.141	0.725	0.0036162	0.807	0.025421	1.051	0.92144	0.867	0.3418
O75506	Heat shock factor-binding protein 1 OS=Homo sapiens OX=9606 GN=HSBP1	HSBP1	8.5435	2.0735	14.5	1	1	1	0.962	0.987	1.477	0.88	1.008	0.901	1.093		0.979		1.639		1.228	0.2658
O75521	Enoyl-CoA delta isomerase 2, mitochondrial OS=Homo sapiens OX=9606 GN=ECI2	ECI2	43.585	36.693	17.5	6	6	6	0.929	1.08	1.03	1.05	1.041	0.99	0.885	0.135942	1.037	0.34076	1.04	0.86334	0.986	0.7656
O75525	KH domain-containing, RNA-binding, signal transduction-associated protein 3 OS=Homo sapiens OX=9606 GN=KHDRBS3	KHDRBS3	38.799	-2	4.9	2	4	1	0.755	0.929	1.329	0.923	1.249	0.948	0.818		0.744		1.402		0.966	0.79546
O75531	Barrier-to-autointegration factor OS=Homo sapiens OX=9606 GN=BANF1	BANF1	10.058	23.488	51.7	4	4	4	0.898	0.957	0.64	1.425	1.096	0.849	0.63	0.047738	0.873	0.102904	0.754	0.27396	0.74	0.20656
O75533	Splicing factor 3B subunit 1 OS=Homo sapiens OX=9606 GN=SF3B1	SF3B1	145.83	61.622	12.6	15	18	15	0.894	0.973	0.898	1.222	1.028	1	0.732	0.00168266	0.946	0.21966	0.898	0.1224	0.851	0.081862
O75534	Cold shock domain-containing protein E1 OS=Homo sapiens OX=9606 GN=CSDE1	CSDE1	88.884	36.495	16.3	13	16	13	0.872	0.789	0.823	1.101	1.206	1.169	0.792	0.0048776	0.654	5.5724e-07	0.704	1.94713e-05	0.715	0.00103955
O75558	Syntaxin-11 OS=Homo sapiens OX=9606 GN=STX11	STX11	33.195	8.0583	14.3	3	4	3	1.004	1.171	1.378	1.013	0.77	1.007	0.991	0.61444	1.521	0.137762	1.368	0.153145	1.273	0.133835
O75569	Interferon-inducible double-stranded RNA-dependent protein kinase activator A OS=Homo sapiens OX=9606 GN=PRKRA	PRKRA	34.404	70.426	22.4	6	11	6	1.087	1.127	1.081	0.929	0.921	1.007	1.17	0.079516	1.224	0.044797	1.073	0.9334	1.153	0.0101825
O75608	Acyl-protein thioesterase 1 OS=Homo sapiens OX=9606 GN=LYPLA1	LYPLA1	24.669	10.825	17	4	7	4	0.991	0.984	0.908	1.079	1.044	0.975	0.918	0.86692	0.943	0.93822	0.931	0.071723	0.931	0.154398
O75636	Ficolin-3 OS=Homo sapiens OX=9606 GN=FCN3	FCN3	32.903	6.7163	6.7	3	3	3	0.937	1.67	1.341	0.722	0.768	0.875	1.298		2.174		1.533		1.669	0.051538
O75643	U5 small nuclear ribonucleoprotein 200 kDa helicase OS=Homo sapiens OX=9606 GN=SNRNP200	SNRNP200	244.5	28.019	4.9	10	10	10	0.909	0.998	0.885	1.103	1.075	0.995	0.824	0.068824	0.928	0.629	0.889	0.7266	0.88	0.055015
O75663	TIP41-like protein OS=Homo sapiens OX=9606 GN=TIPRL	TIPRL	31.444	21.631	26.5	7	7	7	0.833	0.78	0.854	1.117	1.12	1.18	0.746	0.0064826	0.696	0.008299	0.724	0.16406	0.722	0.0005439
O75688	Protein phosphatase 1B OS=Homo sapiens OX=9606 GN=PPM1B	PPM1B	52.642	28.554	14.4	6	8	6	1.034	0.929	1.013	0.971	0.901	1.05	1.065	0.165699	1.031	0.26964	0.965	0.34898	1.018	0.7448
O75694	Nuclear pore complex protein Nup155 OS=Homo sapiens OX=9606 GN=NUP155	NUP155	155.2	27.174	5.8	7	7	7	1.055	1.076	1.06	0.982	0.956	0.917	1.074	0.40358	1.126	0.2142	1.156	0.25448	1.118	0.0058155
O75695	Protein XRP2 OS=Homo sapiens OX=9606 GN=RP2	RP2	39.641	4.5445	5.1	2	5	2	0.899	0.924	0.979	1.101	1.132	0.967	0.817	8.2364e-05	0.816	0.0145836	1.012	0.75926	0.876	0.074463
O75718	Cartilage-associated protein OS=Homo sapiens OX=9606 GN=CRTAP	CRTAP	46.561	3.0505	4.5	2	2	2
O75746	Calcium-binding mitochondrial carrier protein Aralar1 OS=Homo sapiens OX=9606 GN=SLC25A12	SLC25A12	74.761	68.255	21.5	13	20	13	0.905	0.912	0.972	1.059	1.01	1.095	0.855	0.00204	0.903	0.6241	0.888	0.189737	0.881	0.0179819
O75751	Solute carrier family 22 member 3 OS=Homo sapiens OX=9606 GN=SLC22A3	SLC22A3	61.279	2.5161	3.8	2	2	2	1.015	1.081	0.997	0.895	0.93	1.158	1.134		1.162		0.861		1.037	0.64152
O75781	Paralemmin-1 OS=Homo sapiens OX=9606 GN=PALM	PALM	42.075	12.406	13.2	5	5	5	1.089	1.052	1.175	1.004	0.973	0.9	1.085	0.48188	1.081	0.9954	1.306	0.0134155	1.153	0.036884
O75787	Renin receptor OS=Homo sapiens OX=9606 GN=ATP6AP2	ATP6AP2	39.008	2.4116	3.1	1	1	1	1.123	1.019	1.021	1.08	0.869	0.994	1.04		1.173		1.027		1.075	0.35018
O75821	Eukaryotic translation initiation factor 3 subunit G OS=Homo sapiens OX=9606 GN=EIF3G	EIF3G	35.611	15.053	17.2	5	7	5	0.851	0.913	1.013	1.055	0.982	1.024	0.807	0.28616	0.93	0.86164	0.989	0.86302	0.907	0.143119
O75822	Eukaryotic translation initiation factor 3 subunit J OS=Homo sapiens OX=9606 GN=EIF3J	EIF3J	29.062	30.613	23.6	7	10	7	0.982	0.924	0.875	1.049	1.107	1.105	0.936	0.179256	0.835	0.0051029	0.792	0.0035978	0.853	0.0132196
O75828	Carbonyl reductase [NADPH] 3 OS=Homo sapiens OX=9606 GN=CBR3	CBR3	30.85	109.75	27.8	5	11	3	1.133	0.946	1.111	1.056	0.873	0.941	1.073	0.28928	1.084	0.152445	1.181	0.053578	1.111	0.2551
O75832	26S proteasome non-ATPase regulatory subunit 10 OS=Homo sapiens OX=9606 GN=PSMD10	PSMD10	24.428	213.28	39.8	7	14	7	1.003	0.988	0.887	1.147	1.19	0.961	0.874	0.118058	0.83	0.025919	0.923	0.26802	0.873	0.156001
O75843	AP-1 complex subunit gamma-like 2 OS=Homo sapiens OX=9606 GN=AP1G2	AP1G2	87.116	3.137	1.1	1	1	1	1.219	1.058	1.245	0.867	0.907	0.9	1.406		1.166		1.383		1.317	0.006718
O75844	CAAX prenyl protease 1 homolog OS=Homo sapiens OX=9606 GN=ZMPSTE24	ZMPSTE24	54.812	5.667	4	2	2	2	0.961	1.015	1.135	0.984	0.913	1.095	0.977		1.112		1.037		1.04	0.61338
O75874	Isocitrate dehydrogenase [NADP] cytoplasmic OS=Homo sapiens OX=9606 GN=IDH1	IDH1	46.659	82.57	47.3	21	39	20	1.223	0.975	1.016	1.045	0.964	0.868	1.17	1.4711e-06	1.011	0.34624	1.171	0.020544	1.117	0.28438
O75882	Attractin OS=Homo sapiens OX=9606 GN=ATRN	ATRN	158.54	26.7	5.6	6	6	6	1.274	1.102	1.125	0.839	0.747	0.959	1.518	0.0036647	1.475	0.0017777	1.173	0.143101	1.376	0.019443
O75884	Putative hydrolase RBBP9 OS=Homo sapiens OX=9606 GN=RBBP9	RBBP9	21	29.435	36.6	4	4	4	1.016	0.731	0.71	1.35	1.149	0.987	0.753	0.5045	0.636	0.22474	0.719	0.78722	0.705	0.071995
O75886	Signal transducing adapter molecule 2 OS=Homo sapiens OX=9606 GN=STAM2	STAM2	58.164	19.245	10.1	5	5	5	1.017	0.828	0.846	1.126	1.131	0.998	0.903	0.78302	0.732	0.9513	0.848	0.36944	0.827	0.066445
O75891	Cytosolic 10-formyltetrahydrofolate dehydrogenase OS=Homo sapiens OX=9606 GN=ALDH1L1	ALDH1L1	98.828	10.567	6.4	6	6	3	1.306	1.307	1.286	0.778	0.816	0.788	1.679	0.32678	1.602	0.46646	1.632	0.22368	1.637	2.6932e-06
O75915	PRA1 family protein 3 OS=Homo sapiens OX=9606 GN=ARL6IP5	ARL6IP5	21.614	63.488	23.4	4	7	4	0.933	1.351	0.901	0.9	0.882	1.051	1.037	0.83262	1.532	0.167219	0.857	0.7489	1.124	0.50614
O75923	Dysferlin OS=Homo sapiens OX=9606 GN=DYSF	DYSF	237.29	233.75	21.7	37	49	34	0.673	0.842	0.774	1.053	1.141	1.246	0.639	2.4021e-08	0.738	0.00159816	0.621	4.2359e-08	0.665	0.0073583
O75934	Pre-mRNA-splicing factor SPF27 OS=Homo sapiens OX=9606 GN=BCAS2	BCAS2	26.131	12.603	12	2	2	2	0.848	1.191	0.904	1.042	1.017	1.066	0.814		1.171		0.848		0.942	0.56908
O75935	Dynactin subunit 3 OS=Homo sapiens OX=9606 GN=DCTN3	DCTN3	21.119	12.579	28.5	6	10	6	1.01	1.169	0.959	0.929	1.011	0.943	1.087	0.052704	1.156	0.033762	1.017	0.175582	1.088	0.27478
O75937	DnaJ homolog subfamily C member 8 OS=Homo sapiens OX=9606 GN=DNAJC8	DNAJC8	29.841	28.386	25.7	6	8	6	0.907	0.838	1.026	1.146	1.097	0.939	0.791	0.00084184	0.764	0.00105775	1.093	0.102764	0.871	0.176863
O75947	ATP synthase subunit d, mitochondrial OS=Homo sapiens OX=9606 GN=ATP5H	ATP5H	18.491	39.374	63.4	10	16	10	1.066	0.785	0.844	1.069	1.074	1.119	0.997	0.2318	0.731	0.003785	0.754	0.003105	0.826	0.16642
O75953	DnaJ homolog subfamily B member 5 OS=Homo sapiens OX=9606 GN=DNAJB5	DNAJB5	39.133	11.489	3.7	1	2	1	0.92	1.348	0.98	0.897	0.96	1.026	1.026		1.404		0.955		1.127	0.44106
O75954	Tetraspanin-9 OS=Homo sapiens OX=9606 GN=TSPAN9	TSPAN9	26.779	18.471	6.3	1	1	1	1.28	1.15	1.308	0.945	0.687	0.873	1.354		1.674		1.498		1.492	0.0171363
O75955	Flotillin-1 OS=Homo sapiens OX=9606 GN=FLOT1	FLOT1	47.355	121.83	34	11	20	11	1.07	1.184	1.133	0.931	0.841	0.91	1.149	0.0031564	1.408	4.0581e-08	1.245	0.0025174	1.263	0.0053592
O75964	ATP synthase subunit g, mitochondrial OS=Homo sapiens OX=9606 GN=ATP5L	ATP5L	11.428	16.797	43.7	5	8	5	1.006	0.874	1.027	1.044	1.02	1.003	0.964	0.45648	0.857	0.57642	1.024	0.6002	0.948	0.34232
O76003	Glutaredoxin-3 OS=Homo sapiens OX=9606 GN=GLRX3	GLRX3	37.432	24.878	22.1	6	8	6	1.025	1.249	0.957	0.949	0.879	0.996	1.08	0.52148	1.421	0.0037392	0.961	0.84644	1.144	0.214
O76024	Wolframin OS=Homo sapiens OX=9606 GN=WFS1	WFS1	100.29	65.007	10.2	6	8	6	0.913	0.972	0.953	1.004	1.105	1.158	0.909	0.17884	0.88	0.59502	0.823	0.045878	0.869	0.038502
O76062	Delta(14)-sterol reductase OS=Homo sapiens OX=9606 GN=TM7SF2	TM7SF2	46.405	3.2994	5	2	2	2	1.086	1.176	1.139	0.875	1.041	0.863	1.241		1.13		1.32		1.224	0.033702
O76070	Gamma-synuclein OS=Homo sapiens OX=9606 GN=SNCG	SNCG	13.331	241.59	76.4	10	34	9	1.113	0.807	1.017	0.99	1.013	1.03	1.124	0.00050416	0.797	2.2131e-06	0.987	0.7005	0.968	0.7122
O76071	Probable cytosolic iron-sulfur protein assembly protein CIAO1 OS=Homo sapiens OX=9606 GN=CIAO1	CIAO1	37.84	65.337	5.6	1	1	1	1.108	0.967	1.145	0.919	1.026	0.965	1.206		0.942		1.187		1.107	0.176402
O76074	cGMP-specific 3',5'-cyclic phosphodiesterase OS=Homo sapiens OX=9606 GN=PDE5A	PDE5A	99.984	35.488	12.2	10	14	10	1.259	1.174	1.155	0.927	0.849	0.846	1.358	0.00115733	1.383	8.3227e-05	1.365	0.00025951	1.368	0.00141711
O76076	WNT1-inducible-signaling pathway protein 2 OS=Homo sapiens OX=9606 GN=WISP2	WISP2	26.825	254.65	36.8	7	14	7	0.802	1.06	0.847	1.01	0.964	1.137	0.794	0.0040364	1.1	0.85802	0.745	0.29854	0.871	0.21912
O76094	Signal recognition particle subunit SRP72 OS=Homo sapiens OX=9606 GN=SRP72	SRP72	74.605	33.418	12.4	7	8	7	0.851	1.083	0.817	1.002	1.165	1.062	0.849	0.42182	0.93	0.21754	0.769	0.24626	0.852	0.166105
O94760	N(G),N(G)-dimethylarginine dimethylaminohydrolase 1 OS=Homo sapiens OX=9606 GN=DDAH1	DDAH1	31.121	37.722	41.8	10	16	9	0.975	1.318	0.964	1.082	0.925	0.852	0.901	0.3466	1.425	4.1653e-05	1.131	0.042317	1.139	0.37262
O94788	Retinal dehydrogenase 2 OS=Homo sapiens OX=9606 GN=ALDH1A2	ALDH1A2	56.723	10.69	13.3	7	10	3	0.995	1.17	1.041	1.051	1.255	0.659	0.947	0.54856	0.932	0.84778	1.58	0.2806	1.081	0.60582
O94805	Actin-like protein 6B OS=Homo sapiens OX=9606 GN=ACTL6B	ACTL6B	46.877	2.5689	2.8	1	1	1
O94811	Tubulin polymerization-promoting protein OS=Homo sapiens OX=9606 GN=TPPP	TPPP	23.693	4.5218	12.8	3	3	3	0.877	0.708	0.958	1.241	1.135	1.159	0.707	0.0190194	0.624	0.00136398	0.827	0.185284	0.719	0.02296
O94813	Slit homolog 2 protein OS=Homo sapiens OX=9606 GN=SLIT2	SLIT2	169.87	2.6446	1	2	2	2
O94819	Kelch repeat and BTB domain-containing protein 11 OS=Homo sapiens OX=9606 GN=KBTBD11	KBTBD11	65.719	41.553	10.9	5	6	5	0.749	0.827	0.922	1.166	1.153	1.103	0.642	0.0053964	0.717	0.03642	0.836	0.133422	0.73	0.0069807
O94826	Mitochondrial import receptor subunit TOM70 OS=Homo sapiens OX=9606 GN=TOMM70	TOMM70	67.454	23.903	18.8	11	15	11	1.024	1.013	1.022	0.991	0.981	0.978	1.033	0.3673	1.033	0.166341	1.045	0.90666	1.037	0.0022028
O94830	Phospholipase DDHD2 OS=Homo sapiens OX=9606 GN=DDHD2	DDHD2	81.031	4.3789	2.5	2	2	2	0.942	0.796	0.778	1.203	1.103	1.134	0.783	0.2103	0.722	0.175901	0.686	0.3641	0.731	0.0085185
O94832	Unconventional myosin-Id OS=Homo sapiens OX=9606 GN=MYO1D	MYO1D	116.2	48.418	13.9	13	15	13	1.085	0.933	1.096	1.085	0.867	0.954	1	0.27812	1.076	0.45082	1.149	0.23332	1.072	0.44364
O94851	[F-actin]-monooxygenase MICAL2 OS=Homo sapiens OX=9606 GN=MICAL2	MICAL2	126.69	3.5251	1.7	2	2	1	0.993	1.05	1.85	0.751	0.788	0.899	1.322		1.332		2.058		1.597	0.1054
O94855	Protein transport protein Sec24D OS=Homo sapiens OX=9606 GN=SEC24D	SEC24D	113.01	3.4042	2.4	3	3	3	0.926	0.728	0.847	1.148	1.226	1.091	0.807	0.041264	0.594	0.077558	0.776	0.25214	0.722	0.0133432
O94856	Neurofascin OS=Homo sapiens OX=9606 GN=NFASC	NFASC	150.02	3.7341	2	3	3	3	1.002	1.065	1.234	0.813	0.999	1.037	1.232	0.086144	1.066	0.71412	1.19	0.47072	1.159	0.20202
O94874	E3 UFM1-protein ligase 1 OS=Homo sapiens OX=9606 GN=UFL1	UFL1	89.594	29.301	15.6	13	13	13	0.968	0.993	1.02	1.012	1.048	1.032	0.957	0.26802	0.948	0.064742	0.988	0.81816	0.964	0.113777
O94875	Sorbin and SH3 domain-containing protein 2 OS=Homo sapiens OX=9606 GN=SORBS2	SORBS2	124.11	237.75	25	25	47	24	1.366	1.189	1.337	0.747	0.708	0.816	1.829	1e-32	1.679	4.59455e-12	1.638	3.9968e-15	1.714	0.00084011
O94885	SAM and SH3 domain-containing protein 1 OS=Homo sapiens OX=9606 GN=SASH1	SASH1	136.65	24.103	4	4	4	4	0.83	0.827	0.863	1.171	1.17	1.075	0.709	0.66446	0.707	0.89762	0.803	0.76132	0.738	0.00064324
O94886	CSC1-like protein 1 OS=Homo sapiens OX=9606 GN=TMEM63A	TMEM63A	92.125	1.9136	1	1	1	1
O94901	SUN domain-containing protein 1 OS=Homo sapiens OX=9606 GN=SUN1	SUN1	90.063	66.886	13.1	8	9	8	1.02	1.166	1.21	0.994	0.933	0.93	1.026	0.99428	1.25	0.151116	1.301	0.00098039	1.189	0.038581
O94903	Pyridoxal phosphate homeostasis protein OS=Homo sapiens OX=9606 GN=PLPBP	PLPBP	30.344	19.984	28	7	8	7	1.118	0.968	0.81	1.108	1.068	1.021	1.009	0.61574	0.906	0.6187	0.793	0.152645	0.906	0.3284
O94905	Erlin-2 OS=Homo sapiens OX=9606 GN=ERLIN2	ERLIN2	37.839	82.761	39.2	12	19	9	0.989	1.09	1.06	1.086	0.989	0.991	0.911	0.72448	1.102	0.164604	1.07	0.9179	1.024	0.60558
O94906	Pre-mRNA-processing factor 6 OS=Homo sapiens OX=9606 GN=PRPF6	PRPF6	106.92	3.0869	2.7	3	3	3	1.149	1.081	1.083	0.988	0.988	0.866	1.163	0.23054	1.094	0.56866	1.251	0.05638	1.166	0.032683
O94911	ATP-binding cassette sub-family A member 8 OS=Homo sapiens OX=9606 GN=ABCA8	ABCA8	179.24	51.74	7	9	10	9	1.034	1.161	1.343	0.918	0.853	0.839	1.126	0.069783	1.361	0.000100729	1.601	3.4602e-06	1.356	0.020558
O94915	Protein furry homolog-like OS=Homo sapiens OX=9606 GN=FRYL	FRYL	339.59	8.2928	1.1	3	3	3	0.838	1.147	1.136	0.999	1.068	0.947	0.839	0.45222	1.074	0.51086	1.2	0.073497	1.036	0.82372
O94919	Endonuclease domain-containing 1 protein OS=Homo sapiens OX=9606 GN=ENDOD1	ENDOD1	55.016	211.3	28.6	10	22	10	1.004	0.99	0.932	0.986	0.939	1.133	1.018	0.53944	1.054	0.26034	0.823	0.176639	0.957	0.5324
O94921	Cyclin-dependent kinase 14 OS=Homo sapiens OX=9606 GN=CDK14	CDK14	53.056	2.8292	2.8	1	1	1	1.041	1.142	1.446	0.874	0.893	0.857	1.191		1.279		1.687		1.383	0.08568
O94925	Glutaminase kidney isoform, mitochondrial OS=Homo sapiens OX=9606 GN=GLS	GLS	73.46	69.451	18.1	9	12	9	1.022	1.152	1.183	0.852	1.03	0.884	1.2	0.0054371	1.118	0.041035	1.338	0.0041218	1.214	0.05668
O94973	AP-2 complex subunit alpha-2 OS=Homo sapiens OX=9606 GN=AP2A2	AP2A2	103.96	41.127	17.1	15	20	10	1.087	1.082	0.941	1.027	0.894	0.925	1.058	0.092135	1.21	0.00077942	1.017	0.157445	1.093	0.2344
O94979	Protein transport protein Sec31A OS=Homo sapiens OX=9606 GN=SEC31A	SEC31A	133.01	26.395	8.4	11	15	11	0.982	0.841	0.86	1.13	1.144	1.031	0.869	0.034597	0.735	0.095501	0.834	0.100596	0.812	0.022976
O94985	Calsyntenin-1 OS=Homo sapiens OX=9606 GN=CLSTN1	CLSTN1	109.79	2.4257	1.5	1	1	1
O95050	Indolethylamine N-methyltransferase OS=Homo sapiens OX=9606 GN=INMT	INMT	28.891	2.8231	8	2	2	2	1.529	0.719	0.908	0.953	0.562	1.343	1.604	0.0046568	1.279	0.30698	0.676	0.107785	1.104	0.76244
O95081	Arf-GAP domain and FG repeat-containing protein 2 OS=Homo sapiens OX=9606 GN=AGFG2	AGFG2	48.962	3.4195	3.5	2	2	2	0.999	0.925	0.974	1.079	0.873	1.185	0.926		1.06		0.822		0.924	0.48418
O95139	NADH dehydrogenase [ubiquinone] 1 beta subcomplex subunit 6 OS=Homo sapiens OX=9606 GN=NDUFB6	NDUFB6	15.489	30.334	14.1	1	4	1	0.948	1.077	1.092	0.969	0.936	1.138	0.978	0.79882	1.151	0.71174	0.96	0.83548	1.024	0.74948
O95140	Mitofusin-2 OS=Homo sapiens OX=9606 GN=MFN2	MFN2	86.401	15.491	9.9	6	6	6	0.875	1.235	1.138	0.961	0.905	0.916	0.911	0.72362	1.365	0.0109416	1.242	0.062357	1.168	0.24226
O95159	Zinc finger protein-like 1 OS=Homo sapiens OX=9606 GN=ZFPL1	ZFPL1	34.114	11.044	4.5	1	1	1	1.287	1.066	0.828	0.929	1.059	0.921	1.385		1.007		0.899		1.094	0.60776
O95163	Elongator complex protein 1 OS=Homo sapiens OX=9606 GN=ELP1	ELP1	150.25	21.678	2.3	2	2	2	1.085	1.035	1.226	0.97	0.878	0.97	1.119	0.57636	1.179	0.21748	1.264	0.064661	1.187	0.047918
O95168	NADH dehydrogenase [ubiquinone] 1 beta subcomplex subunit 4 OS=Homo sapiens OX=9606 GN=NDUFB4	NDUFB4	15.208	1.9056	7.8	1	1	1
O95169	NADH dehydrogenase [ubiquinone] 1 beta subcomplex subunit 8, mitochondrial OS=Homo sapiens OX=9606 GN=NDUFB8	NDUFB8	21.766	19.293	10.2	1	1	1	0.724	0.825	0.78	1.166	1.319	1.126	0.621		0.625		0.693		0.645	0.0020156
O95183	Vesicle-associated membrane protein 5 OS=Homo sapiens OX=9606 GN=VAMP5	VAMP5	12.805	6.308	17.2	2	3	2	1.01	0.971	0.95	1.074	0.974	1.075	0.94		0.997		0.884		0.939	0.168157
O95197	Reticulon-3 OS=Homo sapiens OX=9606 GN=RTN3	RTN3	112.61	3.6911	1.8	2	4	2	0.898	0.842	1.11	1.041	0.947	1.185	0.863	0.44928	0.889	0.4805	0.937	0.507	0.898	0.35628
O95202	Mitochondrial proton/calcium exchanger protein OS=Homo sapiens OX=9606 GN=LETM1	LETM1	83.353	31.539	12.4	9	11	9	1.011	1.05	1.032	0.987	0.986	1.043	1.024	0.2381	1.065	0.22814	0.989	0.85902	1.026	0.30324
O95208	Epsin-2 OS=Homo sapiens OX=9606 GN=EPN2	EPN2	68.481	5.3081	1.9	1	2	1	0.801	0.775	1.025	1.172	1.06	1.165	0.683		0.731		0.88		0.766	0.04352
O95210	Starch-binding domain-containing protein 1 OS=Homo sapiens OX=9606 GN=STBD1	STBD1	39.007	44.588	20.9	6	6	6	0.958	0.958	1.012	0.966	1.14	1.132	0.992	0.75154	0.84	0.070017	0.894	0.058795	0.904	0.16078
O95219	Sorting nexin-4 OS=Homo sapiens OX=9606 GN=SNX4	SNX4	51.908	8.7824	6.7	3	3	3	1.11	0.958	1.066	1.059	0.911	1	1.048	0.68152	1.052	0.69708	1.066	0.87592	1.055	0.43542
O95232	Luc7-like protein 3 OS=Homo sapiens OX=9606 GN=LUC7L3	LUC7L3	51.466	17.301	6	2	2	2	1	0.857	1.013	1.136	0.999	1.045	0.88	0.148079	0.858	0.31236	0.969	0.82926	0.903	0.188143
O95248	Myotubularin-related protein 5 OS=Homo sapiens OX=9606 GN=SBF1	SBF1	208.44	20.793	5.2	9	9	7	0.995	0.959	0.945	1.029	0.966	1.003	0.967	0.93242	0.993	0.88934	0.942	0.80042	0.967	0.23406
O95260	Arginyl-tRNA--protein transferase 1 OS=Homo sapiens OX=9606 GN=ATE1	ATE1	59.09	15.302	5.2	2	2	2	1.167	1	0.972	1.002	1.042	0.92	1.165	0.3159	0.96	0.76928	1.057	0.38024	1.059	0.45872
O95278	Laforin OS=Homo sapiens OX=9606 GN=EPM2A	EPM2A	37.157	1.9128	2.4	1	1	1
O95292	Vesicle-associated membrane protein-associated protein B/C OS=Homo sapiens OX=9606 GN=VAPB	VAPB	27.228	23.012	23.9	5	8	4	0.951	0.91	0.883	1.113	1.103	1.027	0.854	0.0145049	0.825	0.000242	0.86	0.08944	0.846	0.0074558
O95295	SNARE-associated protein Snapin OS=Homo sapiens OX=9606 GN=SNAPIN	SNAPIN	14.874	5.9298	21.3	3	4	3	1.109	1.05	0.978	1.111	1.007	0.851	0.998	0.82446	1.043	0.95034	1.149	0.91764	1.057	0.52542
O95297	Myelin protein zero-like protein 1 OS=Homo sapiens OX=9606 GN=MPZL1	MPZL1	29.082	4.2212	8.2	2	2	2	0.971	0.807	1.289	1.007	1.017	1.023	0.964	0.8854	0.794	0.32308	1.26	0.61472	1.007	0.93688
O95298	NADH dehydrogenase [ubiquinone] 1 subunit C2 OS=Homo sapiens OX=9606 GN=NDUFC2	NDUFC2	14.187	8.9328	30.3	4	6	4	0.958	0.943	0.823	1.1	1.172	1.037	0.871	0.04402	0.805	0.030103	0.794	0.040955	0.823	0.030738
O95299	NADH dehydrogenase [ubiquinone] 1 alpha subcomplex subunit 10, mitochondrial OS=Homo sapiens OX=9606 GN=NDUFA10	NDUFA10	40.75	16.926	15.8	6	8	6	0.79	0.796	0.661	1.282	1.136	1.206	0.616	1.69965e-05	0.701	7.7868e-05	0.548	0.0043974	0.62	0.0023633
O95302	Peptidyl-prolyl cis-trans isomerase FKBP9 OS=Homo sapiens OX=9606 GN=FKBP9	FKBP9	63.083	20.724	8.8	4	4	4	0.864	1.041	0.984	0.822	0.819	0.846	1.051	0.70064	1.271	0.080325	1.163	0.36238	1.162	0.058941
O95319	CUGBP Elav-like family member 2 OS=Homo sapiens OX=9606 GN=CELF2	CELF2	54.284	4.9434	2.6	1	1	1	0.866	0.888	1.057	1.06	1.126	1.054	0.817		0.789		1.003		0.868	0.092544
O95336	6-phosphogluconolactonase OS=Homo sapiens OX=9606 GN=PGLS	PGLS	27.547	117.3	45.7	9	19	9	1.045	1.068	0.976	1.051	1.025	0.951	0.994	0.85354	1.042	0.78512	1.026	0.927	1.02	0.64016
O95340	Bifunctional 3'-phosphoadenosine 5'-phosphosulfate synthase 2 OS=Homo sapiens OX=9606 GN=PAPSS2	PAPSS2	69.5	2.2336	2.3	1	1	1	1.194	0.929	0.997	1.066	0.851	1.046	1.12		1.092		0.953		1.053	0.64886
O95352	Ubiquitin-like modifier-activating enzyme ATG7 OS=Homo sapiens OX=9606 GN=ATG7	ATG7	77.959	18.131	9.8	6	8	6	1.085	0.874	0.898	1.033	1.107	1.002	1.05	0.38988	0.79	0.0100446	0.896	0.064719	0.909	0.25294
O95359	Transforming acidic coiled-coil-containing protein 2 OS=Homo sapiens OX=9606 GN=TACC2	TACC2	309.42	4.2154	1.4	4	4	4	0.986	0.782	0.723	0.937	1.28	1.222	1.052	0.72154	0.611	0.039401	0.592	0.053597	0.724	0.074859
O95372	Acyl-protein thioesterase 2 OS=Homo sapiens OX=9606 GN=LYPLA2	LYPLA2	24.737	12.592	17.7	4	6	4	1.094	0.994	1.008	1.044	0.998	0.942	1.048	0.34762	0.996	0.71454	1.07	0.5783	1.038	0.43188
O95373	Importin-7 OS=Homo sapiens OX=9606 GN=IPO7	IPO7	119.52	157.7	17	12	16	12	1.013	1.04	0.845	1.012	1.059	1.01	1.001	0.24426	0.982	0.56726	0.837	0.086484	0.941	0.38636
O95376	E3 ubiquitin-protein ligase ARIH2 OS=Homo sapiens OX=9606 GN=ARIH2	ARIH2	57.818	6.1452	5.5	2	2	2	1.069	1.233	1.129	1.03	0.82	0.959	1.038		1.504		1.177		1.221	0.0625
O95379	Tumor necrosis factor alpha-induced protein 8 OS=Homo sapiens OX=9606 GN=TNFAIP8	TNFAIP8	23.003	7.9792	13.6	3	5	3	0.91	1.076	0.987	1.005	1.077	1.024	0.905	0.052185	0.999	0.96248	0.964	0.73822	0.957	0.43424
O95394	Phosphoacetylglucosamine mutase OS=Homo sapiens OX=9606 GN=PGM3	PGM3	59.851	9.6438	7.2	5	5	5	1.112	0.921	0.918	1.092	1.072	0.949	1.018	0.8727	0.859	0.58728	0.967	0.74554	0.948	0.51086
O95396	Adenylyltransferase and sulfurtransferase MOCS3 OS=Homo sapiens OX=9606 GN=MOCS3	MOCS3	49.669	16.897	9.3	3	3	3	0.997	1.228	1.359	0.863	0.85	0.934	1.155		1.445		1.455		1.354	0.036615
O95425	Supervillin OS=Homo sapiens OX=9606 GN=SVIL	SVIL	247.74	323.31	26.9	46	67	46	0.806	0.864	0.897	1.013	1.098	1.211	0.796	1.0957e-10	0.787	1.5984e-06	0.741	3.7802e-09	0.773	0.0132433
O95433	Activator of 90 kDa heat shock protein ATPase homolog 1 OS=Homo sapiens OX=9606 GN=AHSA1	AHSA1	38.274	36.705	22.8	7	8	7	1.025	1.174	0.968	0.955	0.989	0.983	1.073	0.127039	1.187	0.132117	0.985	0.8207	1.082	0.26386
O95445	Apolipoprotein M OS=Homo sapiens OX=9606 GN=APOM	APOM	21.253	2.8674	4.8	1	1	1	1.107	1.137	1.031	0.938	0.968	0.953	1.18		1.175		1.082		1.146	0.0115406
O95453	Poly(A)-specific ribonuclease PARN OS=Homo sapiens OX=9606 GN=PARN	PARN	73.45	1.8864	1.3	1	1	1	0.895	0.902	1.187	1.143	0.98	0.995	0.783		0.92		1.193		0.957	0.65642
O95466	Formin-like protein 1 OS=Homo sapiens OX=9606 GN=FMNL1	FMNL1	121.85	2.0821	2	2	2	2	1.043	1.134	1.431	1.02	0.872	0.76	1.023		1.3		1.883		1.36	0.073921
O95479	GDH/6PGL endoplasmic bifunctional protein OS=Homo sapiens OX=9606 GN=H6PD	H6PD	88.892	54.546	15.9	11	16	11	1.055	0.85	0.97	0.948	0.928	1.121	1.113	0.60026	0.916	0.52578	0.865	0.23084	0.959	0.65472
O95486	Protein transport protein Sec24A OS=Homo sapiens OX=9606 GN=SEC24A	SEC24A	119.75	2.5372	1.2	1	1	1	0.945	1.285	0.91	0.914	0.91	1.125	1.034		1.412		0.809		1.065	0.69118
O95487	Protein transport protein Sec24B OS=Homo sapiens OX=9606 GN=SEC24B	SEC24B	137.42	5.5116	2.1	3	4	3	0.868	1.079	1.046	0.951	1.018	1.087	0.913	0.36228	1.06	0.91744	0.962	0.45796	0.979	0.77534
O95571	Persulfide dioxygenase ETHE1, mitochondrial OS=Homo sapiens OX=9606 GN=ETHE1	ETHE1	27.873	13.248	24	6	8	6	1.039	1.104	0.794	1.043	1.099	0.976	0.996	0.94154	1.005	0.98982	0.814	0.46584	0.942	0.55636
O95573	Long-chain-fatty-acid--CoA ligase 3 OS=Homo sapiens OX=9606 GN=ACSL3	ACSL3	80.419	26.351	7.4	4	5	4	1.167	1.091	0.991	0.951	0.94	0.978	1.227	0.038042	1.161	0.55398	1.013	0.88836	1.132	0.066616
O95613	Pericentrin OS=Homo sapiens OX=9606 GN=PCNT	PCNT	378.03	-2	0.3	1	1	1	0.961	0.967	1.227	0.882	1.141	0.958	1.09		0.848		1.281		1.058	0.6396
O95630	STAM-binding protein OS=Homo sapiens OX=9606 GN=STAMBP	STAMBP	48.076	9.0433	10.6	3	3	3	1.121	1.192	0.692	0.992	1.182	0.886	1.13		1.008		0.781		0.982	0.8491
O95631	Netrin-1 OS=Homo sapiens OX=9606 GN=NTN1	NTN1	67.748	11.734	4.5	2	2	2	1.588	1.221	1.052	0.673	0.647	1.02	2.36	0.0021378	1.887	0.035859	1.031	0.99962	1.65	0.054679
O95671	N-acetylserotonin O-methyltransferase-like protein OS=Homo sapiens OX=9606 GN=ASMTL	ASMTL	68.856	30.542	10.3	7	10	7	1.011	0.924	1.04	1.071	0.914	1.039	0.944	0.2629	1.011	0.53708	1.001	0.38196	0.984	0.81246
O95674	Phosphatidate cytidylyltransferase 2 OS=Homo sapiens OX=9606 GN=CDS2	CDS2	51.417	25.319	8.5	2	4	2	0.988	1.148	1.198	0.925	0.962	0.965	1.068	0.67052	1.193	0.0198201	1.241	0.051558	1.169	0.063365
O95741	Copine-6 OS=Homo sapiens OX=9606 GN=CPNE6	CPNE6	61.99	22.619	14.7	7	10	6	0.559	0.661	0.913	0.906	1.527	1.285	0.617	0.0046382	0.433	1.5471e-05	0.711	0.00147657	0.574	0.058064
O95747	Serine/threonine-protein kinase OSR1 OS=Homo sapiens OX=9606 GN=OXSR1	OXSR1	58.022	37.752	17.1	7	8	5	0.786	1.03	0.911	0.981	1.121	1.125	0.801	0.034936	0.919	0.22364	0.81	0.60552	0.845	0.128579
O95749	Geranylgeranyl pyrophosphate synthase OS=Homo sapiens OX=9606 GN=GGPS1	GGPS1	34.87	5.9628	9.3	3	4	3	1.045	0.837	0.877	1.152	0.967	1.126	0.907	0.26288	0.866	0.34182	0.779	0.085442	0.85	0.132903
O95757	Heat shock 70 kDa protein 4L OS=Homo sapiens OX=9606 GN=HSPA4L	HSPA4L	94.511	11.707	7.9	6	8	5	0.955	0.973	0.835	1.07	1.095	1.079	0.893	0.24392	0.889	0.46022	0.774	0.147965	0.852	0.078923
O95760	Interleukin-33 OS=Homo sapiens OX=9606 GN=IL33	IL33	30.759	2.4811	5.9	2	2	2
O95777	U6 snRNA-associated Sm-like protein LSm8 OS=Homo sapiens OX=9606 GN=LSM8	LSM8	10.403	6.8009	26	2	2	2	0.985	1.844	1.128	0.676	0.65	0.997	1.457		2.837		1.131		1.703	0.093263
O95782	AP-2 complex subunit alpha-1 OS=Homo sapiens OX=9606 GN=AP2A1	AP2A1	107.54	63.975	18	16	20	11	1.03	1.102	1.048	0.987	0.976	0.977	1.044	0.4911	1.129	0.028459	1.073	0.73504	1.082	0.0191979
O95786	Probable ATP-dependent RNA helicase DDX58 OS=Homo sapiens OX=9606 GN=DDX58	DDX58	106.6	12.786	6.3	6	6	6	1.063	1.038	0.949	0.991	1.02	0.933	1.073	0.0163797	1.018	0.99348	1.017	0.23344	1.036	0.46656
O95793	Double-stranded RNA-binding protein Staufen homolog 1 OS=Homo sapiens OX=9606 GN=STAU1	STAU1	63.182	8.0381	7.6	4	4	4	0.814	0.938	1.028	0.877	1.375	1.019	0.928		0.682		1.009		0.85	0.3716
O95810	Caveolae-associated protein 2 OS=Homo sapiens OX=9606 GN=CAVIN2	CAVIN2	47.173	190.82	37.4	13	28	13	0.782	0.913	0.91	1.08	1.093	1.116	0.724	1.4963e-06	0.835	0.00090415	0.815	0.00092312	0.792	0.010556
O95816	BAG family molecular chaperone regulator 2 OS=Homo sapiens OX=9606 GN=BAG2	BAG2	23.772	23.915	47.4	9	15	9	0.678	0.713	0.72	1.162	1.11	1.337	0.583	0.00126312	0.642	0.0034018	0.539	5.2063e-07	0.585	0.00082431
O95817	BAG family molecular chaperone regulator 3 OS=Homo sapiens OX=9606 GN=BAG3	BAG3	61.594	77.853	29.9	13	17	13	0.944	0.985	0.942	0.976	1.037	1.064	0.967	0.85852	0.95	0.077921	0.885	0.41032	0.933	0.079424
O95825	Quinone oxidoreductase-like protein 1 OS=Homo sapiens OX=9606 GN=CRYZL1	CRYZL1	38.696	2.2541	3.2	1	1	1	0.96	0.856	0.955	1.106	1.044	1.102	0.868		0.82		0.867		0.852	0.0182044
O95831	Apoptosis-inducing factor 1, mitochondrial OS=Homo sapiens OX=9606 GN=AIFM1	AIFM1	66.9	47.385	25	12	16	12	1.013	0.983	0.923	1.023	1.021	1.102	0.99	0.8636	0.963	0.37186	0.838	0.0120373	0.928	0.113904
O95834	Echinoderm microtubule-associated protein-like 2 OS=Homo sapiens OX=9606 GN=EML2	EML2	70.678	81.965	19.9	10	18	10	1.217	1.065	1.087	0.906	0.971	0.894	1.343	1.69559e-05	1.097	0.101122	1.216	0.025762	1.216	0.0163201
O95837	Guanine nucleotide-binding protein subunit alpha-14 OS=Homo sapiens OX=9606 GN=GNA14	GNA14	41.57	2.4756	11.3	4	6	1	0.937	0.935	0.829	1.173	0.964	1.157	0.799		0.97		0.717		0.82	0.059242
O95861	3'(2'),5'-bisphosphate nucleotidase 1 OS=Homo sapiens OX=9606 GN=BPNT1	BPNT1	33.392	19.008	26	7	10	7	1.117	1.213	0.973	0.961	0.962	0.938	1.162	0.36794	1.261	0.120319	1.037	0.97894	1.154	0.164136
O95865	N(G),N(G)-dimethylarginine dimethylaminohydrolase 2 OS=Homo sapiens OX=9606 GN=DDAH2	DDAH2	29.644	134.49	36.5	8	21	7	1.108	1.128	1.021	1.068	0.985	0.867	1.037	0.79818	1.145	0.053595	1.178	0.33192	1.115	0.175082
O95866	Megakaryocyte and platelet inhibitory receptor G6b OS=Homo sapiens OX=9606 GN=MPIG6B	MPIG6B	26.163	3.9363	3.7	1	1	1
O95873	Uncharacterized protein C6orf47 OS=Homo sapiens OX=9606 GN=C6orf47	C6orf47	31.71	2.6257	6.1	2	2	2	0.922	0.897	0.632	1.064	1.128	1.273	0.867	0.46266	0.795	0.3066	0.496	0.22504	0.707	0.054223
O95881	Thioredoxin domain-containing protein 12 OS=Homo sapiens OX=9606 GN=TXNDC12	TXNDC12	19.206	11.508	19.2	3	5	3	1.03	1.014	1.029	1.047	0.967	1.018	0.984	0.56064	1.049	0.60004	1.011	0.65964	1.014	0.58962
O95967	EGF-containing fibulin-like extracellular matrix protein 2 OS=Homo sapiens OX=9606 GN=EFEMP2	EFEMP2	49.405	8.1007	9.9	4	5	4	0.971	0.982	0.881	1.045	1.102	1.037	0.929	0.23944	0.891	0.040224	0.85	0.72874	0.89	0.040901
O95980	Reversion-inducing cysteine-rich protein with Kazal motifs OS=Homo sapiens OX=9606 GN=RECK	RECK	106.46	3.6136	1.1	1	1	1	1.335	0.808	0.531	1.33	0.894	1.052	1.004		0.904		0.505		0.816	0.42058
O95989	Diphosphoinositol polyphosphate phosphohydrolase 1 OS=Homo sapiens OX=9606 GN=NUDT3	NUDT3	19.471	3.94	10.5	2	3	2	1.114	1.129	0.909	1.039	0.946	0.964	1.072	0.77614	1.193	0.7167	0.943	0.081938	1.069	0.455
O95994	Anterior gradient protein 2 homolog OS=Homo sapiens OX=9606 GN=AGR2	AGR2	19.979	29.762	9.7	1	2	1	1.021	1.012	0.847	0.597	0.407	2.019	1.71	0.02108	2.486	0.32398	0.42	0.193122	0.953	0.73006
O96000	NADH dehydrogenase [ubiquinone] 1 beta subcomplex subunit 10 OS=Homo sapiens OX=9606 GN=NDUFB10	NDUFB10	20.776	12.281	37.2	5	5	5	0.915	1.192	1.094	0.925	0.949	0.962	0.989	0.94788	1.256	0.33986	1.137	0.38958	1.129	0.28092
O96005	Cleft lip and palate transmembrane protein 1 OS=Homo sapiens OX=9606 GN=CLPTM1	CLPTM1	76.096	16.455	6	4	4	4	0.951	0.736	0.863	1.064	1.098	1.117	0.894	0.90898	0.67	0.38402	0.773	0.5449	0.778	0.02788
O96007	Molybdopterin synthase catalytic subunit OS=Homo sapiens OX=9606 GN=MOCS2	MOCS2	20.944	3.2186	8.5	2	2	2	0.84	0.853	0.853	1.213	1.197	1.035	0.692		0.713		0.824		0.739	0.027818
O96008	Mitochondrial import receptor subunit TOM40 homolog OS=Homo sapiens OX=9606 GN=TOMM40	TOMM40	37.893	2.9524	3	1	1	1	0.951	1.026	1.29	0.9	1.012	0.981	1.057		1.014		1.315		1.129	0.30906
O96011	Peroxisomal membrane protein 11B OS=Homo sapiens OX=9606 GN=PEX11B	PEX11B	28.431	2.5805	4.2	1	1	1	0.724	1.216	1.125	0.829	1.09	1.124	0.873		1.116		1.001		1.007	0.9666
O96033	Molybdopterin synthase sulfur carrier subunit OS=Homo sapiens OX=9606 GN=MOCS2	MOCS2	9.7552	3.2683	12.5	1	1	1	0.78	0.971	1.059	0.925	1.349	0.983	0.843		0.72		1.077		0.863	0.39338
P00167	Cytochrome b5 OS=Homo sapiens OX=9606 GN=CYB5A	CYB5A	15.33	13.56	26.9	3	7	3	0.973	1.135	1.18	0.938	1.011	0.869	1.037	0.72038	1.123	0.178379	1.358	0.2003	1.167	0.105661
P00325	Alcohol dehydrogenase 1B OS=Homo sapiens OX=9606 GN=ADH1B	ADH1B	39.854	241.17	49.6	16	48	16	1.736	1.777	1.297	0.69	0.563	0.42	2.516	1e-32	3.156	1e-32	3.088	1.2027e-09	2.875	0.0037568
P00338	L-lactate dehydrogenase A chain OS=Homo sapiens OX=9606 GN=LDHA	LDHA	36.688	231.75	48.5	19	60	18	0.849	0.767	0.763	1.071	1.211	1.229	0.793	2.5101e-09	0.633	3.66274e-12	0.621	1.6824e-10	0.678	0.0022359
P00352	Retinal dehydrogenase 1 OS=Homo sapiens OX=9606 GN=ALDH1A1	ALDH1A1	54.861	323.31	60.3	26	75	24	0.818	1.035	0.953	1.23	1	0.978	0.665	1e-32	1.035	0.00170022	0.974	0.42364	0.875	0.25546
P00367	Glutamate dehydrogenase 1, mitochondrial OS=Homo sapiens OX=9606 GN=GLUD1	GLUD1	61.397	158.66	40.9	18	38	18	0.921	0.881	0.955	1.073	1.11	1.034	0.858	0.000115562	0.794	0.0074379	0.924	0.7506	0.857	0.0076211
P00387	NADH-cytochrome b5 reductase 3 OS=Homo sapiens OX=9606 GN=CYB5R3	CYB5R3	34.234	255.69	61.1	17	47	17	0.916	0.833	0.956	1.027	1.14	1.117	0.892	0.022256	0.731	2.2936e-05	0.856	0.00066337	0.824	0.0197589
P00390	Glutathione reductase, mitochondrial OS=Homo sapiens OX=9606 GN=GSR	GSR	56.256	196.85	32.6	12	17	12	0.971	1.027	0.954	1.033	1.054	1.02	0.94	0.25376	0.974	0.89336	0.935	0.20956	0.95	0.099957
P00403	Cytochrome c oxidase subunit 2 OS=Homo sapiens OX=9606 GN=MT-CO2	MT-CO2	25.565	23.329	23.3	5	10	5	1.028	1.217	1.065	0.918	0.983	1.001	1.12	0.189759	1.238	0.047324	1.064	0.7319	1.141	0.088284
P00414	Cytochrome c oxidase subunit 3 OS=Homo sapiens OX=9606 GN=MT-CO3	MT-CO3	29.95	4.923	5.4	1	1	1	1.003	1.259	1.021	0.842	0.821	1.168	1.191		1.533		0.874		1.16	0.3121
P00441	Superoxide dismutase [Cu-Zn] OS=Homo sapiens OX=9606 GN=SOD1	SOD1	15.936	179.15	60.4	8	19	8	0.992	1.265	1.03	0.93	0.874	0.915	1.067	0.89424	1.447	0.00020464	1.126	0.79126	1.209	0.077016
P00450	Ceruloplasmin OS=Homo sapiens OX=9606 GN=CP	CP	122.2	323.31	35.3	28	45	22	1.189	1.59	1.132	0.634	0.818	0.831	1.875	1.62437e-12	1.944	1e-32	1.362	2.679e-07	1.713	0.0177994
P00488	Coagulation factor XIII A chain OS=Homo sapiens OX=9606 GN=F13A1	F13A1	83.266	184.73	31.1	19	36	18	1.133	1.222	0.984	0.983	0.982	0.825	1.153	4.022e-05	1.244	1.0041e-09	1.193	4.2295e-05	1.197	0.106318
P00491	Purine nucleoside phosphorylase OS=Homo sapiens OX=9606 GN=PNP	PNP	32.118	133.59	48.4	11	29	11	1.043	1.758	1.259	0.76	0.691	0.804	1.372	1.5886e-08	2.544	1e-32	1.566	2.71883e-12	1.8	0.02352
P00492	Hypoxanthine-guanine phosphoribosyltransferase OS=Homo sapiens OX=9606 GN=HPRT1	HPRT1	24.579	50.812	45.4	8	12	8	1.007	1.357	1.11	0.976	0.871	0.919	1.032	0.45024	1.558	0.00025592	1.208	0.25084	1.256	0.077798
P00505	Aspartate aminotransferase, mitochondrial OS=Homo sapiens OX=9606 GN=GOT2	GOT2	47.517	82.62	33.5	15	23	15	0.721	0.759	0.711	1.157	1.192	1.26	0.623	4.0663e-05	0.637	3.6411e-06	0.564	4.814e-08	0.607	9.8951e-05
P00519	Tyrosine-protein kinase ABL1 OS=Homo sapiens OX=9606 GN=ABL1	ABL1	122.87	12.388	1.9	1	1	1	0.956	1.293	1	0.776	1.031	1.067	1.232		1.254		0.937		1.13	0.42162
P00533	Epidermal growth factor receptor OS=Homo sapiens OX=9606 GN=EGFR	EGFR	134.28	39.379	12.1	12	12	12	0.863	0.906	0.761	1.14	1.045	1.147	0.757	0.040075	0.867	0.079061	0.663	0.153617	0.759	0.0099165
P00558	Phosphoglycerate kinase 1 OS=Homo sapiens OX=9606 GN=PGK1	PGK1	44.614	323.31	67.9	27	119	22	0.891	0.879	0.856	1.108	1.139	1.069	0.804	1.11022e-15	0.772	9.5479e-10	0.801	1.7268e-08	0.792	0.00043705
P00568	Adenylate kinase isoenzyme 1 OS=Homo sapiens OX=9606 GN=AK1	AK1	21.635	122.53	53.1	9	16	9	1.098	1.294	1.261	0.857	0.839	0.834	1.281	4.6132e-06	1.542	5.7572e-07	1.512	2.17e-05	1.444	0.0021199
P00734	Prothrombin OS=Homo sapiens OX=9606 GN=F2	F2	70.036	323.31	40.8	20	46	20	1.278	1.148	1.285	0.804	0.722	0.892	1.59	1.62448e-12	1.59	1.62559e-12	1.441	1.0711e-07	1.535	0.0037757
P00736	Complement C1r subcomponent OS=Homo sapiens OX=9606 GN=C1R	C1R	80.118	67.924	24.4	15	21	14	1.088	1.168	1.117	0.863	1.051	0.853	1.261	0.00116466	1.111	0.045856	1.309	0.00050269	1.219	0.046084
P00738	Haptoglobin OS=Homo sapiens OX=9606 GN=HP	HP	45.205	323.31	52.7	26	145	11	1.442	1.649	1.073	0.58	0.772	0.726	2.486	1e-32	2.136	1e-32	1.478	1.85356e-05	2.004	0.0111208
P00739	Haptoglobin-related protein OS=Homo sapiens OX=9606 GN=HPR	HPR	39.029	38.74	40.2	17	61	2	1.579	1.381	1.298	0.579	0.749	0.748	2.727		1.844		1.735		2.051	0.0022017
P00740	Coagulation factor IX OS=Homo sapiens OX=9606 GN=F9	F9	51.778	33.427	16.3	6	7	6	1.551	1.192	1.524	0.643	0.633	0.813	2.412	0.00061908	1.883	0.0051631	1.875	0.081341	2.043	0.0036952
P00742	Coagulation factor X OS=Homo sapiens OX=9606 GN=F10	F10	54.731	5.8921	5.9	2	2	2	0.958	1.365		0.944	0.767	0.918	1.015		1.78				1.325	0.182444
P00746	Complement factor D OS=Homo sapiens OX=9606 GN=CFD	CFD	27.033	323.31	52.6	11	28	11	0.872	0.884	0.855	1.179	1.199	1.021	0.74	1.97292e-05	0.737	0.0026026	0.837	0.041341	0.768	0.0073173
P00747	Plasminogen OS=Homo sapiens OX=9606 GN=PLG	PLG	90.568	323.31	49.6	34	57	34	1.372	1.208	1.087	0.836	0.761	0.913	1.641	1.62448e-12	1.587	1e-32	1.191	0.3172	1.461	0.0115373
P00748	Coagulation factor XII OS=Homo sapiens OX=9606 GN=F12	F12	67.791	116.4	22.3	9	10	9	1.413	1.511	1.09	0.615	0.856	0.755	2.298	4.5946e-06	1.765	4.6848e-10	1.444	0.00111761	1.803	0.0131436
P00750	Tissue-type plasminogen activator OS=Homo sapiens OX=9606 GN=PLAT	PLAT	62.916	2.0157	1.6	1	1	1	1.195	0.705	1.176	0.983	1.068	0.969	1.216		0.66		1.214		1.019	0.96244
P00751	Complement factor B OS=Homo sapiens OX=9606 GN=CFB	CFB	85.532	323.31	38.6	28	62	28	1.186	1.45	1.32	0.602	0.88	0.832	1.97	1.62437e-12	1.648	1e-32	1.587	4.1077e-10	1.71	0.014317
P00813	Adenosine deaminase OS=Homo sapiens OX=9606 GN=ADA	ADA	40.764	33.004	13.8	4	5	4	0.996	0.796	1.085	1.175	0.965	1.041	0.848	0.046339	0.825	0.22294	1.042	0.84076	0.904	0.38686
P00846	ATP synthase subunit a OS=Homo sapiens OX=9606 GN=MT-ATP6	MT-ATP6	24.817	3.3808	4.4	1	1	1	0.766	0.899	1.027	1.276	1.038	1.033	0.6		0.866		0.994		0.804	0.115423
P00915	Carbonic anhydrase 1 OS=Homo sapiens OX=9606 GN=CA1	CA1	28.87	323.31	61.7	14	166	14	1.035	1.82	1.305	0.737	0.642	0.8	1.404	1.62448e-12	2.835	1.62448e-12	1.631	1.62448e-12	1.909	0.023916
P00918	Carbonic anhydrase 2 OS=Homo sapiens OX=9606 GN=CA2	CA2	29.246	318.64	51.9	13	71	13	1.029	1.757	1.273	0.787	0.67	0.768	1.307	1e-32	2.622	1e-32	1.658	1.62448e-12	1.824	0.023904
P00966	Argininosuccinate synthase OS=Homo sapiens OX=9606 GN=ASS1	ASS1	46.53	18.832	16	8	12	8	0.858	0.86	0.982	1.375	0.998	0.916	0.624	1.50663e-05	0.862	0.069204	1.072	0.91108	0.821	0.23486
P01008	Antithrombin-III OS=Homo sapiens OX=9606 GN=SERPINC1	SERPINC1	52.602	120.84	36	17	36	17	1.295	1.142	1.416	0.811	0.715	0.863	1.597	1.62448e-12	1.597	1.11022e-16	1.641	1e-32	1.613	0.0046184
P01009	Alpha-1-antitrypsin OS=Homo sapiens OX=9606 GN=SERPINA1	SERPINA1	46.736	323.31	52.6	21	137	21	1.218	1.579	1.198	0.642	0.847	0.814	1.897	1e-32	1.864	1.62437e-12	1.472	1e-32	1.735	0.0115163
P01011	Alpha-1-antichymotrypsin OS=Homo sapiens OX=9606 GN=SERPINA3	SERPINA3	47.65	291.04	30.3	12	28	12	1.157	1.665	1.167	0.618	0.935	0.721	1.872	1e-32	1.781	1e-32	1.619	1e-32	1.754	0.029916
P01019	Angiotensinogen OS=Homo sapiens OX=9606 GN=AGT	AGT	53.154	34.682	11.1	5	9	5	1.296	1.199	1.28	0.862	0.758	0.835	1.503	4.6549e-08	1.582	3.025e-07	1.533	1.0505e-08	1.538	0.00069806
P01023	Alpha-2-macroglobulin OS=Homo sapiens OX=9606 GN=A2M	A2M	163.29	323.31	46.9	52	148	47	1.199	1.348	1.394	0.706	0.678	0.926	1.698	1.62448e-12	1.988	1.62448e-12	1.505	1.62437e-12	1.706	0.007397
P01024	Complement C3 OS=Homo sapiens OX=9606 GN=C3	C3	187.15	323.31	47.1	72	194	64	1.262	1.28	1.378	0.748	0.711	0.877	1.687	1e-32	1.8	1.62448e-12	1.571	1.62448e-12	1.678	0.00163709
P01031	Complement C5 OS=Homo sapiens OX=9606 GN=C5	C5	188.3	177.32	19.9	34	55	34	1.114	1.499	1.349	0.723	0.802	0.822	1.541	1e-32	1.869	1e-32	1.641	1.62437e-12	1.688	0.0055822
P01033	Metalloproteinase inhibitor 1 OS=Homo sapiens OX=9606 GN=TIMP1	TIMP1	23.171	27.608	23.2	4	4	4	1.134	1.116	0.986	0.825	1.029	0.935	1.375	0.050624	1.085	0.88578	1.055	0.31764	1.16	0.124457
P01034	Cystatin-C OS=Homo sapiens OX=9606 GN=CST3	CST3	15.799	65.744	37	5	12	5	0.969	0.977	1.003	1.017	1.087	0.99	0.953	0.059297	0.899	0.29034	1.013	0.49824	0.953	0.185816
P01042	Kininogen-1 OS=Homo sapiens OX=9606 GN=KNG1	KNG1	71.957	323.31	26.9	21	41	21	1.336	1.251	1.255	0.756	0.78	0.793	1.767	1e-32	1.604	1e-32	1.583	1.2305e-10	1.65	4.0146e-05
P01111	GTPase NRas OS=Homo sapiens OX=9606 GN=NRAS	NRAS	21.229	2.943	23.8	4	6	2
P01116	GTPase KRas OS=Homo sapiens OX=9606 GN=KRAS	KRAS	21.656	19.178	24.9	4	7	2	1.022	1.007	0.912	1.141	1.045	0.973	0.896	0.52394	0.964	0.43938	0.937	0.50894	0.931	0.29236
P01591	Immunoglobulin J chain OS=Homo sapiens OX=9606 GN=JCHAIN	JCHAIN	18.098	12.556	34	5	7	5	0.992	1.707	1.239	0.811	0.838	0.786	1.223	0.022397	2.037	0.0132012	1.576	0.047001	1.617	0.102685
P01594	Immunoglobulin kappa variable 1-33 OS=Homo sapiens OX=9606 GN=IGKV1-33	IGKV1-33	12.848	10.778	13.7	1	1	1	1.24	1.39	1.204	0.788	0.808	0.832	1.574		1.72		1.447		1.579	0.00061621
P01700	Immunoglobulin lambda variable 1-47 OS=Homo sapiens OX=9606 GN=IGLV1-47	IGLV1-47	12.283	8.2496	13.7	1	5	1	1.036	1.383	1.4	0.764	0.689	0.879	1.356	0.0046973	2.007	0.00098145	1.593	0.00023859	1.638	0.0156365
P01701	Immunoglobulin lambda variable 1-51 OS=Homo sapiens OX=9606 GN=IGLV1-51	IGLV1-51	12.249	4.8924	13.7	2	5	2	1.069	1.767	1.339	0.682	0.856	0.656	1.567	0.067979	2.064	0.0054428	2.041	3.8827e-05	1.903	0.019779
P01706	Immunoglobulin lambda variable 2-11 OS=Homo sapiens OX=9606 GN=IGLV2-11	IGLV2-11	12.644	-2	13.4	2	3	1	1.212	1.429	1.547	0.762	0.525	0.877	1.591		2.722		1.764		1.935	0.016038
P01709	Immunoglobulin lambda variable 2-8 OS=Homo sapiens OX=9606 GN=IGLV2-8	IGLV2-8	12.382	-2	13.6	2	4	1	0.914	2.004	1.166	0.569	0.908	0.781	1.606		2.207		1.493		1.809	0.108617
P01714	Immunoglobulin lambda variable 3-19 OS=Homo sapiens OX=9606 GN=IGLV3-19	IGLV3-19	12.042	102.46	54.5	4	5	4	1.235	1.304	1.257	0.717	0.813	0.826	1.722	0.0059425	1.604	0.0069401	1.522	0.035581	1.611	0.00054361
P01717	Immunoglobulin lambda variable 3-25 OS=Homo sapiens OX=9606 GN=IGLV3-25	IGLV3-25	12.011	5.5989	28.6	3	4	2	1.346	1.52	1.101	0.543	0.801	0.673	2.479	0.062896	1.898	0.028899	1.636	0.47898	1.967	0.0097234
P01742	Immunoglobulin heavy variable 1-69 OS=Homo sapiens OX=9606 GN=IGHV1-69	IGHV1-69	12.659	11.073	26.5	3	6	2	1.214	1.435	1.419	0.466	0.802	0.969	2.605	0.109455	1.789	0.07088	1.464	0.116183	1.819	0.047175
P01780	Immunoglobulin heavy variable 3-7 OS=Homo sapiens OX=9606 GN=IGHV3-7	IGHV3-7	12.943	6.2349	32.5	4	15	2	1.081	1.814	1.125	0.72	0.911	0.711	1.501	0.0045626	1.991	0.00033978	1.582	0.00125977	1.716	0.048663
P01834	Immunoglobulin kappa constant OS=Homo sapiens OX=9606 GN=IGKC	IGKC	11.765	61.297	86.9	8	81	2	1.096	1.635	1.217	0.724	0.806	0.79	1.514	1.7313e-11	2.029	1e-32	1.541	1.2052e-11	1.702	0.0140202
P01859	Immunoglobulin heavy constant gamma 2 OS=Homo sapiens OX=9606 GN=IGHG2	IGHG2	35.9	127.7	55.5	15	108	8	1.016	1.84	1.114	0.715	0.928	0.663	1.421	1.62448e-12	1.983	1.62448e-12	1.68	1.51809e-05	1.722	0.069795
P01860	Immunoglobulin heavy constant gamma 3 OS=Homo sapiens OX=9606 GN=IGHG3	IGHG3	41.287	108.37	48.5	13	75	5	1.208	1.018	1.45	0.85	0.636	0.973	1.421	7.7213e-05	1.601	0.00057665	1.49	0.119076	1.495	0.065641
P01861	Immunoglobulin heavy constant gamma 4 OS=Homo sapiens OX=9606 GN=IGHG4	IGHG4	35.94	185.72	49.8	13	73	7	1.246	1.365	1.214	0.707	0.697	0.945	1.762	1.66123e-12	1.958	1.63591e-12	1.285	0.0023434	1.628	0.0092232
P01871	Immunoglobulin heavy constant mu OS=Homo sapiens OX=9606 GN=IGHM	IGHM	49.439	94.842	34.9	14	56	14	1.176	1.688	1.002	0.966	0.741	0.661	1.217	2.9173e-09	2.278	1e-32	1.516	3.1613e-09	1.633	0.066184
P01876	Immunoglobulin heavy constant alpha 1 OS=Homo sapiens OX=9606 GN=IGHA1	IGHA1	37.654	323.31	47.3	15	66	10	1.138	1.724	1.129	0.72	0.719	0.836	1.581	1e-32	2.398	1e-32	1.35	0.0058407	1.754	0.021478
P01903	HLA class II histocompatibility antigen, DR alpha chain OS=Homo sapiens OX=9606 GN=HLA-DRA	HLA-DRA	28.607	57.832	29.1	5	11	5	0.921	0.982	0.926	1.154	1.044	0.878	0.798	0.00183591	0.941	0.49968	1.055	0.93926	0.92	0.3985
P01909	HLA class II histocompatibility antigen, DQ alpha 1 chain OS=Homo sapiens OX=9606 GN=HLA-DQA1	HLA-DQA1	27.805	3.891	5.5	1	1	1	0.693	1.776	0.56	0.86	1.378	0.836	0.806		1.289		0.67		0.985	0.77188
P01911	HLA class II histocompatibility antigen, DRB1-15 beta chain OS=Homo sapiens OX=9606 GN=HLA-DRB1	HLA-DRB1	29.966	56.225	24.8	6	6	1	0.952	0.385	1.394	2.025	0.19	1.108	0.47		2.026		1.258		0.822	0.9439
P02008	Hemoglobin subunit zeta OS=Homo sapiens OX=9606 GN=HBZ	HBZ	15.637	29.828	56.3	7	10	6	1.251	2.622	0.807	0.615	0.734	0.403	2.034	0.0163381	3.572	1.77081e-05	2.002	0.025403	2.671	0.082439
P02042	Hemoglobin subunit delta OS=Homo sapiens OX=9606 GN=HBD	HBD	16.055	206.74	87.8	15	429	7	1	1.811	1.218	0.749	0.675	0.863	1.335	1.62448e-12	2.683	1e-32	1.411	6.1408e-10	1.762	0.045737
P02144	Myoglobin OS=Homo sapiens OX=9606 GN=MB	MB	17.184	50.685	40.9	5	22	5	1.344	1.263	2.243	0.534	0.618	0.569	2.517	1.5429e-08	2.044	4.0007e-09	3.942	1.0158e-10	2.818	0.0058043
P02452	Collagen alpha-1(I) chain OS=Homo sapiens OX=9606 GN=COL1A1	COL1A1	138.94	158.09	24.8	28	47	26	0.95	0.62	0.648	1.47	0.761	1.385	0.646	4.3568e-09	0.815	0.112345	0.468	4.4368e-09	0.613	0.135265
P02458	Collagen alpha-1(II) chain OS=Homo sapiens OX=9606 GN=COL2A1	COL2A1	141.78	13.359	3	3	4	1	0.913	0.303	0.206	1.724	0.493	1.956	0.53		0.615		0.105		0.341	0.147124
P02461	Collagen alpha-1(III) chain OS=Homo sapiens OX=9606 GN=COL3A1	COL3A1	138.56	80.31	11.1	14	14	9	0.705	0.423	0.453	1.606	0.722	1.552	0.439	0.00073992	0.586	0.0050358	0.292	4.1218e-05	0.407	0.047865
P02462	Collagen alpha-1(IV) chain OS=Homo sapiens OX=9606 GN=COL4A1	COL4A1	160.61	19.513	3	4	8	4	0.865	0.755	0.847	1.108	1.029	1.185	0.781	0.063241	0.734	0.0025165	0.715	0.080763	0.743	0.0071378
P02511	Alpha-crystallin B chain OS=Homo sapiens OX=9606 GN=CRYAB	CRYAB	20.159	36.005	38.9	7	27	7	1.294	1.031	1.116	0.876	0.897	0.886	1.477	3.74478e-13	1.149	1.7124e-06	1.26	6.4882e-05	1.294	0.063237
P02545	Prelamin-A/C OS=Homo sapiens OX=9606 GN=LMNA	LMNA	74.139	323.31	65.4	43	135	42	0.848	0.856	0.938	1.204	1.126	1	0.704	1.62448e-12	0.76	3.90821e-12	0.938	0.0132398	0.793	0.022
P02549	Spectrin alpha chain, erythrocytic 1 OS=Homo sapiens OX=9606 GN=SPTA1	SPTA1	280.01	323.31	45.2	93	169	93	1.068	1.87	1.268	0.849	0.568	0.703	1.258	1.62437e-12	3.292	1.62437e-12	1.804	1e-32	1.984	0.029565
P02585	Troponin C, skeletal muscle OS=Homo sapiens OX=9606 GN=TNNC2	TNNC2	18.122	1.9467	9.4	2	2	1	0.776	1.297	4.217	0.239	0.321	0.23	3.247		4.04		18.335		7.962	0.023384
P02647	Apolipoprotein A-I OS=Homo sapiens OX=9606 GN=APOA1	APOA1	30.777	155.39	70	21	84	21	1.321	1.15	1.394	0.826	0.593	0.918	1.599	1e-32	1.939	1.62437e-12	1.519	1.62448e-12	1.654	0.022804
P02649	Apolipoprotein E OS=Homo sapiens OX=9606 GN=APOE	APOE	36.154	74.297	42.9	15	23	15	1.237	1.245	1.214	1.069	0.667	0.761	1.157	0.0009043	1.867	3.5234e-07	1.595	8.0719e-07	1.48	0.099381
P02652	Apolipoprotein A-II OS=Homo sapiens OX=9606 GN=APOA2	APOA2	11.175	7.4113	19	3	12	3	1.444	1.043	1.523	0.805	0.559	0.928	1.794	8.0169e-10	1.866	2.4467e-05	1.641	3.3271e-09	1.75	0.041537
P02654	Apolipoprotein C-I OS=Homo sapiens OX=9606 GN=APOC1	APOC1	9.3318	4.5312	32.5	3	3	3	1.133	1.28	1.572	0.837	0.563	0.929	1.354		2.274		1.692		1.711	0.037822
P02655	Apolipoprotein C-II OS=Homo sapiens OX=9606 GN=APOC2	APOC2	11.284	39.413	49.5	4	8	4	1.107	1.288	1.327	0.916	0.615	0.93	1.209	0.0039418	2.094	5.9087e-05	1.427	0.00089592	1.512	0.043222
P02656	Apolipoprotein C-III OS=Homo sapiens OX=9606 GN=APOC3	APOC3	10.852	70.581	34.3	3	10	3	1.264	1.202	1.209	1.19	0.473	0.778	1.062	0.135262	2.541	4.3518e-05	1.554	0.003818	1.506	0.21544
P02671	Fibrinogen alpha chain OS=Homo sapiens OX=9606 GN=FGA	FGA	94.972	323.31	56.5	41	126	41	0.981	1.775	1.627	0.579	0.61	0.772	1.694	1e-32	2.91	1.62448e-12	2.108	1e-32	2.235	0.0189834
P02675	Fibrinogen beta chain OS=Homo sapiens OX=9606 GN=FGB	FGB	55.928	323.31	64.6	32	146	32	1.08	1.771	1.495	0.56	0.672	0.771	1.929	1.62448e-12	2.635	1e-32	1.939	1.62448e-12	2.17	0.0114194
P02679	Fibrinogen gamma chain OS=Homo sapiens OX=9606 GN=FGG	FGG	51.511	323.31	49.4	24	111	24	1.008	1.995	1.79	0.478	0.585	0.703	2.109	1.62448e-12	3.41	1e-32	2.546	1e-32	2.714	0.0154798
P02724	Glycophorin-A OS=Homo sapiens OX=9606 GN=GYPA	GYPA	16.331	116.71	20.7	2	5	2	1.069	1.448	1.786	1.026	0.595	0.656	1.042	0.234	2.434	4.0699e-07	2.723	4.1317e-05	1.89	0.045442
P02730	Band 3 anion transport protein OS=Homo sapiens OX=9606 GN=SLC4A1	SLC4A1	101.79	323.31	29.6	24	75	24	1.058	1.886	1.274	0.857	0.563	0.702	1.235	2.5082e-11	3.35	1.62437e-12	1.815	1.62448e-12	1.988	0.032524
P02741	C-reactive protein OS=Homo sapiens OX=9606 GN=CRP	CRP	25.038	2.8191	4.5	1	1	1	1.027	1.752	1.431	0.451	1.105	0.629	2.277		1.586		2.275		1.927	0.082375
P02743	Serum amyloid P-component OS=Homo sapiens OX=9606 GN=APCS	APCS	25.387	62.429	34.5	8	29	8	1.248	1.157	1.334	0.808	0.857	0.775	1.545	1.11022e-16	1.35	4.2792e-08	1.721	1.55209e-13	1.532	0.00107754
P02745	Complement C1q subcomponent subunit A OS=Homo sapiens OX=9606 GN=C1QA	C1QA	26.016	2.8897	4.1	1	2	1	1.093	1.624	0.714	0.823	1.05	0.852	1.328	0.038976	1.547	0.0065436	0.838	0.28612	1.259	0.50774
P02746	Complement C1q subcomponent subunit B OS=Homo sapiens OX=9606 GN=C1QB	C1QB	26.721	58.303	14.2	3	9	3	1.107	1.363	1.286	0.798	0.905	0.852	1.387	0.00121701	1.506	2.0811e-05	1.509	0.00111618	1.47	0.0059639
P02747	Complement C1q subcomponent subunit C OS=Homo sapiens OX=9606 GN=C1QC	C1QC	25.773	4.4236	10.2	2	5	2	1.011	1.366	0.981	0.831	1.056	0.927	1.217	0.106196	1.294	0.076595	1.058	0.43844	1.193	0.24966
P02748	Complement component C9 OS=Homo sapiens OX=9606 GN=C9	C9	63.173	103.98	28.6	15	28	14	1.182	1.427	1.16	0.726	1.005	0.81	1.628	8.2848e-10	1.42	1.3543e-08	1.432	0.00147829	1.483	0.026435
P02749	Beta-2-glycoprotein 1 OS=Homo sapiens OX=9606 GN=APOH	APOH	38.298	276.98	46.1	14	38	14	1.304	1.032	1.249	0.825	0.769	0.9	1.581	1.62448e-12	1.342	1.9209e-08	1.388	0.105819	1.437	0.013362
P02750	Leucine-rich alpha-2-glycoprotein OS=Homo sapiens OX=9606 GN=LRG1	LRG1	38.177	25.269	23.3	7	9	7	1.298	1.411	1.127	0.733	0.878	0.841	1.771	0.00033905	1.607	6.2285e-05	1.34	0.00160166	1.564	0.0063608
P02751	Fibronectin OS=Homo sapiens OX=9606 GN=FN1	FN1	262.62	323.31	36.9	67	169	67	0.85	0.888	1.051	1.023	0.965	1.225	0.831	3.566e-11	0.92	0.0071025	0.858	4.1338e-10	0.868	0.21962
P02753	Retinol-binding protein 4 OS=Homo sapiens OX=9606 GN=RBP4	RBP4	23.01	99.723	31.8	6	10	6	1.446	1.197	1.218	0.831	0.685	0.816	1.74	5.6074e-05	1.747	0.00115892	1.493	0.0127821	1.656	0.0042605
P02760	Protein AMBP OS=Homo sapiens OX=9606 GN=AMBP	AMBP	38.999	157.31	36.9	13	32	13	1.361	1.132	0.962	0.873	0.761	0.939	1.559	1.66533e-15	1.488	1.4872e-11	1.024	0.20342	1.343	0.070316
P02763	Alpha-1-acid glycoprotein 1 OS=Homo sapiens OX=9606 GN=ORM1	ORM1	23.511	51.341	32.3	5	12	5	1.331	1.393	0.882	0.825	1.067	0.704	1.613	2.5149e-07	1.306	0.00102041	1.253	0.051717	1.389	0.162576
P02765	Alpha-2-HS-glycoprotein OS=Homo sapiens OX=9606 GN=AHSG	AHSG	39.324	147.05	26.2	6	23	6	1.265	1.126	1.388	0.727	0.773	0.909	1.74	1.1509e-11	1.457	7.7596e-08	1.527	7.5201e-10	1.569	0.0074358
P02766	Transthyretin OS=Homo sapiens OX=9606 GN=TTR	TTR	15.887	302.35	49	5	17	5	1.323	1.044	1.26	0.959	0.652	0.877	1.38	1.6116e-08	1.601	3.6473e-07	1.437	4.5583e-10	1.458	0.048476
P02774	Vitamin D-binding protein OS=Homo sapiens OX=9606 GN=GC	GC	52.963	323.31	48.5	21	55	21	1.416	1.15	1.057	0.836	0.811	0.89	1.694	1.62448e-12	1.418	4.06675e-13	1.188	0.33598	1.428	0.018537
P02775	Platelet basic protein OS=Homo sapiens OX=9606 GN=PPBP	PPBP	13.894	4.0614	14.1	2	2	2	1.513	1.525	0.963	0.731	0.736	0.793	2.07		2.072		1.214		1.77	0.023416
P02776	Platelet factor 4 OS=Homo sapiens OX=9606 GN=PF4	PF4	10.845	6.6672	31.7	3	4	3	1.741	2.092	0.798	0.656	0.481	0.611	2.654		4.349		1.306		2.649	0.043359
P02786	Transferrin receptor protein 1 OS=Homo sapiens OX=9606 GN=TFRC	TFRC	84.87	23.653	12.2	8	9	8	0.887	0.933	1.078	0.872	1.108	1.103	1.017	0.56428	0.842	0.068804	0.977	0.79382	0.94	0.57928
P02787	Serotransferrin OS=Homo sapiens OX=9606 GN=TF	TF	77.063	323.31	69.2	63	259	59	1.419	1.127	1.085	0.901	0.755	0.886	1.575	1e-32	1.493	1e-32	1.225	1e-32	1.428	0.02514
P02788	Lactotransferrin OS=Homo sapiens OX=9606 GN=LTF	LTF	78.181	138.81	43.4	26	36	24	1.079	1.954	1.325	0.67	0.603	0.678	1.61	1.75782e-12	3.24	1e-32	1.954	6.41376e-13	2.234	0.0121818
P02790	Hemopexin OS=Homo sapiens OX=9606 GN=HPX	HPX	51.676	323.31	44.6	16	60	16	1.427	1.019	1.218	0.839	0.773	0.872	1.701	1.62448e-12	1.318	7.9405e-09	1.397	0.00038335	1.475	0.021302
P02792	Ferritin light chain OS=Homo sapiens OX=9606 GN=FTL	FTL	20.019	72.262	54.3	9	18	9	0.924	0.7	0.832	2.155	0.605	0.72	0.429	2.1423e-08	1.157	0.0110969	1.156	0.072377	0.706	0.67134
P02794	Ferritin heavy chain OS=Homo sapiens OX=9606 GN=FTH1	FTH1	21.225	252.21	61.7	10	26	10	0.898	0.736	0.764	1.811	0.811	0.955	0.496	1.78302e-13	0.908	0.156545	0.8	0.0063377	0.67	0.24892
P03886	NADH-ubiquinone oxidoreductase chain 1 OS=Homo sapiens OX=9606 GN=MT-ND1	MT-ND1	35.66	12.508	6	1	1	1	0.98	1.055	0.602	1.094	1.206	1.04	0.896		0.875		0.579		0.79	0.21976
P03923	NADH-ubiquinone oxidoreductase chain 6 OS=Homo sapiens OX=9606 GN=MT-ND6	MT-ND6	18.622	6.8838	8	1	1	1	0.854	0.827	0.879	1.172	1.074	1.169	0.729		0.77		0.752		0.75	0.00102475
P03950	Angiogenin OS=Homo sapiens OX=9606 GN=ANG	ANG	16.55	20.039	46.3	8	14	8	1.136	1.035	1.105	0.911	0.949	0.947	1.247	0.0036791	1.091	0.28464	1.167	0.025541	1.167	0.0073617
P03951	Coagulation factor XI OS=Homo sapiens OX=9606 GN=F11	F11	70.108	7.6423	6.6	4	4	4	1.222	1.278	1.2	0.791	0.829	0.958	1.545	0.00196284	1.542	0.0036571	1.253	0.5341	1.435	0.0038575
P03952	Plasma kallikrein OS=Homo sapiens OX=9606 GN=KLKB1	KLKB1	71.369	90.387	27.1	15	20	15	1.276	1.233	1.22	0.87	0.718	0.917	1.467	2.2335e-07	1.717	1.3027e-11	1.33	0.2091	1.489	0.0059448
P04003	C4b-binding protein alpha chain OS=Homo sapiens OX=9606 GN=C4BPA	C4BPA	67.033	181.2	40.7	20	39	20	1.179	1.518	1.14	0.775	0.757	0.838	1.521	1.11022e-16	2.005	1e-32	1.36	0.0137997	1.619	0.0076566
P04004	Vitronectin OS=Homo sapiens OX=9606 GN=VTN	VTN	54.305	93.175	25.7	9	27	9	1.195	1.149	1.329	0.774	0.677	0.988	1.544	3.78586e-12	1.697	8.6551e-10	1.345	5.6953e-05	1.506	0.024182
P04040	Catalase OS=Homo sapiens OX=9606 GN=CAT	CAT	59.755	323.31	52.9	26	94	26	1.072	1.716	1.226	0.817	0.724	0.785	1.312	1.62448e-12	2.37	1e-32	1.562	1.62437e-12	1.726	0.021785
P04062	Glucosylceramidase OS=Homo sapiens OX=9606 GN=GBA	GBA	59.716	6.2042	5	3	3	3	0.838	0.924	1.221	1.01	1.012	1.089	0.83	0.0554	0.913	0.14634	1.121	0.41886	0.959	0.66198
P04066	Tissue alpha-L-fucosidase OS=Homo sapiens OX=9606 GN=FUCA1	FUCA1	53.688	3.1271	3.6	2	2	2	1.191	1.075	1.171	0.974	0.827	0.935	1.223	0.198199	1.3	0.040138	1.252	0.168062	1.256	0.017204
P04075	Fructose-bisphosphate aldolase A OS=Homo sapiens OX=9606 GN=ALDOA	ALDOA	39.42	323.31	69.5	26	86	20	0.82	0.873	0.865	1.077	1.206	1.039	0.761	1.89027e-05	0.724	2.1314e-05	0.833	0.0040979	0.77	0.0060779
P04080	Cystatin-B OS=Homo sapiens OX=9606 GN=CSTB	CSTB	11.139	58.696	58.2	4	12	4	1.178	0.98	1.03	1.016	0.949	0.8	1.159	0.067862	1.033	0.44828	1.287	0.024175	1.153	0.18364
P04083	Annexin A1 OS=Homo sapiens OX=9606 GN=ANXA1	ANXA1	38.714	299.04	47.1	14	48	14	1.119	1.014	0.976	0.998	0.987	0.929	1.121	0.000142854	1.027	0.69186	1.051	0.60772	1.067	0.24256
P04114	Apolipoprotein B-100 OS=Homo sapiens OX=9606 GN=APOB	APOB	515.6	323.31	33.3	134	232	134	1.164	1.467	1.317	0.857	0.647	0.814	1.358	1e-32	2.267	1e-32	1.618	1e-32	1.703	0.0080407
P04150	Glucocorticoid receptor OS=Homo sapiens OX=9606 GN=NR3C1	NR3C1	85.658	3.9558	4.1	2	2	2
P04156	Major prion protein OS=Homo sapiens OX=9606 GN=PRNP	PRNP	27.661	6.5574	11.5	3	4	3	1.263	1.064	0.96	1.076	0.842	0.939	1.174	0.55166	1.264	0.00062483	1.022	0.84274	1.151	0.26408
P04179	Superoxide dismutase [Mn], mitochondrial OS=Homo sapiens OX=9606 GN=SOD2	SOD2	24.75	161.31	44.6	9	25	9	0.945	0.938	0.937	1.165	1.069	0.968	0.811	1.7433e-05	0.877	0.066641	0.968	0.30502	0.881	0.146382
P04180	Phosphatidylcholine-sterol acyltransferase OS=Homo sapiens OX=9606 GN=LCAT	LCAT	49.577	3.1445	2.5	1	1	1	1.221	1.105	1.576	0.695	0.74	0.949	1.757		1.493		1.661		1.637	0.026061
P04181	Ornithine aminotransferase, mitochondrial OS=Homo sapiens OX=9606 GN=OAT	OAT	48.534	20.278	18.9	6	7	6	1.32	0.847	1.205	0.969	0.827	0.978	1.362	0.134204	1.024	0.8538	1.232	0.31344	1.216	0.2833
P04196	Histidine-rich glycoprotein OS=Homo sapiens OX=9606 GN=HRG	HRG	59.578	49.79	24.4	13	22	13	1.217	0.948	1.515	0.825	0.715	0.934	1.475	1.0641e-10	1.326	0.00020447	1.622	1.3325e-07	1.487	0.069042
P04216	Thy-1 membrane glycoprotein OS=Homo sapiens OX=9606 GN=THY1	THY1	17.935	19.789	18.6	3	8	3	1.123	0.811	0.854	1.015	1.175	0.984	1.106	0.40636	0.69	0.160423	0.868	0.36016	0.878	0.29852
P04217	Alpha-1B-glycoprotein OS=Homo sapiens OX=9606 GN=A1BG	A1BG	54.253	81.58	25.3	9	27	9	1.224	1.227	1.439	0.677	0.763	0.859	1.808	1.24321e-11	1.608	1.34029e-11	1.675	5.9653e-10	1.692	0.0037447
P04233	HLA class II histocompatibility antigen gamma chain OS=Homo sapiens OX=9606 GN=CD74	CD74	33.515	23.533	14.9	4	5	4	1.052	1.261	0.867	1.082	1.117	0.865	0.972	0.92918	1.129	0.36724	1.002	0.76436	1.038	0.825
P04275	von Willebrand factor OS=Homo sapiens OX=9606 GN=VWF	VWF	309.26	323.31	28.6	67	96	67	0.854	1.001	1.038	1.136	1.044	0.961	0.752	1.55764e-13	0.959	0.55048	1.08	0.91504	0.921	0.33922
P04350	Tubulin beta-4A chain OS=Homo sapiens OX=9606 GN=TUBB4A	TUBB4A	49.585	-2	40.5	13	76	0
P04406	Glyceraldehyde-3-phosphate dehydrogenase OS=Homo sapiens OX=9606 GN=GAPDH	GAPDH	36.053	323.31	61.5	19	192	19	0.849	0.899	0.868	1.091	1.079	1.15	0.778	1e-32	0.833	1.4441e-09	0.755	1.11022e-16	0.788	0.00076069
P04424	Argininosuccinate lyase OS=Homo sapiens OX=9606 GN=ASL	ASL	51.657	70.283	18.1	7	9	7	1.086	1	1.118	0.98	0.927	0.973	1.108	0.0136397	1.079	0.138938	1.149	0.033758	1.113	0.048479
P04432	Immunoglobulin kappa variable 1D-39 OS=Homo sapiens OX=9606 GN=IGKV1D-39	IGKV1D-39	12.737	14.452	15.4	1	1	1	0.954	1.556	1.329	0.761	0.923	0.78	1.254		1.686		1.704		1.558	0.052417
P04632	Calpain small subunit 1 OS=Homo sapiens OX=9606 GN=CAPNS1	CAPNS1	28.315	40.972	23.9	5	19	5	0.963	0.851	0.849	1.058	1.043	1.16	0.91	0.27644	0.816	0.097262	0.732	0.032343	0.817	0.0189016
P04792	Heat shock protein beta-1 OS=Homo sapiens OX=9606 GN=HSPB1	HSPB1	22.782	272.5	77.1	16	66	16	1.197	1.065	1.083	0.841	0.864	0.991	1.423	1.62448e-12	1.233	2.0169e-08	1.093	0.00148238	1.241	0.025615
P04839	Cytochrome b-245 heavy chain OS=Homo sapiens OX=9606 GN=CYBB	CYBB	65.335	12.86	8.9	5	6	5	1.073	1.208	0.95	0.956	1.155	0.81	1.122	0.33832	1.046	0.42602	1.173	0.161362	1.106	0.4377
P04843	Dolichyl-diphosphooligosaccharide--protein glycosyltransferase subunit 1 OS=Homo sapiens OX=9606 GN=RPN1	RPN1	68.569	74.489	31.5	18	29	18	1.034	0.974	1.051	0.967	0.999	1.013	1.069	0.28902	0.975	0.60536	1.038	0.71412	1.027	0.38618
P04844	Dolichyl-diphosphooligosaccharide--protein glycosyltransferase subunit 2 OS=Homo sapiens OX=9606 GN=RPN2	RPN2	69.283	165.18	19.2	8	13	8	1.024	0.99	1.249	0.981	0.906	0.993	1.044	0.74868	1.093	0.086541	1.258	0.0060361	1.133	0.197779
P04899	Guanine nucleotide-binding protein G(i) subunit alpha-2 OS=Homo sapiens OX=9606 GN=GNAI2	GNAI2	40.45	184.36	39.4	11	33	6	1.109	1.158	1.159	0.945	0.867	0.871	1.174	0.00112198	1.336	5.4668e-07	1.331	0.00068479	1.277	0.00147987
P04921	Glycophorin-C OS=Homo sapiens OX=9606 GN=GYPC	GYPC	13.81	3.3651	7	1	5	1	1.127	1.847	0.706	1.055	0.664	0.819	1.068	0.8575	2.782	5.7726e-05	0.862	0.045003	1.45	0.3666
P05023	Sodium/potassium-transporting ATPase subunit alpha-1 OS=Homo sapiens OX=9606 GN=ATP1A1	ATP1A1	112.89	201	26.5	23	38	12	1.049	1.015	1.11	1.021	0.966	0.952	1.027	0.122519	1.051	0.153097	1.166	0.028675	1.08	0.085278
P05026	Sodium/potassium-transporting ATPase subunit beta-1 OS=Homo sapiens OX=9606 GN=ATP1B1	ATP1B1	35.061	7.3722	10.2	3	3	3	1.018	1	1.077	1.154	0.944	0.995	0.882	0.44696	1.059	0.57284	1.082	0.63174	1.001	0.9555
P05067	Amyloid-beta A4 protein OS=Homo sapiens OX=9606 GN=APP	APP	86.942	9.0835	4.9	4	4	4
P05089	Arginase-1 OS=Homo sapiens OX=9606 GN=ARG1	ARG1	34.735	5.7581	6.8	2	2	2	1.067	1.265	1.179	0.915	0.873	0.903	1.166	0.170996	1.449	0.065024	1.306	0.04786	1.305	0.0067984
P05090	Apolipoprotein D OS=Homo sapiens OX=9606 GN=APOD	APOD	21.275	25.746	22.8	5	17	5	1.182	1.174	1.245	0.876	0.834	0.875	1.349	2.6171e-11	1.408	8.84181e-11	1.423	3.6326e-05	1.393	0.000178087
P05091	Aldehyde dehydrogenase, mitochondrial OS=Homo sapiens OX=9606 GN=ALDH2	ALDH2	56.381	323.31	43.5	19	43	16	1.21	1.142	1.113	0.929	1.064	0.755	1.302	9.7497e-10	1.073	0.0002355	1.474	7.8322e-11	1.261	0.078915
P05106	Integrin beta-3 OS=Homo sapiens OX=9606 GN=ITGB3	ITGB3	87.057	136.48	21.2	14	19	14	1.633	1.689	1.216	0.596	0.521	0.688	2.74	3.02891e-12	3.242	4.8016e-12	1.767	0.0022241	2.514	0.002223
P05107	Integrin beta-2 OS=Homo sapiens OX=9606 GN=ITGB2	ITGB2	84.781	15.026	7.2	5	5	5	1.074	1.229	0.984	1.017	0.98	0.892	1.056	0.59908	1.254	0.0155035	1.103	0.49608	1.138	0.169639
P05109	Protein S100-A8 OS=Homo sapiens OX=9606 GN=S100A8	S100A8	10.834	20.093	54.8	6	21	6	1.099	2.184	1.466	0.635	0.59	0.556	1.731	8.2735e-08	3.702	5.55112e-16	2.637	1.31209e-11	2.666	0.009682
P05141	ADP/ATP translocase 2 OS=Homo sapiens OX=9606 GN=SLC25A5	SLC25A5	32.852	45.638	25.2	9	12	5	0.804	0.744	0.694	1.111	1.209	1.289	0.724	2.0013e-05	0.615	0.000102678	0.538	2.3142e-06	0.621	0.00140412
P05154	Plasma serine protease inhibitor OS=Homo sapiens OX=9606 GN=SERPINA5	SERPINA5	45.674	22.993	15.3	6	7	6	1.275	1.053	1.394	0.853	0.74	0.843	1.495	2.153e-06	1.423	0.00068129	1.654	0.00088331	1.528	0.0113435
P05155	Plasma protease C1 inhibitor OS=Homo sapiens OX=9606 GN=SERPING1	SERPING1	55.154	67.687	23.8	12	30	12	1.22	1.387	1.295	0.708	0.809	0.821	1.723	2.56462e-14	1.714	1e-32	1.577	1.65423e-13	1.669	0.00102145
P05156	Complement factor I OS=Homo sapiens OX=9606 GN=CFI	CFI	65.75	90.449	23.2	13	19	13	1.354	1.239	1.209	0.803	0.711	0.876	1.686	2.0325e-08	1.743	3.5094e-09	1.38	0.0161038	1.591	0.0025785
P05160	Coagulation factor XIII B chain OS=Homo sapiens OX=9606 GN=F13B	F13B	75.51	7.3247	5.9	3	4	3	1.14	1.57	1.332	0.759	0.701	0.819	1.502	0.0035572	2.24	0.0158586	1.626	0.0058007	1.774	0.00528
P05161	Ubiquitin-like protein ISG15 OS=Homo sapiens OX=9606 GN=ISG15	ISG15	17.887	3.8431	17.6	3	4	3	1.072	1.231	0.9	0.981	0.998	0.934	1.093	0.68424	1.233	0.114096	0.964	0.81738	1.1	0.40068
P05162	Galectin-2 OS=Homo sapiens OX=9606 GN=LGALS2	LGALS2	14.644	-2	6.1	1	1	1	1.154	1.043	1.69	0.685	0.825	0.906	1.685		1.264		1.865		1.609	0.05238
P05164	Myeloperoxidase OS=Homo sapiens OX=9606 GN=MPO	MPO	83.868	42.34	10.6	7	9	5	1.102	1.988	1.49	0.652	0.543	0.636	1.69	0.0159985	3.661	3.7996e-05	2.343	0.00060434	2.501	0.0077037
P05165	Propionyl-CoA carboxylase alpha chain, mitochondrial OS=Homo sapiens OX=9606 GN=PCCA	PCCA	80.058	35.817	15.9	9	9	9	0.904	1	1.114	0.937	0.96	0.984	0.965	0.72178	1.042	0.49934	1.132	0.29492	1.048	0.52562
P05166	Propionyl-CoA carboxylase beta chain, mitochondrial OS=Homo sapiens OX=9606 GN=PCCB	PCCB	58.215	51.75	17.4	7	8	7	0.896	1.175	0.99	1.054	0.941	1.03	0.85	0.066676	1.249	0.17104	0.961	0.53908	1.012	0.94202
P05198	Eukaryotic translation initiation factor 2 subunit 1 OS=Homo sapiens OX=9606 GN=EIF2S1	EIF2S1	36.112	39.422	19	6	8	6	1.023	1.088	0.94	1.028	0.983	1.025	0.995	0.64272	1.107	0.142098	0.917	0.13648	1.005	0.944
P05230	Fibroblast growth factor 1 OS=Homo sapiens OX=9606 GN=FGF1	FGF1	17.459	3.7509	7.7	1	1	1	1.468	1.193	1.364	0.675	0.78	0.813	2.175		1.529		1.678		1.775	0.0022965
P05362	Intercellular adhesion molecule 1 OS=Homo sapiens OX=9606 GN=ICAM1	ICAM1	57.825	10.464	7.5	3	4	3	1.181	1.052	0.91	1.08	0.972	0.905	1.094	0.40682	1.082	0.10732	1.006	0.96752	1.063	0.55948
P05386	60S acidic ribosomal protein P1 OS=Homo sapiens OX=9606 GN=RPLP1	RPLP1	11.514	10.806	14	1	4	1	0.99	0.945	0.913	1.104	0.92	0.989	0.897	0.29854	1.027	0.99158	0.923	0.53798	0.945	0.40392
P05387	60S acidic ribosomal protein P2 OS=Homo sapiens OX=9606 GN=RPLP2	RPLP2	11.665	53.134	60	4	10	4	1.016	1.061	1.103	1.045	0.889	1.003	0.972	0.59778	1.193	0.162515	1.1	0.4126	1.083	0.20694
P05413	Fatty acid-binding protein, heart OS=Homo sapiens OX=9606 GN=FABP3	FABP3	14.858	30.267	58.6	9	20	8	0.985	0.804	0.805	0.953	1.157	1.145	1.034	0.9144	0.695	6.5399e-07	0.703	0.0038205	0.797	0.06914
P05455	Lupus La protein OS=Homo sapiens OX=9606 GN=SSB	SSB	46.836	68.325	38.5	14	21	14	1.034	0.973	0.96	1.147	1.026	0.991	0.901	0.018321	0.948	0.027479	0.969	0.37006	0.938	0.27442
P05496	ATP synthase F(0) complex subunit C1, mitochondrial OS=Homo sapiens OX=9606 GN=ATP5G1	ATP5G1	14.277	1.8614	5.1	1	3	1	0.944	0.907	0.96	0.98	1.064	1.063	0.963	0.7974	0.852	0.14594	0.903	0.68198	0.905	0.035858
P05534	HLA class I histocompatibility antigen, A-24 alpha chain OS=Homo sapiens OX=9606 GN=HLA-A	HLA-A	40.688	34.695	34.2	12	17	5	0.581	1.793	0.822	0.709	1.7	0.564	0.819	0.69556	1.055	0.43152	1.457	0.4129	1.075	0.87874
P05543	Thyroxine-binding globulin OS=Homo sapiens OX=9606 GN=SERPINA7	SERPINA7	46.324	26.303	19.3	6	8	6	1.133	1.211	1.44	0.604	0.86	1.005	1.876	0.00044191	1.408	0.05332	1.433	0.0017007	1.533	0.056322
P05546	Heparin cofactor 2 OS=Homo sapiens OX=9606 GN=SERPIND1	SERPIND1	57.07	104.82	21.6	11	28	11	1.287	1.355	1.338	0.736	0.698	0.78	1.749	5.15055e-12	1.941	1.62648e-12	1.715	7.85483e-13	1.798	7.963e-05
P05556	Integrin beta-1 OS=Homo sapiens OX=9606 GN=ITGB1	ITGB1	88.414	221.26	26.1	26	67	26	0.864	0.845	0.746	1.046	1.17	1.172	0.826	0.00047786	0.722	5.0245e-09	0.637	5.2545e-07	0.725	0.0054986
P05771	Protein kinase C beta type OS=Homo sapiens OX=9606 GN=PRKCB	PRKCB	76.868	53.096	16.4	10	10	6	0.555	0.718	0.755	0.801	1.553	1.413	0.693	0.040919	0.462	0.00045612	0.534	0.00172166	0.538	0.061044
P05783	Keratin, type I cytoskeletal 18 OS=Homo sapiens OX=9606 GN=KRT18	KRT18	48.057	66.289	25.3	10	9	7	0.526	0.516	0.727	1.658	1.011	1.211	0.317	8.6586e-07	0.51	0.00099567	0.6	0.11498	0.456	0.0130436
P05976	Myosin light chain 1/3, skeletal muscle isoform OS=Homo sapiens OX=9606 GN=MYL1	MYL1	21.145	65.907	52.1	10	20	7	0.759	0.949	4.043	0.231	0.383	0.269	3.286	0.010116	2.478	0.0025035	15.03	7.5481e-05	6.513	0.042457
P06132	Uroporphyrinogen decarboxylase OS=Homo sapiens OX=9606 GN=UROD	UROD	40.786	13.21	11.7	4	8	4	1.001	1.192	1.325	1.019	0.785	0.851	0.982	0.4965	1.518	0.0070551	1.557	0.21556	1.325	0.066822
P06276	Cholinesterase OS=Homo sapiens OX=9606 GN=BCHE	BCHE	68.417	7.4718	3.8	2	2	1
P06312	Immunoglobulin kappa variable 4-1 OS=Homo sapiens OX=9606 GN=IGKV4-1	IGKV4-1	13.38	39.792	22.3	3	8	3	1.052	1.417	1.1	0.663	0.968	0.806	1.587	0.0035589	1.464	0.000139676	1.365	0.00039936	1.465	0.055041
P06576	ATP synthase subunit beta, mitochondrial OS=Homo sapiens OX=9606 GN=ATP5F1B	ATP5F1B	56.559	275.78	45.4	17	67	17	1.018	0.989	1.064	0.982	0.959	1.02	1.037	0.118122	1.031	0.0191151	1.043	0.027557	1.037	0.26154
P06681	Complement C2 OS=Homo sapiens OX=9606 GN=C2	C2	83.267	64.015	15.7	11	15	11	1.202	1.127	1.115	0.751	0.936	0.89	1.601	1.3861e-07	1.204	0.0016154	1.253	0.0169415	1.336	0.0141416
P06702	Protein S100-A9 OS=Homo sapiens OX=9606 GN=S100A9	S100A9	13.242	73.362	70.2	7	27	7	1.05	2.335	1.513	0.476	0.56	0.512	2.206	1.8137e-10	4.17	1.62448e-12	2.955	1.59872e-14	3.164	0.0095197
P06703	Protein S100-A6 OS=Homo sapiens OX=9606 GN=S100A6	S100A6	10.18	9.5621	34.4	5	13	5	1.127	1.005	1.035	1.008	0.914	0.931	1.118	0.0142438	1.1	0.110922	1.112	0.038081	1.11	0.084598
P06727	Apolipoprotein A-IV OS=Homo sapiens OX=9606 GN=APOA4	APOA4	45.398	126.85	61.1	26	39	26	1.24	1.115	1.141	1.001	0.74	0.891	1.239	3.8785e-05	1.507	2.22045e-16	1.281	2.0222e-09	1.328	0.036224
P06730	Eukaryotic translation initiation factor 4E OS=Homo sapiens OX=9606 GN=EIF4E	EIF4E	25.097	50.262	15.2	3	3	3	0.804	0.839	0.853	1.231	1.001	1.23	0.653		0.838		0.693		0.721	0.0104573
P06732	Creatine kinase M-type OS=Homo sapiens OX=9606 GN=CKM	CKM	43.101	193.76	49.9	17	37	16	1.329	1.266	3	0.353	0.485	0.357	3.765	1.9901e-11	2.61	1.62981e-12	8.403	1.33227e-15	4.682	0.0078826
P06733	Alpha-enolase OS=Homo sapiens OX=9606 GN=ENO1	ENO1	47.168	323.31	57.6	20	94	19	0.849	0.851	0.825	1.068	1.155	1.147	0.795	1.408e-11	0.737	1.6457e-08	0.719	1.9454e-09	0.749	0.00043646
P06737	Glycogen phosphorylase, liver form OS=Homo sapiens OX=9606 GN=PYGL	PYGL	97.147	125.87	29.9	23	43	16	1.303	1.388	1.269	0.855	0.776	0.709	1.524	1.47815e-12	1.789	1e-32	1.79	7.46736e-13	1.692	0.00093629
P06744	Glucose-6-phosphate isomerase OS=Homo sapiens OX=9606 GN=GPI	GPI	63.146	249.89	34.2	16	56	16	0.886	0.896	0.921	1.076	1.136	1.053	0.823	0.004865	0.789	0.0044009	0.875	0.0099821	0.828	0.00174079
P06748	Nucleophosmin OS=Homo sapiens OX=9606 GN=NPM1	NPM1	32.575	101.59	32	8	21	8	0.969	0.924	0.952	1.113	1.016	0.991	0.871	0.143761	0.909	0.68626	0.961	0.9731	0.912	0.073925
P06753	Tropomyosin alpha-3 chain OS=Homo sapiens OX=9606 GN=TPM3	TPM3	32.95	11.357	42.1	17	47	5	1.041	1.173	1.261	0.831	0.887	1.024	1.253	0.0140359	1.322	0.0052175	1.231	0.0027629	1.267	0.046164
P06756	Integrin alpha-V OS=Homo sapiens OX=9606 GN=ITGAV	ITGAV	116.04	56.634	19.7	18	23	18	1.31	1.065	1.355	0.861	0.77	0.842	1.521	1.4581e-09	1.383	4.7204e-06	1.609	1.1206e-07	1.508	0.0079369
P06865	Beta-hexosaminidase subunit alpha OS=Homo sapiens OX=9606 GN=HEXA	HEXA	60.702	8.3057	7.6	4	4	4	1.13	0.989	1.131	0.97	0.949	0.908	1.165	0.107145	1.042	0.194977	1.246	0.155862	1.15	0.047097
P07098	Gastric triacylglycerol lipase OS=Homo sapiens OX=9606 GN=LIPF	LIPF	45.237	33.383	17.1	6	10	6	0.936	0.564	0.502	0.524	0.493	2.419	1.786	0.00028259	1.144	0.022903	0.208	1.69309e-12	0.583	0.63318
P07099	Epoxide hydrolase 1 OS=Homo sapiens OX=9606 GN=EPHX1	EPHX1	52.948	142.75	34.1	13	23	13	1.058	0.967	1.225	0.948	0.933	0.905	1.116	0.34528	1.036	0.35854	1.354	1.73201e-05	1.167	0.100519
P07108	Acyl-CoA-binding protein OS=Homo sapiens OX=9606 GN=DBI	DBI	10.044	65.15	50.6	3	9	3	1.146	0.994	1.031	0.991	1.03	0.846	1.156	0.00176443	0.965	0.94916	1.219	0.00023698	1.106	0.23714
P07195	L-lactate dehydrogenase B chain OS=Homo sapiens OX=9606 GN=LDHB	LDHB	36.638	156.63	34.4	11	51	10	0.926	0.98	0.946	1.002	1.069	1.055	0.924	0.0093609	0.917	0.30562	0.897	0.00082	0.912	0.023625
P07196	Neurofilament light polypeptide OS=Homo sapiens OX=9606 GN=NEFL	NEFL	61.516	-2	3.1	2	15	1
P07203	Glutathione peroxidase 1 OS=Homo sapiens OX=9606 GN=GPX1	GPX1	22.088	91.134	36	7	11	7	1.011	1.274	1.155	0.893	0.935	0.852	1.132	0.039104	1.363	2.3551e-06	1.356	2.4422e-05	1.284	0.0271
P07204	Thrombomodulin OS=Homo sapiens OX=9606 GN=THBD	THBD	60.329	2.621	1.7	1	1	1	1.285	1.014	1.096	0.871	0.968	0.918	1.475		1.048		1.194		1.231	0.055017
P07205	Phosphoglycerate kinase 2 OS=Homo sapiens OX=9606 GN=PGK2	PGK2	44.796	-2	15.6	6	21	1	0.933	0.956	1.12	0.983	0.963	1.124	0.949		0.993		0.996		0.98	0.79322
P07225	Vitamin K-dependent protein S OS=Homo sapiens OX=9606 GN=PROS1	PROS1	75.122	12.235	9.6	6	7	6	1.152	1.246	1.025	0.88	0.809	0.94	1.309	0.00160499	1.54	0.00072389	1.09	0.20862	1.302	0.021282
P07237	Protein disulfide-isomerase OS=Homo sapiens OX=9606 GN=P4HB	P4HB	57.116	147.07	39.6	21	39	21	1.121	0.925	0.982	0.957	1.006	1.038	1.171	6.0326e-05	0.919	0.45016	0.946	0.32106	1.009	0.92388
P07305	Histone H1.0 OS=Homo sapiens OX=9606 GN=H1F0	H1F0	20.863	4.5343	9.8	2	3	2	0.893	1.171	1.559	0.826	1.069	0.765	1.081	0.41552	1.095	0.66154	2.038	0.0072822	1.362	0.19718
P07311	Acylphosphatase-1 OS=Homo sapiens OX=9606 GN=ACYP1	ACYP1	11.261	9.4851	23.2	2	4	2	1.001	1.177	1.261	0.96	0.81	0.948	1.043	0.51592	1.453	0.0103	1.33	0.0023555	1.265	0.055964
P07339	Cathepsin D OS=Homo sapiens OX=9606 GN=CTSD	CTSD	44.552	80.743	27.2	9	32	9	1.234	1.273	1.16	0.821	0.927	0.817	1.503	5.32907e-15	1.373	1.2595e-08	1.42	1.2342e-11	1.43	0.0019377
P07355	Annexin A2 OS=Homo sapiens OX=9606 GN=ANXA2	ANXA2	38.604	209.07	65.8	24	87	24	1.054	0.892	1.02	1.049	1.016	0.982	1.005	0.34566	0.878	0.071619	1.039	0.97638	0.973	0.62106
P07357	Complement component C8 alpha chain OS=Homo sapiens OX=9606 GN=C8A	C8A	65.163	74.672	21.7	11	16	11	1.129	1.253	1.354	0.784	0.882	0.88	1.44	4.7814e-06	1.421	8.2286e-08	1.539	0.094799	1.467	0.0042835
P07358	Complement component C8 beta chain OS=Homo sapiens OX=9606 GN=C8B	C8B	67.046	21.631	12.7	7	11	7	1.177	1.206	1.315	0.741	0.885	0.796	1.588	7.5121e-09	1.363	5.9601e-05	1.652	1.0381e-06	1.527	0.0023188
P07359	Platelet glycoprotein Ib alpha chain OS=Homo sapiens OX=9606 GN=GP1BA	GP1BA	71.539	4.1373	5.1	3	3	3	1.454	1.467	1.118	0.682	0.693	0.86	2.132	0.0195156	2.117	0.045883	1.3	0.41034	1.807	0.0071354
P07360	Complement component C8 gamma chain OS=Homo sapiens OX=9606 GN=C8G	C8G	22.277	51.598	47.5	7	9	7	1.014	1.397	1.381	0.617	0.883	0.977	1.643	0.00106294	1.582	0.00028103	1.414	0.06756	1.531	0.067761
P07384	Calpain-1 catalytic subunit OS=Homo sapiens OX=9606 GN=CAPN1	CAPN1	81.889	100.96	21.6	15	33	15	0.947	1.082	0.961	1.106	1.021	0.983	0.856	0.00122326	1.06	0.20948	0.978	0.60494	0.961	0.50546
P07437	Tubulin beta chain OS=Homo sapiens OX=9606 GN=TUBB	TUBB	49.67	68.469	50	16	79	3	0.859	1.003	1.038	1.059	1.021	0.982	0.811	0.00091593	0.982	0.9113	1.057	0.54966	0.947	0.40952
P07451	Carbonic anhydrase 3 OS=Homo sapiens OX=9606 GN=CA3	CA3	29.557	115.2	45.8	8	22	8	1.285	1.444	1.786	0.577	0.684	0.605	2.227	5.9534e-09	2.111	4.3377e-11	2.952	3.054e-12	2.42	0.00129578
P07585	Decorin OS=Homo sapiens OX=9606 GN=DCN	DCN	39.746	144.13	44.8	16	67	15	0.971	0.851	1.495	1.044	0.788	1.009	0.93	0.128375	1.08	0.078957	1.482	1.65401e-12	1.168	0.5277
P07602	Prosaposin OS=Homo sapiens OX=9606 GN=PSAP	PSAP	58.112	18.23	10.5	7	9	7	1.525	1.112	1.182	0.736	0.803	0.731	2.072	0.00148296	1.385	0.0136216	1.617	0.060124	1.682	0.0072412
P07686	Beta-hexosaminidase subunit beta OS=Homo sapiens OX=9606 GN=HEXB	HEXB	63.111	44.251	9.7	5	7	5	0.975	0.943	0.997	1.015	1.067	1.001	0.961	0.2886	0.884	0.31672	0.996	0.565	0.946	0.091184
P07737	Profilin-1 OS=Homo sapiens OX=9606 GN=PFN1	PFN1	15.054	177.32	72.1	10	53	10	0.989	0.905	0.888	1.026	1.153	1.028	0.964	0.07734	0.785	0.00027877	0.864	0.000183384	0.867	0.049543
P07738	Bisphosphoglycerate mutase OS=Homo sapiens OX=9606 GN=BPGM	BPGM	30.005	111.44	36.3	8	17	8	1.092	1.608	1.295	0.804	0.746	0.791	1.358	0.0021039	2.155	1.0085e-10	1.637	4.889e-07	1.707	0.0102428
P07741	Adenine phosphoribosyltransferase OS=Homo sapiens OX=9606 GN=APRT	APRT	19.608	7.9491	16.7	3	3	3	1.13	1.098	0.965	1.083	1.037	0.821	1.043	0.27678	1.059	0.22994	1.175	0.23476	1.086	0.4277
P07814	Bifunctional glutamate/proline--tRNA ligase OS=Homo sapiens OX=9606 GN=EPRS	EPRS	170.59	103.62	19.4	26	31	25	1.013	1.014	1.062	1.05	0.991	1	0.965	0.36932	1.023	0.55306	1.062	0.5897	1.016	0.54418
P07858	Cathepsin B OS=Homo sapiens OX=9606 GN=CTSB	CTSB	37.821	25.597	17.7	5	7	5	0.958	0.751	1.038	1.105	1.134	0.95	0.867	0.10022	0.662	0.050505	1.093	0.71534	0.861	0.2371
P07900	Heat shock protein HSP 90-alpha OS=Homo sapiens OX=9606 GN=HSP90AA1	HSP90AA1	84.659	113.97	32.2	23	71	17	1.078	1.093	1.072	0.986	0.894	0.917	1.093	0.0022206	1.223	1.3711e-06	1.169	4.2296e-05	1.159	0.0076231
P07902	Galactose-1-phosphate uridylyltransferase OS=Homo sapiens OX=9606 GN=GALT	GALT	43.363	6.1665	9.5	3	3	3	1.023	0.883	1.58	0.933	0.922	0.889	1.096		0.958		1.777		1.27	0.35722
P07910	Heterogeneous nuclear ribonucleoproteins C1/C2 OS=Homo sapiens OX=9606 GN=HNRNPC	HNRNPC	33.67	43.331	25.2	9	17	9	1.03	0.889	0.908	1.177	1.12	0.948	0.875	0.0061794	0.794	0.0037801	0.958	0.133081	0.871	0.164599
P07919	Cytochrome b-c1 complex subunit 6, mitochondrial OS=Homo sapiens OX=9606 GN=UQCRH	UQCRH	10.739	3.1566	27.5	2	3	2	0.827	0.751	0.741	1.204	1.276	1.126	0.687	0.0077792	0.589	0.0035012	0.658	0.00099937	0.643	0.00091504
P07942	Laminin subunit beta-1 OS=Homo sapiens OX=9606 GN=LAMB1	LAMB1	198.04	59.741	9.8	16	18	16	0.798	0.956	1.146	1.184	1.021	1.006	0.674	0.000177937	0.936	0.88358	1.139	0.043298	0.903	0.39926
P07951	Tropomyosin beta chain OS=Homo sapiens OX=9606 GN=TPM2	TPM2	32.85	3.3296	48.6	22	2	2	0.927	0.897	2.463	0.592	0.759	0.828	1.566	0.116457	1.182	0.21544	2.975	0.024819	1.967	0.175942
P07954	Fumarate hydratase, mitochondrial OS=Homo sapiens OX=9606 GN=FH	FH	54.636	163.2	28.6	12	26	12	0.855	0.874	0.938	1.057	1.099	1.16	0.809	1.8291e-06	0.795	4.2996e-05	0.809	0.000120179	0.804	0.0049595
P08123	Collagen alpha-2(I) chain OS=Homo sapiens OX=9606 GN=COL1A2	COL1A2	129.31	191.54	17.5	22	35	22	0.96	0.593	0.761	1.419	0.723	1.5	0.677	8.0582e-07	0.82	0.171875	0.507	2.2449e-07	0.635	0.196219
P08133	Annexin A6 OS=Homo sapiens OX=9606 GN=ANXA6	ANXA6	75.872	323.31	61.2	44	159	44	0.841	0.844	0.858	1.115	1.173	1.122	0.754	1e-32	0.72	1.62448e-12	0.765	4.44089e-16	0.746	6.405e-05
P08134	Rho-related GTP-binding protein RhoC OS=Homo sapiens OX=9606 GN=RHOC	RHOC	22.006	51.002	28.5	5	13	1	1.016	1.02	0.639	1.186	1.051	1.069	0.857	0.103778	0.971	0.77886	0.598	0.083575	0.809	0.21836
P08138	Tumor necrosis factor receptor superfamily member 16 OS=Homo sapiens OX=9606 GN=NGFR	NGFR	45.183	8.0752	3.5	1	1	1
P08174	Complement decay-accelerating factor OS=Homo sapiens OX=9606 GN=CD55	CD55	41.4	17.976	10	4	6	4	1.397	1.107	1.269	0.864	0.889	0.898	1.617	0.000198131	1.245	0.0040786	1.413	0.0157813	1.423	0.0070377
P08185	Corticosteroid-binding globulin OS=Homo sapiens OX=9606 GN=SERPINA6	SERPINA6	45.14	46.608	11.6	4	8	4	1.163	1.319	1.314	0.733	0.825	0.831	1.587	0.0027567	1.599	6.2276e-05	1.581	0.000139112	1.589	0.00133701
P08195	4F2 cell-surface antigen heavy chain OS=Homo sapiens OX=9606 GN=SLC3A2	SLC3A2	67.993	2.6471	1.4	1	1	1	1.216	0.933	1.017	0.856	0.998	1.066	1.421		0.935		0.954		1.084	0.48062
P08236	Beta-glucuronidase OS=Homo sapiens OX=9606 GN=GUSB	GUSB	74.731	7.2923	4.5	3	5	3	0.869	0.931	0.883	1.051	1.215	0.977	0.827	0.034495	0.766	0.2467	0.904	0.67094	0.827	0.050917
P08237	ATP-dependent 6-phosphofructokinase, muscle type OS=Homo sapiens OX=9606 GN=PFKM	PFKM	85.182	208.95	33.3	22	42	19	0.975	0.941	1.108	1.033	0.987	1.033	0.944	0.37	0.953	0.94236	1.073	0.24682	0.991	0.83112
P08238	Heat shock protein HSP 90-beta OS=Homo sapiens OX=9606 GN=HSP90AB1	HSP90AB1	83.263	260.69	36.9	28	75	18	1.057	1.101	1.086	0.958	0.979	0.905	1.103	4.1667e-05	1.125	0.000138772	1.2	1.1398e-06	1.141	0.007277
P08243	Asparagine synthetase [glutamine-hydrolyzing] OS=Homo sapiens OX=9606 GN=ASNS	ASNS	64.369	2.8221	2	1	1	1	0.745	1.007	0.98	1.126	1.029	1.142	0.662		0.979		0.858		0.829	0.126177
P08246	Neutrophil elastase OS=Homo sapiens OX=9606 GN=ELANE	ELANE	28.518	5.0816	3.7	1	2	1	0.933	1.633	1.721	0.702	0.723	0.718	1.329		2.259		2.397		2	0.078561
P08253	72 kDa type IV collagenase OS=Homo sapiens OX=9606 GN=MMP2	MMP2	73.881	100.62	24.4	13	18	13	0.854	0.73	0.767	1.095	1.257	1.116	0.78	0.000102789	0.581	0.00050429	0.687	0.003297	0.678	0.0035591
P08294	Extracellular superoxide dismutase [Cu-Zn] OS=Homo sapiens OX=9606 GN=SOD3	SOD3	25.851	288.87	39.6	7	18	7	1.31	1.077	1.121	0.939	0.908	0.931	1.395	0.000121693	1.186	0.23974	1.204	0.99752	1.263	0.0192185
P08311	Cathepsin G OS=Homo sapiens OX=9606 GN=CTSG	CTSG	28.837	53.367	25.9	6	10	6	1.021	1.473	1.119	0.971	0.84	0.77	1.051	0.2267	1.754	9.8278e-08	1.453	0.00077551	1.4	0.063836
P08397	Porphobilinogen deaminase OS=Homo sapiens OX=9606 GN=HMBS	HMBS	39.33	23.752	21.1	8	9	8	1.001	1.663	1.217	0.872	0.752	0.822	1.148	0.0057227	2.211	1.9191e-06	1.481	0.0032993	1.587	0.045624
P08493	Matrix Gla protein OS=Homo sapiens OX=9606 GN=MGP	MGP	12.353	13.4	19.4	2	2	2	1.679	0.952	1.569	0.532	0.591	0.978	3.156	0.032435	1.611	0.057902	1.604	0.0065355	1.999	0.054298
P08514	Integrin alpha-IIb OS=Homo sapiens OX=9606 GN=ITGA2B	ITGA2B	113.38	55.22	9.9	9	11	9	1.523	1.83	1.026	0.621	0.533	0.622	2.452	4.1225e-08	3.433	2.1852e-08	1.65	0.0010427	2.466	0.0079223
P08519	Apolipoprotein(a) OS=Homo sapiens OX=9606 GN=LPA	LPA	501.31	20.202	16.2	5	6	5	0.995	0.969	1.466	0.936	0.539	1.185	1.063	0.55072	1.798	0.020656	1.237	0.25366	1.289	0.3465
P08559	Pyruvate dehydrogenase E1 component subunit alpha, somatic form, mitochondrial OS=Homo sapiens OX=9606 GN=PDHA1	PDHA1	43.295	219.93	43.1	15	23	15	0.905	0.824	0.923	1.114	1.082	1.107	0.812	1.95119e-05	0.762	0.00027772	0.834	0.00034037	0.803	0.0036244
P08567	Pleckstrin OS=Homo sapiens OX=9606 GN=PLEK	PLEK	40.124	82.437	16.6	4	7	4	1.542	1.954	0.956	0.671	0.593	0.567	2.298	0.00025643	3.295	2.474e-06	1.686	0.021899	2.431	0.0171441
P08571	Monocyte differentiation antigen CD14 OS=Homo sapiens OX=9606 GN=CD14	CD14	40.076	31.665	22.7	6	8	6	1.111	1.096	0.985	0.94	1.061	0.998	1.182	0.050156	1.033	0.77528	0.987	0.5589	1.064	0.29536
P08572	Collagen alpha-2(IV) chain OS=Homo sapiens OX=9606 GN=COL4A2	COL4A2	167.55	200.61	12.1	13	32	13	1.061	0.822	0.902	1.065	0.901	1.157	0.996	0.55678	0.912	0.58362	0.78	0.00058222	0.892	0.33452
P08574	Cytochrome c1, heme protein, mitochondrial OS=Homo sapiens OX=9606 GN=CYC1	CYC1	35.422	47.353	24.9	7	10	7	0.82	0.845	0.884	1.136	1.171	1.115	0.722	0.0053829	0.722	0.032177	0.793	0.03914	0.745	0.00034492
P08575	Receptor-type tyrosine-protein phosphatase C OS=Homo sapiens OX=9606 GN=PTPRC	PTPRC	147.48	27.286	6.3	8	9	8	1.115	1.13	1	1.119	0.794	0.815	0.996	0.61206	1.423	0.057259	1.227	0.076081	1.19	0.189319
P08579	U2 small nuclear ribonucleoprotein B'' OS=Homo sapiens OX=9606 GN=SNRPB2	SNRPB2	25.486	6.5049	20	5	5	3	0.898	0.964	1.006	1.148	1.032	0.988	0.782	0.131436	0.934	0.43794	1.018	0.73736	0.905	0.150582
P08590	Myosin light chain 3 OS=Homo sapiens OX=9606 GN=MYL3	MYL3	21.932	99.941	49.7	9	21	6	0.986	1.331	3.206	0.393	0.536	0.361	2.509	0.0027204	2.483	0.000116286	8.881	1.3387e-09	4.281	0.02316
P08603	Complement factor H OS=Homo sapiens OX=9606 GN=CFH	CFH	139.09	323.31	48.7	53	122	49	1.258	1.352	1.199	0.743	0.84	0.869	1.693	1e-32	1.61	1e-32	1.38	0.000199558	1.553	0.00170321
P08621	U1 small nuclear ribonucleoprotein 70 kDa OS=Homo sapiens OX=9606 GN=SNRNP70	SNRNP70	51.556	15.951	17.4	8	10	8	0.909	0.764	0.956	1.168	1.102	0.997	0.778	0.00050009	0.693	0.087477	0.959	0.3011	0.805	0.055565
P08648	Integrin alpha-5 OS=Homo sapiens OX=9606 GN=ITGA5	ITGA5	114.54	261.72	25.2	20	50	20	0.611	0.657	0.658	1.049	1.317	1.475	0.582	4.17477e-12	0.499	4.446e-11	0.446	5.26024e-12	0.501	0.0027235
P08651	Nuclear factor 1 C-type OS=Homo sapiens OX=9606 GN=NFIC	NFIC	55.674	4.1797	4.7	2	2	1	0.973	0.73	0.92	1.294	1.117	0.975	0.752		0.654		0.944		0.775	0.099783
P08670	Vimentin OS=Homo sapiens OX=9606 GN=VIM	VIM	53.651	323.31	61.2	36	196	27	1.462	1.113	1.244	0.828	0.814	0.773	1.766	1e-32	1.367	1.62448e-12	1.609	1e-32	1.581	0.0052247
P08697	Alpha-2-antiplasmin OS=Homo sapiens OX=9606 GN=SERPINF2	SERPINF2	54.565	28.247	12.8	7	10	7	1.193	1.264	1.224	0.906	0.771	0.894	1.317	3.4434e-06	1.639	0.00022094	1.369	0.00166256	1.432	0.0026594
P08708	40S ribosomal protein S17 OS=Homo sapiens OX=9606 GN=RPS17	RPS17	15.55	37.069	33.3	2	2	2	1.069	1.06	1.424	0.779	0.983	0.91	1.372		1.078		1.565		1.33	0.077857
P08754	Guanine nucleotide-binding protein G(k) subunit alpha OS=Homo sapiens OX=9606 GN=GNAI3	GNAI3	40.532	63.246	26	8	20	3	0.94	0.884	0.966	1.166	0.967	0.992	0.806	0.23958	0.914	0.36892	0.974	0.87272	0.893	0.160045
P08758	Annexin A5 OS=Homo sapiens OX=9606 GN=ANXA5	ANXA5	35.936	149.36	52.2	16	47	16	0.964	0.863	1.003	1.098	1.095	0.942	0.878	0.002564	0.788	0.0169996	1.065	0.079021	0.903	0.20712
P08842	Steryl-sulfatase OS=Homo sapiens OX=9606 GN=STS	STS	65.492	5.9789	3.8	2	2	2	1.028	0.941	1.196	0.837	1.039	1.071	1.228		0.906		1.117		1.074	0.52724
P08865	40S ribosomal protein SA OS=Homo sapiens OX=9606 GN=RPSA	RPSA	32.854	112.47	31.2	6	10	6	1.016	1.094	0.968	1.024	1.024	0.973	0.992	0.88266	1.068	0.091464	0.995	0.5952	1.019	0.6767
P09012	U1 small nuclear ribonucleoprotein A OS=Homo sapiens OX=9606 GN=SNRPA	SNRPA	31.279	40.945	23	6	7	4	1.042	1.046	0.985	1.064	1.02	1.017	0.979	0.59658	1.025	0.89912	0.969	0.47298	0.991	0.72328
P09104	Gamma-enolase OS=Homo sapiens OX=9606 GN=ENO2	ENO2	47.268	87.296	36.4	11	29	9	0.819	0.968	0.861	1.116	0.997	1.052	0.734	0.0030809	0.971	0.78014	0.818	0.102617	0.837	0.03868
P09105	Hemoglobin subunit theta-1 OS=Homo sapiens OX=9606 GN=HBQ1	HBQ1	15.508	15.732	35.9	4	6	4	0.953	1.286	1.422	0.841	0.674	1.06	1.133		1.908		1.342		1.422	0.116277
P09110	3-ketoacyl-CoA thiolase, peroxisomal OS=Homo sapiens OX=9606 GN=ACAA1	ACAA1	44.292	1.9489	2.1	1	1	1
P09211	Glutathione S-transferase P OS=Homo sapiens OX=9606 GN=GSTP1	GSTP1	23.356	323.31	61	11	43	11	1.103	1.059	0.993	1.104	1.039	0.852	0.999	0.31844	1.019	0.66738	1.165	0.0029383	1.053	0.53398
P09234	U1 small nuclear ribonucleoprotein C OS=Homo sapiens OX=9606 GN=SNRPC	SNRPC	17.394	7.0333	13.2	2	2	2	1.089	1.233	1.326	0.854	0.874	0.867	1.275		1.411		1.529		1.406	0.0282
P09382	Galectin-1 OS=Homo sapiens OX=9606 GN=LGALS1	LGALS1	14.716	158.61	58.5	8	55	8	1.059	1.091	1.119	0.852	0.941	0.995	1.243	1.31595e-12	1.159	8.4367e-07	1.125	0.34226	1.173	0.028645
P09417	Dihydropteridine reductase OS=Homo sapiens OX=9606 GN=QDPR	QDPR	25.789	60.38	43.4	7	11	7	1.134	1.246	1.055	0.951	0.9	0.901	1.192	0.00074041	1.384	0.00060047	1.171	0.21198	1.248	0.0129838
P09429	High mobility group protein B1 OS=Homo sapiens OX=9606 GN=HMGB1	HMGB1	24.893	63.22	26.5	6	9	6	0.928	0.946	1.721	0.937	0.88	0.843	0.99	0.60302	1.075	0.99562	2.042	9.6062e-05	1.352	0.33418
P09455	Retinol-binding protein 1 OS=Homo sapiens OX=9606 GN=RBP1	RBP1	15.85	4.9355	9.6	1	1	1	1.757	1.816	1.595	0.419	0.527	0.447	4.193		3.446		3.568		3.71	7.7459e-05
P09467	Fructose-1,6-bisphosphatase 1 OS=Homo sapiens OX=9606 GN=FBP1	FBP1	36.842	3.318	8.9	2	2	2
P09471	Guanine nucleotide-binding protein G(o) subunit alpha OS=Homo sapiens OX=9606 GN=GNAO1	GNAO1	40.05	40.673	32.2	10	19	8	0.367	0.557	0.476	1.548	1.429	1.339	0.237	4.6358e-07	0.39	0.0046388	0.355	1.7554e-06	0.324	0.00090037
P09486	SPARC OS=Homo sapiens OX=9606 GN=SPARC	SPARC	34.632	17.567	17.2	5	5	5	1.039	1.407	0.757	0.838	0.982	0.934	1.24	0.129221	1.433	0.081321	0.81	0.94708	1.163	0.54712
P09488	Glutathione S-transferase Mu 1 OS=Homo sapiens OX=9606 GN=GSTM1	GSTM1	25.712	24.654	39.9	9	18	1
P09493	Tropomyosin alpha-1 chain OS=Homo sapiens OX=9606 GN=TPM1	TPM1	32.708	92.916	63.4	25	53	12	0.942	0.98	1.022	0.897	0.993	1.128	1.05	0.180723	0.987	0.39438	0.906	0.91938	0.975	0.78044
P09496	Clathrin light chain A OS=Homo sapiens OX=9606 GN=CLTA	CLTA	27.076	9.3367	18.5	6	9	6	1.087	1.041	0.872	1.023	1.009	1.032	1.063	0.66506	1.032	0.221	0.845	0.0041154	0.979	0.74258
P09497	Clathrin light chain B OS=Homo sapiens OX=9606 GN=CLTB	CLTB	25.19	6.4899	11.4	3	4	3	1.021	0.868	0.836	1.045	1.11	1.09	0.977	0.45706	0.782	1.5361e-06	0.767	0.0146586	0.84	0.049398
P09525	Annexin A4 OS=Homo sapiens OX=9606 GN=ANXA4	ANXA4	35.882	57.924	49.2	18	37	18	0.947	1.009	0.966	0.983	1.027	1.054	0.963	0.39976	0.982	0.45786	0.917	0.090337	0.954	0.161755
P09543	2',3'-cyclic-nucleotide 3'-phosphodiesterase OS=Homo sapiens OX=9606 GN=CNP	CNP	47.578	30.165	20	8	10	8	0.96	1.042	0.693	1.124	1.055	1.081	0.854	0.30674	0.988	0.6147	0.641	0.139199	0.827	0.24522
P09619	Platelet-derived growth factor receptor beta OS=Homo sapiens OX=9606 GN=PDGFRB	PDGFRB	123.97	40.526	8	8	9	8	0.972	1.04	0.943	1.104	0.985	1.04	0.88	0.44892	1.056	0.79344	0.907	0.90476	0.944	0.26364
P09622	Dihydrolipoyl dehydrogenase, mitochondrial OS=Homo sapiens OX=9606 GN=DLD	DLD	54.177	58.27	25.7	11	29	11	0.847	0.862	0.92	1.152	1.041	1.135	0.735	0.0105976	0.828	0.00123538	0.811	0.0150422	0.79	0.0043155
P09651	Heterogeneous nuclear ribonucleoprotein A1 OS=Homo sapiens OX=9606 GN=HNRNPA1	HNRNPA1	38.746	25.889	12.4	4	9	1	1.006	1.035	0.702	1.06	1.108	0.909	0.949	0.5553	0.934	0.75488	0.772	0.176422	0.891	0.41374
P09661	U2 small nuclear ribonucleoprotein A' OS=Homo sapiens OX=9606 GN=SNRPA1	SNRPA1	28.415	6.2858	10.2	3	3	3	0.838	0.957	0.937	1.212	1.037	0.957	0.691	0.062743	0.923	0.45732	0.979	0.3956	0.852	0.123804
P09668	Pro-cathepsin H OS=Homo sapiens OX=9606 GN=CTSH	CTSH	37.393	12.583	8.7	2	3	2	1.132	1.11	0.942	1.139	1.061	0.857	0.994	0.56362	1.046		1.099	0.7676	1.042	0.68912
P09669	Cytochrome c oxidase subunit 6C OS=Homo sapiens OX=9606 GN=COX6C	COX6C	8.7813	3.9702	32	3	3	3	0.941	0.968	1.107	0.976	1.043	1.055	0.964	0.8126	0.928	0.68918	1.049	0.7984	0.981	0.72506
P09871	Complement C1s subcomponent OS=Homo sapiens OX=9606 GN=C1S	C1S	76.684	94.072	24.7	13	19	13	1.062	1.108	1.038	0.924	1.064	0.887	1.149	0.0147184	1.041	0.36698	1.17	0.08078	1.116	0.126518
P09874	Poly [ADP-ribose] polymerase 1 OS=Homo sapiens OX=9606 GN=PARP1	PARP1	113.08	6.3986	2.6	2	2	2	0.973	1.177	1.056	1.181	0.965	0.804	0.824		1.22		1.313		1.087	0.49706
P09914	Interferon-induced protein with tetratricopeptide repeats 1 OS=Homo sapiens OX=9606 GN=IFIT1	IFIT1	55.36	10.239	10	5	5	5	0.945	1.207	0.89	0.957	1.04	1.04	0.987	0.88834	1.161	0.27424	0.856	0.3213	1.002	0.95002
P09917	Arachidonate 5-lipoxygenase OS=Homo sapiens OX=9606 GN=ALOX5	ALOX5	77.982	2.7541	1.9	1	1	1
P09936	Ubiquitin carboxyl-terminal hydrolase isozyme L1 OS=Homo sapiens OX=9606 GN=UCHL1	UCHL1	24.824	130.93	53.4	10	24	10	0.978	0.89	0.769	1.407	1.077	0.845	0.695	1.0821e-10	0.826	4.1913e-05	0.91	0.35134	0.792	0.25536
P09960	Leukotriene A-4 hydrolase OS=Homo sapiens OX=9606 GN=LTA4H	LTA4H	69.284	148.18	40.9	20	40	20	1.029	1.069	0.889	1.082	0.981	0.989	0.951	0.094063	1.09	0.035543	0.899	0.033878	0.979	0.73206
P09972	Fructose-bisphosphate aldolase C OS=Homo sapiens OX=9606 GN=ALDOC	ALDOC	39.455	206.05	50.3	16	49	10	0.965	1.007	1.108	0.999	1.026	0.964	0.966	0.55258	0.981	0.09784	1.149	0.174502	1.03	0.55638
P0C0L4	Complement C4-A OS=Homo sapiens OX=9606 GN=C4A	C4A	192.78	18.259	32.4	52	117	3	1.086	1.636	1.273	0.735	0.817	0.758	1.478	0.141161	2.002	0.0027414	1.679	0.0177399	1.729	0.0123216
P0C0L5	Complement C4-B OS=Homo sapiens OX=9606 GN=C4B	C4B	192.75	323.31	32.5	52	118	3	1.07	1.334	1.327	0.774	0.829	0.951	1.382	0.020324	1.609	0.00144239	1.395	0.087138	1.461	0.0162243
P0C870	JmjC domain-containing protein 7 OS=Homo sapiens OX=9606 GN=JMJD7	JMJD7	35.932	4.9481	8.2	2	2	2
P0C875	Protein FAM228B OS=Homo sapiens OX=9606 GN=FAM228B	FAM228B	38.069	-2	2.8	1	1	1	3.181	2.449	0.283	0.243	0.156	0.214	13.091		15.699		1.322		9.646	0.074216
P0CG30	Glutathione S-transferase theta-2B OS=Homo sapiens OX=9606 GN=GSTT2B	GSTT2B	27.507	8.2718	18.4	4	6	3	0.822	0.675	0.976	1.295	1.14	1.073	0.635	0.075258	0.592	0.140224	0.91	0.66298	0.705	0.040762
P0CG39	POTE ankyrin domain family member J OS=Homo sapiens OX=9606 GN=POTEJ	POTEJ	117.39	2.1535	6.3	6	28	1	1.22	1.143	0.741	0.708	1.033	1.191	1.723		1.106		0.622		1.059	0.80888
P0CW20	LIM and senescent cell antigen-like-containing domain protein 4 OS=Homo sapiens OX=9606 GN=LIMS4	LIMS4	13.251	7.7221	23.9	2	3	2	1.267	1.135	1.178	0.965	0.732	0.92	1.313		1.551		1.28		1.368	0.024856
P0DI82	Trafficking protein particle complex subunit 2B OS=Homo sapiens OX=9606 GN=TRAPPC2B	TRAPPC2B	16.445	2.2664	5.7	1	1	1	1.039	0.946	1.228	1.074	0.912	0.945	0.967		1.037		1.299		1.096	0.38612
P0DJD9	Pepsin A-5 OS=Homo sapiens OX=9606 GN=PGA5	PGA5	41.993	3.5089	2.1	2	4	2	1.016	0.429	0.386	0.508	0.419	2.635	2	0.055803	1.024	0.90044	0.146	0.00032391	0.514	0.57544
P0DJI8	Serum amyloid A-1 protein OS=Homo sapiens OX=9606 GN=SAA1	SAA1	13.532	32.538	32.8	3	3	3	0.788	2.31	0.832	0.595	1.034	0.734	1.324	0.34948	2.234	0.02178	1.134	0.62166	1.663	0.35402
P0DMN0	Sulfotransferase 1A4 OS=Homo sapiens OX=9606 GN=SULT1A4	SULT1A4	34.196	38.2	14.6	3	3	3	1.111	1.315	0.967	0.846	1.076	0.85	1.313	0.2642	1.222	0.14802	1.138	0.53782	1.224	0.167463
P0DMV9	Heat shock 70 kDa protein 1B OS=Homo sapiens OX=9606 GN=HSPA1B	HSPA1B	70.051	323.31	46.3	26	102	12	1.108	1.151	1.106	1.021	0.896	0.913	1.085	0.0168633	1.285	5.14355e-12	1.211	0.00072465	1.189	0.0150755
P0DN76	Splicing factor U2AF 35 kDa subunit-like protein OS=Homo sapiens OX=9606 GN=U2AF1L5	U2AF1L5	27.872	8.6272	12.9	3	4	3	0.894	0.848	0.524	1.255	1.257	1.118	0.712	0.053121	0.675	0.4109	0.469	0.0051828	0.624	0.046383
P0DOX2	Immunoglobulin alpha-2 heavy chain OS=Homo sapiens OX=9606	---	48.462	323.31	47	14	49	3	1.07	1.857	1.305	0.773	0.715	0.75	1.384	0.0087578	2.597	4.1902e-05	1.74	0.002223	1.891	0.064201
P0DOX3	Immunoglobulin delta heavy chain OS=Homo sapiens OX=9606	---	56.224	48.936	10.2	4	5	4	1.245	1.398	0.973	0.826	0.729	0.941	1.507	0.0164188	1.918	0.023636	1.034	0.47592	1.449	0.048242
P0DOX4	Immunoglobulin epsilon heavy chain OS=Homo sapiens OX=9606	---	60.322	7.6454	2.2	1	1	1	1.236	1.312	1.802	0.616	0.64	0.803	2.006		2.05		2.244		2.113	0.0066563
P0DOX5	Immunoglobulin gamma-1 heavy chain OS=Homo sapiens OX=9606	---	48.986	323.31	54.6	18	137	10	1.221	1.447	1.412	0.668	0.79	0.823	1.828	1.62448e-12	1.832	1e-32	1.716	2.0256e-10	1.789	0.0021626
P0DOX7	Immunoglobulin kappa light chain OS=Homo sapiens OX=9606	---	23.379	323.31	57	9	68	3	1.082	1.389	1.288	0.692	0.797	0.878	1.564	7.759e-05	1.743	1.8745e-07	1.467	9.7083e-07	1.588	0.0103187
P0DOX8	Immunoglobulin lambda-1 light chain OS=Homo sapiens OX=9606	---	22.83	257.14	41.7	8	41	3	1.111	1.459	1.43	0.688	0.751	0.887	1.615	7.2848e-07	1.943	9.558e-10	1.612	2.5417e-06	1.72	0.0093383
P0DOY3	Immunoglobulin lambda constant 3 OS=Homo sapiens OX=9606 GN=IGLC3	IGLC3	11.265	71.054	69.8	6	46	2	1.358	1.564	1.234	0.652	0.775	0.694	2.083	2.0944e-07	2.018	4.2416e-05	1.778	0.00034494	1.959	0.00142048
P0DP03	Immunoglobulin heavy variable 3-30-5 OS=Homo sapiens OX=9606 GN=IGHV3-30-5	IGHV3-30-5	12.947	9.2008	15.4	2	8	1	1.169	1.618	1.125	0.777	0.898	0.8	1.505	0.013958	1.802	0.0149448	1.406	0.00028354	1.581	0.022497
P0DP04	Immunoglobulin heavy variable 3-43D OS=Homo sapiens OX=9606 GN=IGHV3-43D	IGHV3-43D	13.017	9.8095	18.6	2	7	1	1.2	1.732	0.915	0.663	0.952	0.841	1.81	4.0317e-06	1.819	4.9075e-06	1.088	0.67866	1.566	0.116761
P0DP08	Immunoglobulin heavy variable 4-38-2 OS=Homo sapiens OX=9606 GN=IGHV4-38-2	IGHV4-38-2	13.016	14.983	21.4	2	8	2	1.165	1.515	0.963	0.73	0.9	0.832	1.596	0.000164188	1.683	0.002624	1.157	0.24978	1.48	0.059384
P0DP09	Immunoglobulin kappa variable 1-13 OS=Homo sapiens OX=9606 GN=IGKV1-13	IGKV1-13	12.569	10.54	13.7	1	2	1	0.798	0.932	1.765	0.507	0.804	1.388	1.574		1.159		1.272		1.295	0.50038
P0DP25	Calmodulin-3 OS=Homo sapiens OX=9606 GN=CALM3	CALM3	16.837	151.09	50.3	8	49	7	0.981	0.8	1.038	1.069	1.044	1.072	0.918	6.0264e-05	0.766	3.684e-08	0.968	0.80626	0.885	0.24856
P10114	Ras-related protein Rap-2a OS=Homo sapiens OX=9606 GN=RAP2A	RAP2A	20.615	2.7343	10.4	2	2	1	1.161	1.182	1.21	0.957	0.782	0.912	1.213		1.512		1.327		1.34	0.0088033
P10155	60 kDa SS-A/Ro ribonucleoprotein OS=Homo sapiens OX=9606 GN=TROVE2	TROVE2	60.67	41.648	20.4	12	20	12	0.932	0.928	0.918	1.052	1.098	1.05	0.886	0.044937	0.845	0.49606	0.874	0.23436	0.868	0.00076014
P10176	Cytochrome c oxidase subunit 8A, mitochondrial OS=Homo sapiens OX=9606 GN=COX8A	COX8A	7.579	2.0272	13	1	1	1	0.922	0.925	0.951	1.08	1.035	1.116	0.854		0.894		0.852		0.866	0.0038829
P10253	Lysosomal alpha-glucosidase OS=Homo sapiens OX=9606 GN=GAA	GAA	105.32	6.3671	3.3	4	4	4	1.375	0.812	0.83	1.067	1.068	0.901	1.289	0.064377	0.76	0.144896	0.921	0.64774	0.994	0.8595
P10301	Ras-related protein R-Ras OS=Homo sapiens OX=9606 GN=RRAS	RRAS	23.48	99.919	52.3	10	34	8	1.131	1.077	1.115	0.937	0.914	0.915	1.207	6.4028e-05	1.178	0.150199	1.219	0.00031696	1.201	0.00038279
P10316	HLA class I histocompatibility antigen, A-69 alpha chain OS=Homo sapiens OX=9606 GN=HLA-A	HLA-A	40.976	127.44	38.1	14	23	2	1.001	0.663	0.814	2.163	0.486	0.865	0.463	0.04558	1.364	0.39844	0.941	0.65932	0.705	0.71976
P10321	HLA class I histocompatibility antigen, Cw-7 alpha chain OS=Homo sapiens OX=9606 GN=HLA-C	HLA-C	40.648	9.6633	27.6	8	16	1	0.986	1.029	2.559	0.741	0.74	0.614	1.331		1.391		4.168		2.183	0.098382
P10398	Serine/threonine-protein kinase A-Raf OS=Homo sapiens OX=9606 GN=ARAF	ARAF	67.585	2.5055	3.1	2	2	2
P10515	Dihydrolipoyllysine-residue acetyltransferase component of pyruvate dehydrogenase complex, mitochondrial OS=Homo sapiens OX=9606 GN=DLAT	DLAT	68.996	31.974	16.7	10	16	10	0.894	0.787	0.966	1.085	1.057	1.088	0.824	0.029222	0.745	0.0021821	0.888	0.118724	0.82	0.078724
P10599	Thioredoxin OS=Homo sapiens OX=9606 GN=TXN	TXN	11.737	36.366	51.4	7	17	7	1.04	1.126	1.095	0.961	0.943	0.903	1.082	0.087922	1.194	0.0020784	1.213	0.0059354	1.162	0.007261
P10606	Cytochrome c oxidase subunit 5B, mitochondrial OS=Homo sapiens OX=9606 GN=COX5B	COX5B	13.696	6.7818	24	3	5	3	0.922	1.2	1.008	0.957	0.986	0.938	0.963	0.86848	1.217	0.39756	1.075	0.35246	1.086	0.38322
P10619	Lysosomal protective protein OS=Homo sapiens OX=9606 GN=CTSA	CTSA	54.465	9.2028	5	2	2	2
P10620	Microsomal glutathione S-transferase 1 OS=Homo sapiens OX=9606 GN=MGST1	MGST1	17.598	5.4829	9	1	1	1	1.38	1.267	1.097	1.08	0.571	0.832	1.278		2.219		1.319		1.508	0.089196
P10636	Microtubule-associated protein tau OS=Homo sapiens OX=9606 GN=MAPT	MAPT	78.927	4.7806	2.9	2	2	2	0.672	0.783	0.88	1.086	1.406	1.124	0.619	0.077745	0.557	0.031357	0.783	0.35792	0.646	0.017801
P10643	Complement component C7 OS=Homo sapiens OX=9606 GN=C7	C7	93.517	111.37	28.4	20	28	19	1.216	1.231	1.245	0.877	0.777	0.848	1.387	8.61859e-11	1.584	1.02141e-13	1.468	3.9235e-06	1.476	0.00044168
P10644	cAMP-dependent protein kinase type I-alpha regulatory subunit OS=Homo sapiens OX=9606 GN=PRKAR1A	PRKAR1A	42.981	75.025	37.5	16	23	16	1.069	0.958	0.989	1	0.999	1.067	1.069	0.084859	0.959	0.58084	0.927	0.080624	0.984	0.68618
P10746	Uroporphyrinogen-III synthase OS=Homo sapiens OX=9606 GN=UROS	UROS	28.627	14.424	20	4	4	4	1.25	1.216	0.912	0.713	0.737	0.957	1.753	0.093282	1.65	0.035765	0.953	0.94564	1.403	0.069439
P10768	S-formylglutathione hydrolase OS=Homo sapiens OX=9606 GN=ESD	ESD	31.462	194.85	54.6	12	27	12	1.015	0.984	0.781	1.006	1.158	1.016	1.009	0.75446	0.85	0.035083	0.769	0.00038397	0.874	0.21448
P10809	60 kDa heat shock protein, mitochondrial OS=Homo sapiens OX=9606 GN=HSPD1	HSPD1	61.054	204.94	38.4	17	33	17	0.986	0.88	0.985	1.025	1.054	0.975	0.962	0.20634	0.835	0.24262	1.01	0.35852	0.934	0.189219
P10909	Clusterin OS=Homo sapiens OX=9606 GN=CLU	CLU	52.494	321.17	28.7	10	29	10	1.356	1.317	1.391	0.744	0.629	0.81	1.823	9.4369e-15	2.094	1.11022e-16	1.717	1.043e-11	1.862	0.00117886
P10916	Myosin regulatory light chain 2, ventricular/cardiac muscle isoform OS=Homo sapiens OX=9606 GN=MYL2	MYL2	18.789	11.924	25.9	4	6	4	0.932	1.141	3.016	0.507	0.537	0.436	1.838	0.079999	2.125	0.026635	6.917	0.00074131	3.439	0.040419
P11021	Endoplasmic reticulum chaperone BiP OS=Homo sapiens OX=9606 GN=HSPA5	HSPA5	72.332	323.31	47.4	31	71	29	1.022	1.014	1.073	1.003	1.006	0.968	1.019	0.1536	1.008	0.050299	1.108	0.00153568	1.044	0.115764
P11047	Laminin subunit gamma-1 OS=Homo sapiens OX=9606 GN=LAMC1	LAMC1	177.6	323.31	32	42	72	42	0.738	0.785	0.752	1.103	1.156	1.329	0.669	1e-32	0.679	1.04361e-13	0.566	9.07718e-13	0.634	0.00153917
P11142	Heat shock cognate 71 kDa protein OS=Homo sapiens OX=9606 GN=HSPA8	HSPA8	70.897	246.35	54.3	31	110	20	0.962	1.032	0.925	0.979	1.089	1.06	0.983	0.89304	0.948	0.9586	0.873	0.00045687	0.933	0.201
P11166	Solute carrier family 2, facilitated glucose transporter member 1 OS=Homo sapiens OX=9606 GN=SLC2A1	SLC2A1	54.083	42.406	10.4	4	10	4	1.09	1.848	1.288	0.896	0.581	0.692	1.217	5.9156e-05	3.181	2.4553e-05	1.861	0.00030481	1.948	0.03032
P11169	Solute carrier family 2, facilitated glucose transporter member 3 OS=Homo sapiens OX=9606 GN=SLC2A3	SLC2A3	53.924	2.4329	3.6	2	2	2	1.479	1.227	1.374	0.85	0.667	0.72	1.74		1.84		1.908		1.824	0.002561
P11171	Protein 4.1 OS=Homo sapiens OX=9606 GN=EPB41	EPB41	97.016	191.31	30.8	23	40	19	1.039	1.885	1.253	0.851	0.593	0.693	1.221	0.00041515	3.179	1.62448e-12	1.808	2.1818e-07	1.955	0.033724
P11172	Uridine 5'-monophosphate synthase OS=Homo sapiens OX=9606 GN=UMPS	UMPS	52.221	18.609	7.7	3	3	3	0.966	1.288	0.882	1.129	0.783	1.049	0.856	0.103796	1.645	0.046501	0.841	0.32414	1.059	0.74302
P11177	Pyruvate dehydrogenase E1 component subunit beta, mitochondrial OS=Homo sapiens OX=9606 GN=PDHB	PDHB	39.233	46.271	27	8	17	8	0.866	0.984	0.79	1.135	1.165	1.161	0.763	0.00052158	0.845	0.043035	0.68	0.00023755	0.763	0.050481
P11182	Lipoamide acyltransferase component of branched-chain alpha-keto acid dehydrogenase complex, mitochondrial OS=Homo sapiens OX=9606 GN=DBT	DBT	53.486	5.6066	5.2	3	3	3	1.162	1.258	1.183	0.923	0.792	0.895	1.259		1.588		1.322		1.38	0.0035181
P11215	Integrin alpha-M OS=Homo sapiens OX=9606 GN=ITGAM	ITGAM	127.18	3.9235	1.7	2	3	2
P11216	Glycogen phosphorylase, brain form OS=Homo sapiens OX=9606 GN=PYGB	PYGB	96.695	323.31	57.3	46	135	35	0.907	0.856	0.821	1.037	1.041	1.226	0.875	0.00026479	0.822	0.030963	0.67	2.21612e-12	0.782	0.0173848
P11217	Glycogen phosphorylase, muscle form OS=Homo sapiens OX=9606 GN=PYGM	PYGM	97.091	203.54	41.9	33	57	21	0.903	0.869	1.17	1.029	1.009	1.08	0.878	0.0157796	0.861	0.52626	1.083	0.27812	0.944	0.52394
P11233	Ras-related protein Ral-A OS=Homo sapiens OX=9606 GN=RALA	RALA	23.567	12.358	27.7	5	6	4	1.007	1.074	1.033	0.989	0.994	0.942	1.018	0.97482	1.08	0.85972	1.097	0.29056	1.065	0.069361
P11234	Ras-related protein Ral-B OS=Homo sapiens OX=9606 GN=RALB	RALB	23.408	3.6318	17	3	3	2	1.088	1.167	1.161	0.952	0.891	0.92	1.143		1.31		1.262		1.236	0.0020015
P11277	Spectrin beta chain, erythrocytic OS=Homo sapiens OX=9606 GN=SPTB	SPTB	246.47	323.31	47.6	94	169	87	1.063	1.856	1.275	0.912	0.582	0.674	1.166	1e-32	3.189	1e-32	1.892	1.62437e-12	1.935	0.036757
P11279	Lysosome-associated membrane glycoprotein 1 OS=Homo sapiens OX=9606 GN=LAMP1	LAMP1	44.882	10.958	6.2	3	5	3	0.999	0.94	1.366	1.022	0.945	0.923	0.977	0.99644	0.995	0.63234	1.48	0.0078389	1.144	0.36854
P11310	Medium-chain specific acyl-CoA dehydrogenase, mitochondrial OS=Homo sapiens OX=9606 GN=ACADM	ACADM	46.588	29.472	13.8	5	5	5	0.975	0.932	1.202	0.917	1.031	1.031	1.063	0.111201	0.904	0.62724	1.166	0.0057228	1.044	0.68712
P11413	Glucose-6-phosphate 1-dehydrogenase OS=Homo sapiens OX=9606 GN=G6PD	G6PD	59.256	144.48	38.3	18	26	18	1.065	1.004	1.015	1.052	0.957	0.98	1.012	0.80236	1.049	0.018199	1.036	0.44978	1.032	0.39932
P11441	Ubiquitin-like protein 4A OS=Homo sapiens OX=9606 GN=UBL4A	UBL4A	17.776	2.7734	6.4	1	1	1	0.927	1.119	1.206	1.024	0.919	0.962	0.905		1.218		1.254		1.119	0.27016
P11532	Dystrophin OS=Homo sapiens OX=9606 GN=DMD	DMD	426.74	323.31	34.2	109	180	107	0.825	0.913	0.88	1.009	1.15	1.141	0.818	1e-32	0.794	3.37252e-12	0.771	1.62481e-12	0.793	0.0111407
P11586	C-1-tetrahydrofolate synthase, cytoplasmic OS=Homo sapiens OX=9606 GN=MTHFD1	MTHFD1	101.56	118.31	31.8	30	45	30	1.001	1.019	1.056	1.089	1.005	1.002	0.919	0.0053622	1.014	0.65796	1.054	0.73248	0.994	0.85862
P11597	Cholesteryl ester transfer protein OS=Homo sapiens OX=9606 GN=CETP	CETP	54.756	2.8844	5.3	2	2	2		1.619	1.076	0.737									1.828
P11678	Eosinophil peroxidase OS=Homo sapiens OX=9606 GN=EPX	EPX	81.04	5.2295	8.3	6	8	4	1.18	1.041	1.058	0.896	0.834	0.973	1.317	0.0041178	1.248	0.067665	1.087	0.29894	1.213	0.03116
P11717	Cation-independent mannose-6-phosphate receptor OS=Homo sapiens OX=9606 GN=IGF2R	IGF2R	274.37	40.883	5.6	13	14	13	1.023	1.078	1.038	0.931	0.973	0.991	1.099	0.095343	1.108	0.096096	1.047	0.69778	1.084	0.028739
P11766	Alcohol dehydrogenase class-3 OS=Homo sapiens OX=9606 GN=ADH5	ADH5	39.724	323.31	37.4	15	44	15	0.919	0.774	0.7	1.198	1.166	1.146	0.767	2.00584e-12	0.664	4.26992e-13	0.611	9.168e-10	0.682	0.0084353
P11908	Ribose-phosphate pyrophosphokinase 2 OS=Homo sapiens OX=9606 GN=PRPS2	PRPS2	34.769	34.323	23	6	9	3	0.944	0.956	1.195	1.01	0.948	1.058	0.935	0.58508	1.008	0.96914	1.129	0.59248	1.026	0.81374
P11940	Polyadenylate-binding protein 1 OS=Homo sapiens OX=9606 GN=PABPC1	PABPC1	70.67	25.254	16.4	11	13	8	0.886	0.973	0.971	1.116	1.016	1.019	0.794	0.0003827	0.958	0.39222	0.953	0.49706	0.898	0.069515
P12004	Proliferating cell nuclear antigen OS=Homo sapiens OX=9606 GN=PCNA	PCNA	28.768	18.645	19.9	5	6	5	1.049	1.035	1.041	1.019	0.957	0.915	1.029	0.15044	1.082	0.93362	1.138	0.098501	1.081	0.129237
P12074	Cytochrome c oxidase subunit 6A1, mitochondrial OS=Homo sapiens OX=9606 GN=COX6A1	COX6A1	12.155	51.175	26.6	1	2	1	1.167	1.106	0.557	1.005	1.051	1.101	1.161	0.99928	1.052	0.91398	0.506	0.29722	0.896	0.57226
P12081	Histidine--tRNA ligase, cytoplasmic OS=Homo sapiens OX=9606 GN=HARS	HARS	57.41	35.644	25	13	21	13	0.935	0.927	0.963	1.076	1.11	1.017	0.869	0.008984	0.835	0.133899	0.947	0.087641	0.882	0.0112228
P12109	Collagen alpha-1(VI) chain OS=Homo sapiens OX=9606 GN=COL6A1	COL6A1	108.53	323.31	34.3	30	113	30	0.792	0.733	0.922	1.117	1.018	1.302	0.709	1e-32	0.72	1.0853e-08	0.708	6.5223e-11	0.712	0.026158
P12110	Collagen alpha-2(VI) chain OS=Homo sapiens OX=9606 GN=COL6A2	COL6A2	108.58	323.31	30.7	30	111	30	0.836	0.765	0.925	1.138	1.029	1.218	0.735	3.33067e-16	0.743	9.1e-10	0.759	8.8074e-13	0.746	0.0162826
P12111	Collagen alpha-3(VI) chain OS=Homo sapiens OX=9606 GN=COL6A3	COL6A3	343.67	323.31	39.1	118	332	118	0.847	0.777	0.963	1.128	1.005	1.187	0.751	1e-32	0.773	1e-32	0.811	1e-32	0.779	0.034216
P12235	ADP/ATP translocase 1 OS=Homo sapiens OX=9606 GN=SLC25A4	SLC25A4	33.064	43.376	25.8	8	15	3	1.022	0.982	0.801	1.085	1.027	1.062	0.942	0.73518	0.956	0.6562	0.754	0.3655	0.884	0.170001
P12259	Coagulation factor V OS=Homo sapiens OX=9606 GN=F5	F5	251.7	17.584	2.7	5	5	5	1.346	1.409	1.269	0.781	0.657	0.811	1.723	1.1048e-06	2.145	6.4789e-05	1.565	0.00056335	1.789	0.00121959
P12268	Inosine-5'-monophosphate dehydrogenase 2 OS=Homo sapiens OX=9606 GN=IMPDH2	IMPDH2	55.804	114.74	29.2	12	15	12	0.887	0.941	0.958	1.087	1.004	0.995	0.816	0.108698	0.937	0.75652	0.963	0.26952	0.903	0.048996
P12270	Nucleoprotein TPR OS=Homo sapiens OX=9606 GN=TPR	TPR	267.29	64.337	12.2	27	30	27	0.918	0.909	1.085	1.119	0.959	1.028	0.82	0.00057625	0.948	0.41198	1.055	0.68624	0.938	0.41634
P12277	Creatine kinase B-type OS=Homo sapiens OX=9606 GN=CKB	CKB	42.644	323.31	60.4	19	109	18	0.66	0.738	0.66	1.12	1.28	1.289	0.589	1e-32	0.577	1.62448e-12	0.512	1.62448e-12	0.558	0.0005837
P12429	Annexin A3 OS=Homo sapiens OX=9606 GN=ANXA3	ANXA3	36.375	51.55	35.9	11	14	11	1.052	1.537	1.172	0.731	0.891	0.928	1.439	0.00135503	1.725	4.4485e-10	1.263	0.0166591	1.475	0.047476
P12694	2-oxoisovalerate dehydrogenase subunit alpha, mitochondrial OS=Homo sapiens OX=9606 GN=BCKDHA	BCKDHA	50.47	18.288	10.6	4	4	4	0.988	0.982	0.943	1.053	1.008	1.034	0.938	0.22148	0.974	0.96048	0.912	0.021022	0.941	0.035024
P12814	Alpha-actinin-1 OS=Homo sapiens OX=9606 GN=ACTN1	ACTN1	103.06	323.31	60.4	51	280	31	0.969	0.937	0.95	0.888	1.069	1.144	1.091	4.0924e-09	0.877	0.000138661	0.83	5.7788e-09	0.921	0.42044
P12821	Angiotensin-converting enzyme OS=Homo sapiens OX=9606 GN=ACE	ACE	149.71	7.7756	3.1	4	4	4	1.049	0.968	0.892	0.993	0.903	0.98	1.056	0.34514	1.072	0.48536	0.91	0.39904	1.011	0.86436
P12931	Proto-oncogene tyrosine-protein kinase Src OS=Homo sapiens OX=9606 GN=SRC	SRC	59.834	24.435	14.4	7	9	7	0.961	0.933	0.883	1	1.156	1.062	0.961	0.38518	0.807	0.047401	0.831	0.0042407	0.863	0.040125
P12955	Xaa-Pro dipeptidase OS=Homo sapiens OX=9606 GN=PEPD	PEPD	54.548	92.393	22.9	10	15	10	0.931	1.078	1.006	0.997	1.142	1.034	0.934	0.11876	0.944	0.71596	0.973	0.2695	0.95	0.43188
P12956	X-ray repair cross-complementing protein 6 OS=Homo sapiens OX=9606 GN=XRCC6	XRCC6	69.842	221.72	36.9	21	37	21	1.013	0.891	0.949	1.185	1.018	0.928	0.855	2.696e-06	0.875	0.131917	1.023	0.22114	0.911	0.32884
P13010	X-ray repair cross-complementing protein 5 OS=Homo sapiens OX=9606 GN=XRCC5	XRCC5	82.704	112.73	17.3	13	19	13	0.964	0.952	0.948	1.243	1.048	0.917	0.776	0.0110421	0.908	0.55114	1.034	0.95466	0.893	0.35346
P13073	Cytochrome c oxidase subunit 4 isoform 1, mitochondrial OS=Homo sapiens OX=9606 GN=COX4I1	COX4I1	19.576	19.642	34.9	7	14	7	0.886	0.877	0.869	1.073	1.107	1.234	0.826	0.00040122	0.792	0.00103552	0.704	0.00069832	0.771	0.026285
P13224	Platelet glycoprotein Ib beta chain OS=Homo sapiens OX=9606 GN=GP1BB	GP1BB	21.717	9.5218	15	3	4	3	1.515	1.928	1.058	0.743	0.491	0.61	2.039	1.0433e-06	3.927	4.1588e-05	1.734	0.00163731	2.441	0.014284
P13284	Gamma-interferon-inducible lysosomal thiol reductase OS=Homo sapiens OX=9606 GN=IFI30	IFI30	27.963	2.5842	4.4	1	2	1	1.113	1.29	0.95	1.007	0.855	0.932	1.105	0.4007	1.509	0.20044	1.019	0.91964	1.2	0.152299
P13489	Ribonuclease inhibitor OS=Homo sapiens OX=9606 GN=RNH1	RNH1	49.973	301.75	49.5	18	27	18	1.064	1.033	0.835	1.094	0.999	0.993	0.973	0.28556	1.034	0.26926	0.841	0.020501	0.95	0.53544
P13591	Neural cell adhesion molecule 1 OS=Homo sapiens OX=9606 GN=NCAM1	NCAM1	94.573	11.759	6.2	5	6	5	0.894	1.003	0.893	1.308	1.092	0.978	0.683	0.130901	0.918	0.6379	0.913	0.92692	0.826	0.117103
P13611	Versican core protein OS=Homo sapiens OX=9606 GN=VCAN	VCAN	372.82	223.73	8.9	28	65	28	1.228	0.942	0.958	1.118	0.986	0.835	1.098	0.00040116	0.955	0.72354	1.147	0.0047769	1.064	0.63436
P13639	Elongation factor 2 OS=Homo sapiens OX=9606 GN=EEF2	EEF2	95.337	143.39	34	30	59	30	1.08	0.915	0.962	1.05	1.108	0.961	1.029	0.075419	0.826	0.000198831	1.001	0.165301	0.948	0.4477
P13667	Protein disulfide-isomerase A4 OS=Homo sapiens OX=9606 GN=PDIA4	PDIA4	72.932	214.47	36	20	33	20	1.121	1.016	1.056	0.99	0.971	0.939	1.132	1.97234e-05	1.046	0.42942	1.125	0.0159178	1.101	0.042283
P13671	Complement component C6 OS=Homo sapiens OX=9606 GN=C6	C6	104.79	71.529	20.6	18	24	18	1.293	1.312	1.241	0.719	0.799	0.837	1.798	1e-32	1.642	8.40439e-14	1.483	0.00138461	1.633	0.00050377
P13674	Prolyl 4-hydroxylase subunit alpha-1 OS=Homo sapiens OX=9606 GN=P4HA1	P4HA1	61.049	13.759	3.2	1	1	1	0.971	1.344	1.474	0.768	0.795	0.93	1.264		1.691		1.585		1.52	0.04354
P13693	Translationally-controlled tumor protein OS=Homo sapiens OX=9606 GN=TPT1	TPT1	19.595	48.224	32	5	14	5	0.958	0.83	1.034	1.024	1.117	0.987	0.936	0.65926	0.743	0.092763	1.048	0.41732	0.902	0.22708
P13716	Delta-aminolevulinic acid dehydratase OS=Homo sapiens OX=9606 GN=ALAD	ALAD	36.294	97.29	27.3	9	14	9	1.125	1.409	1.02	0.896	0.883	0.813	1.256	0.00071566	1.596	4.7595e-06	1.255	0.0063573	1.371	0.037557
P13746	HLA class I histocompatibility antigen, A-11 alpha chain OS=Homo sapiens OX=9606 GN=HLA-A	HLA-A	40.936	68.815	40.3	14	20	2	1.285	0.751	0.74	0.665	1.483	1.176	1.932	0.0045245	0.506	0.031656	0.629	0.24416	0.835	0.61812
P13747	HLA class I histocompatibility antigen, alpha chain E OS=Homo sapiens OX=9606 GN=HLA-E	HLA-E	40.156	13.473	18.2	6	7	3	0.974	0.997	1.039	1.009	0.976	1.142	0.965	0.39848	1.022	0.33598	0.91	0.20608	0.963	0.52022
P13760	HLA class II histocompatibility antigen, DRB1-4 beta chain OS=Homo sapiens OX=9606 GN=HLA-DRB1	HLA-DRB1	30.112	3.075	21.1	5	6	1
P13761	HLA class II histocompatibility antigen, DRB1-7 beta chain OS=Homo sapiens OX=9606 GN=HLA-DRB1	HLA-DRB1	29.822	6.6534	24.8	6	7	2	1.468	0.624	1.313	0.84	0.555	1.302	1.748	0.12102	1.124	0.681	1.008	0.97702	1.263	0.56542
P13796	Plastin-2 OS=Homo sapiens OX=9606 GN=LCP1	LCP1	70.288	200.36	41.1	21	39	15	1.113	1.216	0.962	1.149	1.019	0.798	0.969	0.75852	1.193	0.00047716	1.206	0.056018	1.11	0.43348
P13797	Plastin-3 OS=Homo sapiens OX=9606 GN=PLS3	PLS3	70.81	323.31	49.4	30	74	24	1.374	0.967	1.072	1.07	0.913	0.778	1.284	5.94524e-13	1.059	0.00179543	1.378	3.967e-07	1.236	0.20658
P13798	Acylamino-acid-releasing enzyme OS=Homo sapiens OX=9606 GN=APEH	APEH	81.224	129.23	21.3	14	17	14	1.029	1.437	1.19	0.865	0.79	0.884	1.19	0.00093979	1.819	5.43754e-12	1.346	3.0398e-07	1.44	0.025521
P13804	Electron transfer flavoprotein subunit alpha, mitochondrial OS=Homo sapiens OX=9606 GN=ETFA	ETFA	35.079	66.267	36.3	9	13	9	0.969	1.064	1.01	0.847	1.178	0.994	1.144	0.0147797	0.903	0.088903	1.016	0.189561	1.008	0.8776
P13807	Glycogen [starch] synthase, muscle OS=Homo sapiens OX=9606 GN=GYS1	GYS1	83.785	22.616	10.4	6	7	6	0.968	0.942	0.938	1	0.907	1.089	0.968	0.81672	1.039	0.99988	0.861	0.91784	0.951	0.42248
P13861	cAMP-dependent protein kinase type II-alpha regulatory subunit OS=Homo sapiens OX=9606 GN=PRKAR2A	PRKAR2A	45.518	58.213	34.9	12	21	11	1.01	0.949	0.944	1.055	1.04	1.046	0.957	0.82162	0.912	0.068698	0.902	0.098841	0.924	0.023022
P13929	Beta-enolase OS=Homo sapiens OX=9606 GN=ENO3	ENO3	46.986	31.079	31.6	10	20	8	1.248	1.179	2.621	0.53	0.562	0.455	2.355	2.1477e-07	2.098	1.65167e-05	5.76	1.5968e-10	3.263	0.0135573
P13987	CD59 glycoprotein OS=Homo sapiens OX=9606 GN=CD59	CD59	14.177	29.212	28.1	7	15	7	1.01	0.945	0.506	1.17	1.114	1.115	0.863	0.0020226	0.848	0.14646	0.454	0.0071166	0.724	0.2381
P14174	Macrophage migration inhibitory factor OS=Homo sapiens OX=9606 GN=MIF	MIF	12.476	9.2307	23.5	3	9	3	0.971	1.013	0.936	0.904	1.231	0.984	1.074	0.58814	0.823	0.2748	0.951	0.6338	0.936	0.57528
P14207	Folate receptor beta OS=Homo sapiens OX=9606 GN=FOLR2	FOLR2	29.279	3.5497	6.7	2	3	2	1.14	1.127	0.925	1.069	1.142	0.812	1.066	0.20394	0.987	0.73498	1.139	0.23698	1.056	0.6527
P14209	CD99 antigen OS=Homo sapiens OX=9606 GN=CD99	CD99	18.848	22.334	21.1	2	4	2	1.181	1.086	1.106	1.029	0.938	0.911	1.148	0.174938	1.158	0.85646	1.214	0.052236	1.172	0.023419
P14210	Hepatocyte growth factor OS=Homo sapiens OX=9606 GN=HGF	HGF	83.133	3.4947	2.9	3	3	3	1.09	0.762	1.259	0.82	0.976	1.18	1.329		0.781		1.067		1.045	0.86144
P14314	Glucosidase 2 subunit beta OS=Homo sapiens OX=9606 GN=PRKCSH	PRKCSH	59.425	94.182	27.7	11	21	11	1.002	0.937	0.999	1.024	1.025	0.999	0.979	0.49334	0.914	0.57514	1	0.98748	0.964	0.187975
P14317	Hematopoietic lineage cell-specific protein OS=Homo sapiens OX=9606 GN=HCLS1	HCLS1	54.013	2.7849	4.1	2	2	2	1.079	1.477	1.139	0.84	0.865	0.842	1.285	0.3597	1.708	0.22118	1.353	0.36974	1.451	0.06516
P14324	Farnesyl pyrophosphate synthase OS=Homo sapiens OX=9606 GN=FDPS	FDPS	48.275	24.348	16.5	6	9	6	0.886	1.059	1.089	0.969	0.969	0.953	0.914	0.62408	1.093	0.91692	1.143	0.074181	1.049	0.56568
P14384	Carboxypeptidase M OS=Homo sapiens OX=9606 GN=CPM	CPM	50.513	11.56	6.5	2	2	2	1.111	1.079	0.785	0.796	1.199	1.069	1.396		0.9		0.734		0.971	0.87828
P14406	Cytochrome c oxidase subunit 7A2, mitochondrial OS=Homo sapiens OX=9606 GN=COX7A2	COX7A2	9.3959	4.7146	15.7	1	4	1	0.852	0.776	0.696	1.139	1.195	1.325	0.748	0.0099195	0.649	0.10894	0.525	0.00181958	0.635	0.003459
P14543	Nidogen-1 OS=Homo sapiens OX=9606 GN=NID1	NID1	136.38	154.63	24.4	25	39	24	0.695	0.67	0.775	1.154	1.262	1.283	0.602	1.3115e-08	0.531	1.1341e-08	0.604	4.4767e-07	0.579	0.00055935
P14550	Alcohol dehydrogenase [NADP(+)] OS=Homo sapiens OX=9606 GN=AKR1A1	AKR1A1	36.573	86.465	47.1	12	20	12	1.144	0.914	0.946	1.096	1.042	0.896	1.044	0.112938	0.877	0.175564	1.056	0.72678	0.99	0.90854
P14555	Phospholipase A2, membrane associated OS=Homo sapiens OX=9606 GN=PLA2G2A	PLA2G2A	16.083	33.133	23.6	3	4	3	1.406	0.975	1.148	0.877	0.614	1.124	1.603	0.014216	1.588	0.147536	1.021	0.71522	1.35	0.195117
P14618	Pyruvate kinase PKM OS=Homo sapiens OX=9606 GN=PKM	PKM	57.936	323.31	70.2	34	134	33	0.891	0.826	0.764	1.119	1.168	1.123	0.796	1e-32	0.707	1.62437e-12	0.68	1.11022e-16	0.728	0.0023376
P14621	Acylphosphatase-2 OS=Homo sapiens OX=9606 GN=ACYP2	ACYP2	11.139	17.102	39.4	4	4	4	1.02	0.843	1.145	0.809	1.266	1.005	1.261	0.193576	0.666	0.025162	1.139	0.36126	0.977	0.92936
P14625	Endoplasmin OS=Homo sapiens OX=9606 GN=HSP90B1	HSP90B1	92.468	196.21	32	25	55	24	1.142	1.029	1.076	1.001	0.945	0.906	1.141	3.6861e-07	1.089	0.00116185	1.188	2.2594e-09	1.138	0.036139
P14649	Myosin light chain 6B OS=Homo sapiens OX=9606 GN=MYL6B	MYL6B	22.764	11.752	38.5	8	25	6	1.103	1.12	2.242	0.637	0.703	0.647	1.732	0.00106123	1.593	8.1367e-05	3.465	0.00034279	2.247	0.085836
P14735	Insulin-degrading enzyme OS=Homo sapiens OX=9606 GN=IDE	IDE	117.97	20.698	9	7	8	7	0.98	1.237	1.013	0.886	0.912	0.946	1.106	0.22088	1.356	0.037479	1.071	0.2347	1.177	0.103401
P14770	Platelet glycoprotein IX OS=Homo sapiens OX=9606 GN=GP9	GP9	19.046	4.8872	7.3	1	1	1	1.077	1.085	1.182	0.897	0.894	1.018	1.201		1.214		1.161		1.19	0.028258
P14854	Cytochrome c oxidase subunit 6B1 OS=Homo sapiens OX=9606 GN=COX6B1	COX6B1	10.192	12.017	34.9	3	3	3	0.837	0.981	0.641	1.081	1.17	1.223	0.774	0.21136	0.838	0.50788	0.524	0.23336	0.708	0.049859
P14866	Heterogeneous nuclear ribonucleoprotein L OS=Homo sapiens OX=9606 GN=HNRNPL	HNRNPL	64.132	269.13	37.2	17	31	16	1.019	0.903	0.858	1.144	1.045	0.975	0.891	0.000101076	0.864	0.0085798	0.88	0.0182161	0.879	0.132362
P14868	Aspartate--tRNA ligase, cytoplasmic OS=Homo sapiens OX=9606 GN=DARS	DARS	57.136	43.178	34.5	16	20	16	1.038	1.058	1.062	0.901	0.951	1.085	1.152	0.0026406	1.113	0.058517	0.979	0.69876	1.075	0.30728
P14923	Junction plakoglobin OS=Homo sapiens OX=9606 GN=JUP	JUP	81.744	10.466	4.4	3	4	2	1.086	0.947	1.023	1.064	0.949	1.015	1.021	0.094	0.998	0.95412	1.008	0.8895	1.009	0.87402
P14927	Cytochrome b-c1 complex subunit 7 OS=Homo sapiens OX=9606 GN=UQCRB	UQCRB	13.53	25.224	29.7	3	6	3	0.804	0.953	0.843	1.13	1.066	1.084	0.712	0.013657	0.894	0.097178	0.778	0.085758	0.793	0.0118573
P15088	Mast cell carboxypeptidase A OS=Homo sapiens OX=9606 GN=CPA3	CPA3	48.669	24.451	13.2	6	8	6	1.147	1.387	1.313	0.797	0.744	0.738	1.439	0.000175239	1.864	2.0911e-07	1.779	1.4483e-07	1.688	0.00106216
P15090	Fatty acid-binding protein, adipocyte OS=Homo sapiens OX=9606 GN=FABP4	FABP4	14.719	40.037	35.6	6	19	5	1.314	1.342	1.017	0.893	0.915	0.668	1.471	1.2794e-06	1.467	5.8355e-08	1.522	3.5998e-05	1.483	0.04228
P15104	Glutamine synthetase OS=Homo sapiens OX=9606 GN=GLUL	GLUL	42.064	11.349	13.1	5	6	5	0.993	1.001	1.126	0.817	0.891	1.112	1.215	0.127556	1.123	0.39458	1.013	0.87648	1.106	0.3425
P15121	Aldose reductase OS=Homo sapiens OX=9606 GN=AKR1B1	AKR1B1	35.853	123.96	28.5	9	15	9	1.106	0.946	0.927	1.121	1.17	0.864	0.987	0.92482	0.809	0.0050575	1.073	0.28426	0.944	0.66166
P15144	Aminopeptidase N OS=Homo sapiens OX=9606 GN=ANPEP	ANPEP	109.54	65.573	14.7	14	16	14	0.91	0.8	0.834	1.253	1.113	1.076	0.726	0.00040347	0.719	0.039004	0.775	0.031023	0.739	0.0072558
P15153	Ras-related C3 botulinum toxin substrate 2 OS=Homo sapiens OX=9606 GN=RAC2	RAC2	21.429	4.2578	26.6	4	5	1
P15169	Carboxypeptidase N catalytic chain OS=Homo sapiens OX=9606 GN=CPN1	CPN1	52.286	4.7133	4.4	2	2	2	1.335	1.148	1.146	0.888	0.743	0.936	1.503	0.098359	1.545	0.025318	1.224	0.042121	1.414	0.0156207
P15170	Eukaryotic peptide chain release factor GTP-binding subunit ERF3A OS=Homo sapiens OX=9606 GN=GSPT1	GSPT1	55.755	97.568	24.2	9	14	9	0.885	0.951	0.745	1.106	1.157	1.118	0.8	0.000123116	0.822	0.0102561	0.666	0.00033621	0.763	0.020277
P15259	Phosphoglycerate mutase 2 OS=Homo sapiens OX=9606 GN=PGAM2	PGAM2	28.766	9.8996	39.1	9	26	4	1.331	0.677	1.13	1.191	1.102	0.633	1.118	0.3808	0.614	0.194024	1.785	0.00094096	1.072	0.82346
P15289	Arylsulfatase A OS=Homo sapiens OX=9606 GN=ARSA	ARSA	53.588	3.0184	5.1	2	2	2	1.129	1.019	0.8	0.943	1.089	1.056	1.197		0.936		0.758		0.955	0.64838
P15311	Ezrin OS=Homo sapiens OX=9606 GN=EZR	EZR	69.412	77.52	34.6	25	43	14	0.831	0.871	0.859	1.18	1.128	1.101	0.704	4.8827e-07	0.772	0.00024201	0.78	2.2306e-05	0.751	0.00031762
P15374	Ubiquitin carboxyl-terminal hydrolase isozyme L3 OS=Homo sapiens OX=9606 GN=UCHL3	UCHL3	26.182	85.011	58.7	9	11	9	1.063	1.017	1.04	0.928	0.933	0.968	1.145	0.46382	1.09	0.118816	1.074	0.70888	1.103	0.0060155
P15502	Elastin OS=Homo sapiens OX=9606 GN=ELN	ELN	68.468	5.6034	4.2	2	2	2	1.765	1.444	1.115	0.721	0.625	0.661	2.448		2.31		1.687		2.154	0.0057
P15529	Membrane cofactor protein OS=Homo sapiens OX=9606 GN=CD46	CD46	43.747	6.1482	6.6	3	4	3	1.083	0.957	1.165	0.967	0.91	1.067	1.12	0.031437	1.052	0.6834	1.092	0.4434	1.089	0.31934
P15531	Nucleoside diphosphate kinase A OS=Homo sapiens OX=9606 GN=NME1	NME1	17.149	10.077	50.7	8	21	3	0.96	1.277	1.045	0.92	1.031	0.877	1.043	0.4224	1.239	0.026397	1.192	0.024017	1.161	0.21298
P15559	NAD(P)H dehydrogenase [quinone] 1 OS=Homo sapiens OX=9606 GN=NQO1	NQO1	30.867	10.264	15.7	5	7	5	1.283	0.669	1.652	0.641	0.863	1.106	2.002	0.000117452	0.775	0.59538	1.494	0.00100036	1.381	0.42
P15586	N-acetylglucosamine-6-sulfatase OS=Homo sapiens OX=9606 GN=GNS	GNS	62.081	23.909	11.4	6	6	6	1.048	1.039	1.038	1.044	0.953	0.985	1.004	0.68836	1.09	0.20064	1.054	0.198599	1.048	0.21842
P15848	Arylsulfatase B OS=Homo sapiens OX=9606 GN=ARSB	ARSB	59.687	5.017	3.9	2	2	2	0.957	0.997	1.083	0.936	1.01	1.101	1.022	0.84706	0.987	0.89016	0.984	0.91558	0.997	0.96948
P15880	40S ribosomal protein S2 OS=Homo sapiens OX=9606 GN=RPS2	RPS2	31.324	23.264	27.6	8	8	8	1.071	1.044	1.053	1.052	0.951	0.944	1.018	0.26614	1.098	0.21194	1.115	0.181082	1.075	0.108897
P15927	Replication protein A 32 kDa subunit OS=Homo sapiens OX=9606 GN=RPA2	RPA2	29.247	2.9836	8.1	2	3	2	0.95	0.969	1.078	1.116	1.001	0.979	0.851	0.14226	0.968	0.33944	1.101	0.38268	0.968	0.59624
P15954	Cytochrome c oxidase subunit 7C, mitochondrial OS=Homo sapiens OX=9606 GN=COX7C	COX7C	7.2454	6.122	28.6	2	7	2	0.911	0.857	0.622	1.169	1.115	1.222	0.779	0.0049817	0.769	0.04286	0.509	0.0141956	0.682	0.030924
P16035	Metalloproteinase inhibitor 2 OS=Homo sapiens OX=9606 GN=TIMP2	TIMP2	24.399	10.679	24.1	5	7	5	1.006	0.75	0.916	1.128	1.146	1.081	0.892	0.24036	0.654	0.0061619	0.847	0.149004	0.796	0.056596
P16070	CD44 antigen OS=Homo sapiens OX=9606 GN=CD44	CD44	81.537	30.648	12	10	16	10	0.94	0.778	0.826	1.224	1.103	1.082	0.768	0.000143242	0.705	0.00189806	0.763	0.0036766	0.746	0.0121778
P16083	Ribosyldihydronicotinamide dehydrogenase [quinone] OS=Homo sapiens OX=9606 GN=NQO2	NQO2	25.918	165.59	35.1	5	8	5	1.009	0.46	0.734	1.416	1.062	1.18	0.713	0.00020011	0.433	0.000160814	0.622	0.00072123	0.602	0.0864
P16104	Histone H2AX OS=Homo sapiens OX=9606 GN=H2AFX	H2AFX	15.144	2.9675	21.7	4	7	2	1.06	1.176	1.493	1.102	0.856	0.62	0.962	0.53698	1.374	0.168962	2.408	0.073719	1.446	0.118825
P16109	P-selectin OS=Homo sapiens OX=9606 GN=SELP	SELP	90.833	3.8614	3.7	3	4	3	1.422	1.505	1.074	0.841	0.602	0.768	1.691	0.0163967	2.5	0.0074958	1.398	0.060299	1.81	0.0148208
P16112	Aggrecan core protein OS=Homo sapiens OX=9606 GN=ACAN	ACAN	261.33	78.539	6.1	16	21	16	1.107	0.704	1.005	1.149	1.148	0.888	0.963	0.80978	0.613	2.341e-06	1.132	0.113182	0.884	0.45454
P16144	Integrin beta-4 OS=Homo sapiens OX=9606 GN=ITGB4	ITGB4	202.16	9.2264	1.9	3	3	3	0.815	0.759	0.801	1.322	1.183	1.071	0.616	0.190097	0.642	0.165763	0.748	0.50606	0.664	0.0032554
P16152	Carbonyl reductase [NADPH] 1 OS=Homo sapiens OX=9606 GN=CBR1	CBR1	30.375	246.02	62.1	12	24	10	1.022	1.059	0.941	1.046	1.148	0.909	0.977	0.70976	0.922	0.33998	1.035	0.71182	0.974	0.77724
P16157	Ankyrin-1 OS=Homo sapiens OX=9606 GN=ANK1	ANK1	206.26	323.31	39	58	101	55	1.065	1.909	1.273	0.888	0.57	0.691	1.199	1.1144e-10	3.349	1e-32	1.842	1e-32	1.976	0.036183
P16189	HLA class I histocompatibility antigen, A-31 alpha chain OS=Homo sapiens OX=9606 GN=HLA-A	HLA-A	41.003	7.6708	31	10	13	0
P16190	HLA class I histocompatibility antigen, A-33 alpha chain OS=Homo sapiens OX=9606 GN=HLA-A	HLA-A	40.891	1.9491	30.1	10	14	0
P16219	Short-chain specific acyl-CoA dehydrogenase, mitochondrial OS=Homo sapiens OX=9606 GN=ACADS	ACADS	44.297	7.2805	8.3	3	3	3	1.005	1.181	1.335	0.888	0.943	0.872	1.132	0.45598	1.252	0.37856	1.531	0.25442	1.303	0.039223
P16278	Beta-galactosidase OS=Homo sapiens OX=9606 GN=GLB1	GLB1	76.074	10.103	10.2	5	5	5	0.884	1.002	1.389	0.973	0.962	0.967	0.909	0.71454	1.042	0.88888	1.436	0.69164	1.129	0.5269
P16284	Platelet endothelial cell adhesion molecule OS=Homo sapiens OX=9606 GN=PECAM1	PECAM1	82.521	82.982	17.6	9	12	9	1.005	1.083	1.111	1.13	1.007	0.915	0.889	0.146757	1.075	0.66156	1.214	0.6828	1.048	0.50412
P16298	Serine/threonine-protein phosphatase 2B catalytic subunit beta isoform OS=Homo sapiens OX=9606 GN=PPP3CB	PPP3CB	59.024	2.0343	3.8	2	2	1
P16333	Cytoplasmic protein NCK1 OS=Homo sapiens OX=9606 GN=NCK1	NCK1	42.864	17.147	20.4	8	10	7	1.045	1.128	1.209	0.955	0.986	0.916	1.094	0.3093	1.144	0.111224	1.32	0.128615	1.184	0.023862
P16403	Histone H1.2 OS=Homo sapiens OX=9606 GN=HIST1H1C	HIST1H1C	21.364	10.752	19.2	4	5	4	1.12	1.172	1.515	0.801	0.882	0.742	1.398	0.028803	1.329	0.01262	2.042	0.0050377	1.57	0.0140013
P16435	NADPH--cytochrome P450 reductase OS=Homo sapiens OX=9606 GN=POR	POR	76.689	57.591	15.8	10	12	10	0.966	1.041	0.997	0.982	1.112	0.988	0.984	0.25332	0.936	0.025939	1.009	0.78906	0.975	0.62254
P16452	Erythrocyte membrane protein band 4.2 OS=Homo sapiens OX=9606 GN=EPB42	EPB42	77.008	216.39	32.7	20	31	19	1.078	1.907	1.27	0.957	0.521	0.684	1.126	0.00010473	3.66	1e-32	1.857	5.46341e-12	1.968	0.049955
P16455	Methylated-DNA--protein-cysteine methyltransferase OS=Homo sapiens OX=9606 GN=MGMT	MGMT	21.646	10.971	17.9	3	4	3	1.071	1.138	0.852	1.231	1.021	0.94	0.87	0.25236	1.115	0.99524	0.906	0.069381	0.959	0.73578
P16591	Tyrosine-protein kinase Fer OS=Homo sapiens OX=9606 GN=FER	FER	94.637	1.9068	3.3	2	2	2
P16615	Sarcoplasmic/endoplasmic reticulum calcium ATPase 2 OS=Homo sapiens OX=9606 GN=ATP2A2	ATP2A2	114.76	269.71	32.2	31	57	17	0.829	0.937	0.839	0.964	1.207	1.155	0.86	0.00056112	0.776	0.00173745	0.726	0.00038431	0.783	0.037975
P16671	Platelet glycoprotein 4 OS=Homo sapiens OX=9606 GN=CD36	CD36	53.053	25.516	13.8	6	7	6	1.343	1.347	1.595	0.742	0.633	0.647	1.81	0.030623	2.128	0.000120248	2.465	0.000180319	2.119	0.00057809
P16870	Carboxypeptidase E OS=Homo sapiens OX=9606 GN=CPE	CPE	53.15	5.7355	4.6	2	2	2	1.115	1.13	1.284	0.93	0.819	0.927	1.199	0.20612	1.38	0.0044232	1.385	0.28908	1.319	0.0108362
P16930	Fumarylacetoacetase OS=Homo sapiens OX=9606 GN=FAH	FAH	46.374	22.519	16.2	6	9	6	1.091	1.134	1.213	0.92	0.866	0.883	1.186	0.0163631	1.309	0.00107549	1.374	0.00032476	1.288	0.0021177
P16949	Stathmin OS=Homo sapiens OX=9606 GN=STMN1	STMN1	17.302	6.4295	16.8	3	7	2	1.078	1.292	0.936	1.19	0.849	0.937	0.906	0.3883	1.522	0.025642	0.999	0.93878	1.111	0.47954
P16989	Y-box-binding protein 3 OS=Homo sapiens OX=9606 GN=YBX3	YBX3	40.089	4.73	9.1	3	4	1	0.85	0.89	0.941	1.172	1.014	1.142	0.725		0.878		0.824		0.806	0.0157633
P17050	Alpha-N-acetylgalactosaminidase OS=Homo sapiens OX=9606 GN=NAGA	NAGA	46.564	2.8075	2.7	1	1	1	1.013	0.952	0.883	1.087	1.126	0.983	0.932		0.845		0.898		0.891	0.11266
P17066	Heat shock 70 kDa protein 6 OS=Homo sapiens OX=9606 GN=HSPA6	HSPA6	71.027	3.2668	13.2	9	39	1	1.081	1.195	1.161	0.908	0.765	0.977	1.191	0.0114626	1.562	0.0022357	1.188	0.38012	1.297	0.027965
P17174	Aspartate aminotransferase, cytoplasmic OS=Homo sapiens OX=9606 GN=GOT1	GOT1	46.247	75.41	24.7	8	15	8	0.937	1.058	1.079	1.048	0.971	0.986	0.894	0.107557	1.09	0.29498	1.094	0.99406	1.023	0.69108
P17213	Bactericidal permeability-increasing protein OS=Homo sapiens OX=9606 GN=BPI	BPI	53.899	4.7341	4.1	2	3	2	1.274	2.017	1.715	0.441	0.454	0.65	2.889		4.443		2.638		3.24	0.0030608
P17252	Protein kinase C alpha type OS=Homo sapiens OX=9606 GN=PRKCA	PRKCA	76.749	7.7544	14.4	8	9	4	1.059	1.095	0.993	0.84	0.965	1.063	1.261	0.0313	1.135	0.53632	0.934	0.81314	1.097	0.26216
P17302	Gap junction alpha-1 protein OS=Homo sapiens OX=9606 GN=GJA1	GJA1	43.008	5.3573	3.7	1	1	1	1.057	1.047	0.786	1.022	1.192	0.943	1.034		0.878		0.834		0.915	0.47962
P17480	Nucleolar transcription factor 1 OS=Homo sapiens OX=9606 GN=UBTF	UBTF	89.405	2.1494	1.6	1	2	1	0.986	1.196	1.068	1.048	0.874	0.969	0.941		1.368		1.102		1.124	0.20352
P17540	Creatine kinase S-type, mitochondrial OS=Homo sapiens OX=9606 GN=CKMT2	CKMT2	47.504	36.732	16.2	5	8	5	0.844	0.85	1.077	1.093	0.85	1.283	0.772	0.034159	1	0.70108	0.839	0.171082	0.859	0.37276
P17568	NADH dehydrogenase [ubiquinone] 1 beta subcomplex subunit 7 OS=Homo sapiens OX=9606 GN=NDUFB7	NDUFB7	16.402	5.012	13.9	2	6	2	0.775	0.945	0.835	1.183	1.125	1.121	0.655		0.84		0.745		0.745	0.007917
P17612	cAMP-dependent protein kinase catalytic subunit alpha OS=Homo sapiens OX=9606 GN=PRKACA	PRKACA	40.589	17.785	20.2	7	10	3	1.032	1.294	1.105	0.98	0.873	0.781	1.053	0.64234	1.482	0.026816	1.415	0.0189224	1.303	0.047919
P17655	Calpain-2 catalytic subunit OS=Homo sapiens OX=9606 GN=CAPN2	CAPN2	79.994	323.31	34	17	39	17	1.008	0.842	0.813	1.038	1.075	1.151	0.971	0.32254	0.783	0.0002555	0.706	3.9866e-05	0.816	0.047357
P17661	Desmin OS=Homo sapiens OX=9606 GN=DES	DES	53.535	323.31	67	36	200	30	0.569	0.65	0.605	1.112	1.272	1.501	0.512	1.62437e-12	0.511	1.62448e-12	0.403	1e-32	0.469	0.00138306
P17812	CTP synthase 1 OS=Homo sapiens OX=9606 GN=CTPS1	CTPS1	66.69	57.548	22.7	13	16	12	0.979	1.048	1.016	0.97	0.989	1.098	1.009	0.69948	1.06	0.073982	0.925	0.61454	0.995	0.93974
P17813	Endoglin OS=Homo sapiens OX=9606 GN=ENG	ENG	70.577	48.111	10.5	6	6	6	0.941	0.997	1.029	0.94	1.114	1.073	1.001	0.75294	0.895	0.26854	0.959	0.70764	0.949	0.4307
P17844	Probable ATP-dependent RNA helicase DDX5 OS=Homo sapiens OX=9606 GN=DDX5	DDX5	69.147	15.702	21.2	13	16	7	0.918	0.97	0.731	1.094	1.237	1.054	0.839	0.0054838	0.784	0.00032468	0.694	0.05038	0.774	0.057783
P17858	ATP-dependent 6-phosphofructokinase, liver type OS=Homo sapiens OX=9606 GN=PFKL	PFKL	85.018	51.731	21.8	17	36	12	1.016	1.069	0.934	1.113	0.978	0.946	0.913	0.091764	1.093	0.0026167	0.987	0.55918	0.994	0.94092
P17900	Ganglioside GM2 activator OS=Homo sapiens OX=9606 GN=GM2A	GM2A	20.838	4.5281	11.9	3	5	3	1.058	0.96	1.066	1.07	0.988	0.972	0.989	0.632	0.972	0.5871	1.097	0.091044	1.018	0.7178
P17931	Galectin-3 OS=Homo sapiens OX=9606 GN=LGALS3	LGALS3	26.152	56.762	25.2	7	22	7	0.938	0.958	1.021	1.029	1.052	1.015	0.912	0.0114838	0.911	0.43514	1.006	0.51564	0.942	0.094478
P17980	26S proteasome regulatory subunit 6A OS=Homo sapiens OX=9606 GN=PSMC3	PSMC3	49.203	110.34	50.1	17	25	17	0.952	1.058	1.122	1.023	0.965	0.946	0.931	0.24354	1.096	0.00184273	1.186	0.00126301	1.067	0.30046
P17987	T-complex protein 1 subunit alpha OS=Homo sapiens OX=9606 GN=TCP1	TCP1	60.343	24.688	17.3	9	13	9	0.962	1.15	0.908	0.873	0.987	1.063	1.102	0.34864	1.165	0.027343	0.854	0.6983	1.033	0.75328
P18031	Tyrosine-protein phosphatase non-receptor type 1 OS=Homo sapiens OX=9606 GN=PTPN1	PTPN1	49.966	10.921	15.4	6	7	6	1.55	1.176	0.574	0.918	0.829	1.014	1.688		1.419		0.566		1.195	0.7535
P18077	60S ribosomal protein L35a OS=Homo sapiens OX=9606 GN=RPL35A	RPL35A	12.538	6.8887	22.7	3	10	3	1.052	0.914	0.955	1.013	0.952	0.996	1.038	0.32234	0.96	0.73176	0.959	0.61442	0.986	0.75816
P18084	Integrin beta-5 OS=Homo sapiens OX=9606 GN=ITGB5	ITGB5	88.053	39.496	13.1	8	8	8	1.559	0.938	1.151	0.906	0.8	0.914	1.721	2.3666e-06	1.172	0.082676	1.259	0.22186	1.392	0.113244
P18085	ADP-ribosylation factor 4 OS=Homo sapiens OX=9606 GN=ARF4	ARF4	20.511	14.469	40.6	6	16	4	1.165	1.072	1.044	0.962	0.997	0.891	1.211	0.29102	1.075	0.080443	1.172	0.69442	1.151	0.039615
P18124	60S ribosomal protein L7 OS=Homo sapiens OX=9606 GN=RPL7	RPL7	29.225	38.062	35.5	10	16	10	1.051	0.916	1.021	1.102	0.95	1.003	0.954	0.67604	0.964	0.86486	1.018	0.53068	0.978	0.73334
P18206	Vinculin OS=Homo sapiens OX=9606 GN=VCL	VCL	123.8	323.31	62.3	71	345	71	0.905	0.852	0.936	1.041	1.109	1.134	0.869	1e-32	0.768	1e-32	0.825	1e-32	0.82	0.0061648
P18428	Lipopolysaccharide-binding protein OS=Homo sapiens OX=9606 GN=LBP	LBP	53.383	15.815	13.1	5	8	5	1.018	1.741	1.148	0.672	0.952	0.674	1.515	0.021202	1.829	0.0026796	1.703	0.003743	1.7	0.060536
P18433	Receptor-type tyrosine-protein phosphatase alpha OS=Homo sapiens OX=9606 GN=PTPRA	PTPRA	90.718	12.585	2.7	2	3	2	0.891	0.964	0.92	1.13	1.096	1.035	0.788	0.0060235	0.88	0.23398	0.889	0.11546	0.851	0.0094207
P18564	Integrin beta-6 OS=Homo sapiens OX=9606 GN=ITGB6	ITGB6	85.935	2.3642	1.1	1	3	1	0.905	0.818	1.075	1.07	0.993	1.072	0.846	0.20014	0.824	0.191922	1.003	0.52664	0.893	0.22624
P18621	60S ribosomal protein L17 OS=Homo sapiens OX=9606 GN=RPL17	RPL17	21.397	8.4291	13	2	3	2	0.958	0.903	0.94	1.146	1.146	0.954	0.836	0.4746	0.788	0.45482	0.985	0.8578	0.863	0.086003
P18669	Phosphoglycerate mutase 1 OS=Homo sapiens OX=9606 GN=PGAM1	PGAM1	28.804	262.98	49.6	13	46	8	0.947	0.932	0.809	1.124	1.162	1.022	0.843	0.00069659	0.802	0.00033619	0.792	0.00031901	0.813	0.029837
P18754	Regulator of chromosome condensation OS=Homo sapiens OX=9606 GN=RCC1	RCC1	44.969	30.319	6.4	2	2	2	0.886	0.918	1.388	0.932	1	1.028	0.951	0.67042	0.918	0.41968	1.35	0.143396	1.078	0.72874
P18846	Cyclic AMP-dependent transcription factor ATF-1 OS=Homo sapiens OX=9606 GN=ATF1	ATF1	29.232	2.5895	5.9	2	2	2	0.954	1.047	1.306	1.146	0.858	0.875	0.832		1.22		1.493		1.149	0.35218
P18859	ATP synthase-coupling factor 6, mitochondrial OS=Homo sapiens OX=9606 GN=ATP5J	ATP5J	12.587	46.024	51.9	5	7	5	0.989	1.135	0.855	1.111	1.036	1.101	0.89	0.081259	1.096	0.59394	0.777	0.053464	0.917	0.33542
P19021	Peptidyl-glycine alpha-amidating monooxygenase OS=Homo sapiens OX=9606 GN=PAM	PAM	108.33	2.0871	1.7	1	1	1	0.954	1.665	1.522	0.72		0.602	1.325				2.528		2.088	0.05492
P19105	Myosin regulatory light chain 12A OS=Homo sapiens OX=9606 GN=MYL12A	MYL12A	19.794	2.8224	44.4	7	26	1	1.161	1.107	1.485	0.835	0.777	0.898	1.39		1.425		1.654		1.495	0.0168357
P19174	1-phosphatidylinositol 4,5-bisphosphate phosphodiesterase gamma-1 OS=Homo sapiens OX=9606 GN=PLCG1	PLCG1	148.53	11.854	3.4	3	3	3	0.95	1.033	1.007	1.099	0.907	1.078	0.864		1.139		0.934		0.97	0.69358
P19338	Nucleolin OS=Homo sapiens OX=9606 GN=NCL	NCL	76.613	55.04	17	12	18	12	0.895	0.711	0.809	1.335	1.194	0.987	0.67	9.1805e-08	0.595	4.7913e-07	0.82	0.020616	0.687	0.028042
P19367	Hexokinase-1 OS=Homo sapiens OX=9606 GN=HK1	HK1	102.48	190.93	31.5	29	42	28	1.003	0.975	1.011	1.002	0.977	1.067	1.001	0.37444	0.998	0.0196225	0.948	0.19208	0.981	0.5542
P19404	NADH dehydrogenase [ubiquinone] flavoprotein 2, mitochondrial OS=Homo sapiens OX=9606 GN=NDUFV2	NDUFV2	27.391	8.2544	12.4	3	4	3	0.694	1	1.044	1.158	1.109	1.044	0.599	0.114556	0.902	0.58878	1	0.75392	0.827	0.197763
P19474	E3 ubiquitin-protein ligase TRIM21 OS=Homo sapiens OX=9606 GN=TRIM21	TRIM21	54.169	29.753	16	7	7	7	0.919	1.093	1.038	1.022	0.976	0.956	0.899	0.57726	1.12	0.2806	1.086	0.58682	1.032	0.61752
P19525	Interferon-induced, double-stranded RNA-activated protein kinase OS=Homo sapiens OX=9606 GN=EIF2AK2	EIF2AK2	62.094	38.518	9.8	4	5	4	1.007	1.054	0.933	1.059	0.943	0.921	0.951	0.53266	1.118	0.296	1.013	0.38208	1.024	0.68242
P19623	Spermidine synthase OS=Homo sapiens OX=9606 GN=SRM	SRM	33.824	6.4335	10.3	3	4	3	1.021	0.902	0.962	1.106	1.084	0.981	0.923	0.65626	0.832	0.34818	0.981	0.7093	0.91	0.1408
P19652	Alpha-1-acid glycoprotein 2 OS=Homo sapiens OX=9606 GN=ORM2	ORM2	23.602	19.547	15.4	3	4	3	1.623	0.963	1.167	0.907	0.741	0.727	1.789	0.2338	1.3		1.605	0.039042	1.58	0.059245
P19784	Casein kinase II subunit alpha' OS=Homo sapiens OX=9606 GN=CSNK2A2	CSNK2A2	41.213	4.1112	6	2	2	2	0.98	1.027	0.877	1.069	0.974	1.109	0.917	0.5956	1.054	0.7959	0.791	0.33776	0.915	0.21416
P19823	Inter-alpha-trypsin inhibitor heavy chain H2 OS=Homo sapiens OX=9606 GN=ITIH2	ITIH2	106.46	139.27	21.1	19	45	19	1.297	1.098	1.379	0.804	0.682	0.912	1.613	1e-32	1.61	8.65974e-15	1.512	1.5184e-05	1.574	0.0135572
P19827	Inter-alpha-trypsin inhibitor heavy chain H1 OS=Homo sapiens OX=9606 GN=ITIH1	ITIH1	101.39	306.13	18	11	36	11	1.39	1.068	1.467	0.739	0.629	0.922	1.881	1e-32	1.698	2.22045e-16	1.591	1.7335e-10	1.714	0.021558
P19838	Nuclear factor NF-kappa-B p105 subunit OS=Homo sapiens OX=9606 GN=NFKB1	NFKB1	105.35	45.94	5.2	3	4	3	0.979	0.864	0.672	1.06	1.244	1.024	0.924	0.32412	0.695	0.0093209	0.656	0.0057023	0.756	0.083683
P19971	Thymidine phosphorylase OS=Homo sapiens OX=9606 GN=TYMP	TYMP	49.955	53.845	24.7	9	12	9	1.069	0.925	0.684	0.989	0.955	0.976	1.081	0.46904	0.969	0.46412	0.701	0.50546	0.917	0.51594
P20020	Plasma membrane calcium-transporting ATPase 1 OS=Homo sapiens OX=9606 GN=ATP2B1	ATP2B1	138.75	4.5082	12.2	13	21	2	1.092	0.792	1.403	1.021	1.087	0.791	1.07		0.729		1.774		1.134	0.60402
P20036	HLA class II histocompatibility antigen, DP alpha 1 chain OS=Homo sapiens OX=9606 GN=HLA-DPA1	HLA-DPA1	29.38	41.683	11.2	2	3	2	1.06	1.1	0.976	1.103	1.083	0.806	0.961	0.4438	1.016	0.87916	1.211	0.39064	1.048	0.63192
P20039	HLA class II histocompatibility antigen, DRB1-11 beta chain OS=Homo sapiens OX=9606 GN=HLA-DRB1	HLA-DRB1	30.16	14.915	15.8	4	7	1	0.513	1.935	0.562	0.44	2.199	0.504	1.166	0.60106	0.88	0.151761	1.115	0.75668	0.958	0.94984
P20042	Eukaryotic translation initiation factor 2 subunit 2 OS=Homo sapiens OX=9606 GN=EIF2S2	EIF2S2	38.388	8.629	11.7	4	5	4	1.091	0.812	0.808	1.055	1.034	1.13	1.034	0.82066	0.785	0.0148827	0.715	0.24784	0.842	0.152945
P20073	Annexin A7 OS=Homo sapiens OX=9606 GN=ANXA7	ANXA7	52.739	198.94	32	14	32	14	0.893	0.961	0.928	1.059	1.058	1.058	0.843	0.0045629	0.908	0.98066	0.877	0.048922	0.876	0.024618
P20160	Azurocidin OS=Homo sapiens OX=9606 GN=AZU1	AZU1	26.885	3.6693	4.4	1	1	1	0.931	1.655	1.163	0.824	0.883	0.815	1.13		1.874		1.427		1.487	0.161444
P20292	Arachidonate 5-lipoxygenase-activating protein OS=Homo sapiens OX=9606 GN=ALOX5AP	ALOX5AP	18.157	1.9251	5.6	1	1	1	0.886	1.371	0.8	0.921	1.05	1.052	0.962		1.306		0.76		1.011	0.9331
P20338	Ras-related protein Rab-4A OS=Homo sapiens OX=9606 GN=RAB4A	RAB4A	24.389	4.3455	8.3	2	2	2
P20339	Ras-related protein Rab-5A OS=Homo sapiens OX=9606 GN=RAB5A	RAB5A	23.658	61.962	41.4	7	12	4	1.103	0.888	1.233	0.838	0.99	1.019	1.316	0.28078	0.897	0.60636	1.21	0.162517	1.132	0.35596
P20340	Ras-related protein Rab-6A OS=Homo sapiens OX=9606 GN=RAB6A	RAB6A	23.593	21.752	34.6	7	11	3	1.006	1.005	0.914	1.078	0.95	0.967	0.933	0.60952	1.058	0.74864	0.945	0.79662	0.977	0.6728
P20591	Interferon-induced GTP-binding protein Mx1 OS=Homo sapiens OX=9606 GN=MX1	MX1	75.519	12.947	5.4	3	3	2	0.934	1.493	1.521	0.747	0.68	0.944	1.25		2.196		1.611		1.665	0.056957
P20618	Proteasome subunit beta type-1 OS=Homo sapiens OX=9606 GN=PSMB1	PSMB1	26.489	22.228	29.9	6	9	6	1.023	1.004	1.127	1.048	0.885	0.958	0.976	0.2538	1.134	0.0103042	1.176	0.070578	1.091	0.21914
P20645	Cation-dependent mannose-6-phosphate receptor OS=Homo sapiens OX=9606 GN=M6PR	M6PR	30.993	4.9861	5.1	1	2	1	1.177	1.182	0.835	0.997	0.966	0.943	1.181	0.53298	1.224	0.0034199	0.885	0.58116	1.099	0.55352
P20648	Potassium-transporting ATPase alpha chain 1 OS=Homo sapiens OX=9606 GN=ATP4A	ATP4A	114.12	3.9477	4.3	5	5	3	0.899	0.479	0.497	0.701	0.631	2.427	1.282		0.759		0.205		0.499	0.32392
P20674	Cytochrome c oxidase subunit 5A, mitochondrial OS=Homo sapiens OX=9606 GN=COX5A	COX5A	16.762	49.645	28.7	3	6	3	0.892	1.118	1.028	0.973	1.021	1.01	0.917	0.41348	1.095	0.81246	1.018	0.7537	1.011	0.92054
P20700	Lamin-B1 OS=Homo sapiens OX=9606 GN=LMNB1	LMNB1	66.408	64.892	24.9	16	18	13	1.069	1.034	0.996	1.375	0.852	0.797	0.777	0.0118033	1.214	0.069399	1.25	0.0022779	1.025	0.78092
P20742	Pregnancy zone protein OS=Homo sapiens OX=9606 GN=PZP	PZP	163.86	2.4188	4	6	16	1	0.876	1.657	1.366	0.696	0.767	0.94	1.259		2.16		1.453		1.623	0.092925
P20774	Mimecan OS=Homo sapiens OX=9606 GN=OGN	OGN	33.922	13.18	20.1	7	17	7	1.378	1.197	1.429	0.88	0.712	0.726	1.566	4.2674e-11	1.681	5.62783e-12	1.968	3.231e-10	1.727	0.0031776
P20810	Calpastatin OS=Homo sapiens OX=9606 GN=CAST	CAST	76.572	97.385	19.9	11	12	11	1.068	1.137	1.52	0.967	0.766	0.848	1.104	0.107557	1.484	2.1285e-05	1.792	1.0689e-08	1.443	0.0484
P20851	C4b-binding protein beta chain OS=Homo sapiens OX=9606 GN=C4BPB	C4BPB	28.357	17.265	17.9	4	5	4	1.218	1.46	1.278	0.834	0.682	0.809	1.46	0.00054017	2.141	1.5979e-05	1.58	0.056901	1.702	0.0030155
P20929	Nebulin OS=Homo sapiens OX=9606 GN=NEB	NEB	772.91	-2	0.1	1	1	1	0.909	1.081	1.145	1.094	0.809	1.077	0.831		1.336		1.063		1.052	0.66938
P20936	Ras GTPase-activating protein 1 OS=Homo sapiens OX=9606 GN=RASA1	RASA1	116.4	9.3704	2.1	2	2	2	1.019	1.252	1.016	0.867	1.056	0.935	1.175		1.186		1.087		1.15	0.19876
P20962	Parathymosin OS=Homo sapiens OX=9606 GN=PTMS	PTMS	11.53	2.119	10.8	1	1	1	1.117	0.9	1.577	0.941	0.827	0.882	1.187		1.088		1.788		1.356	0.171119
P21266	Glutathione S-transferase Mu 3 OS=Homo sapiens OX=9606 GN=GSTM3	GSTM3	26.559	75.467	49.3	11	24	10	0.987	0.879	0.67	1.345	0.972	0.964	0.734	4.7781e-06	0.904	0.7562	0.695	0.00168314	0.773	0.179538
P21281	V-type proton ATPase subunit B, brain isoform OS=Homo sapiens OX=9606 GN=ATP6V1B2	ATP6V1B2	56.5	94.334	19.8	8	10	8	0.937	0.996	0.914	1.052	1.076	0.998	0.891	0.86824	0.926	0.6681	0.916	0.49744	0.911	0.050684
P21283	V-type proton ATPase subunit C 1 OS=Homo sapiens OX=9606 GN=ATP6V1C1	ATP6V1C1	43.941	14.741	17	8	10	8	1.031	0.932	0.845	1.009	1.054	1.051	1.022	0.52254	0.884	0.150484	0.804	0.4353	0.902	0.145982
P21291	Cysteine and glycine-rich protein 1 OS=Homo sapiens OX=9606 GN=CSRP1	CSRP1	20.567	323.31	75.1	16	144	15	0.89	0.768	0.684	0.962	1.248	1.288	0.925	0.105535	0.615	1.62459e-12	0.531	1e-32	0.67	0.029159
P21333	Filamin-A OS=Homo sapiens OX=9606 GN=FLNA	FLNA	280.74	323.31	68.9	162	1038	148	0.877	0.825	0.866	1.021	1.127	1.181	0.859	1e-32	0.732	1e-32	0.733	1e-32	0.771	0.005275
P21359	Neurofibromin OS=Homo sapiens OX=9606 GN=NF1	NF1	319.37	7.7039	1.2	4	4	4	1.116	1.024	1.117	0.744	1.079	1.042	1.5		0.949		1.072		1.137	0.31242
P21397	Amine oxidase [flavin-containing] A OS=Homo sapiens OX=9606 GN=MAOA	MAOA	59.681	118.88	38.5	17	24	16	1.159	1.144	1.221	0.884	0.918	0.933	1.311	0.000115873	1.246	0.000100012	1.309	0.00021782	1.288	0.0005793
P21399	Cytoplasmic aconitate hydratase OS=Homo sapiens OX=9606 GN=ACO1	ACO1	98.398	135.09	24.3	16	26	15	0.848	1.038	0.852	1.066	1.056	1.031	0.795	4.4398e-05	0.983	0.28096	0.826	0.031979	0.868	0.163245
P21589	5'-nucleotidase OS=Homo sapiens OX=9606 GN=NT5E	NT5E	63.367	34.374	16.9	8	13	8	1.165	1.192	1.132	0.897	0.801	0.984	1.299	2.1464e-06	1.488	1.62422e-05	1.15	0.0169429	1.301	0.0122376
P21695	Glycerol-3-phosphate dehydrogenase [NAD(+)], cytoplasmic OS=Homo sapiens OX=9606 GN=GPD1	GPD1	37.567	28.881	19.5	7	9	6	1.566	1.673	1.779	0.432	0.556	0.522	3.625	0.0021356	3.009	0.0045593	3.408	0.0021766	3.323	0.000139485
P21730	C5a anaphylatoxin chemotactic receptor 1 OS=Homo sapiens OX=9606 GN=C5AR1	C5AR1	39.335	2.8171	2.9	1	1	1	1.212	1.18	1.371	0.865	0.831	0.807	1.401		1.42		1.699		1.503	0.00128439
P21796	Voltage-dependent anion-selective channel protein 1 OS=Homo sapiens OX=9606 GN=VDAC1	VDAC1	30.772	323.31	51.9	11	24	11	0.901	0.907	0.954	1.006	1.067	1.141	0.896	0.0086157	0.85	0.0082833	0.836	0.022795	0.859	0.020697
P21810	Biglycan OS=Homo sapiens OX=9606 GN=BGN	BGN	41.654	316.13	46.5	14	61	13	1.053	0.819	1.097	1.073	0.877	1.131	0.981	0.76404	0.934	0.45482	0.97	0.31014	0.964	0.75962
P21912	Succinate dehydrogenase [ubiquinone] iron-sulfur subunit, mitochondrial OS=Homo sapiens OX=9606 GN=SDHB	SDHB	31.629	46.885	32.5	8	9	8	0.93	0.994	1.027	1.032	1.055	1.083	0.901	0.4175	0.942	0.73378	0.948	0.96638	0.931	0.089303
P21926	CD9 antigen OS=Homo sapiens OX=9606 GN=CD9	CD9	25.416	12.356	17.5	6	17	6	0.941	0.898	0.948	1.143	1.096	1.015	0.823	0.0184029	0.819	0.00066393	0.934	0.62562	0.856	0.0163965
P21964	Catechol O-methyltransferase OS=Homo sapiens OX=9606 GN=COMT	COMT	30.037	24.62	23.6	5	9	5	0.994	0.924	0.999	0.96	1.029	0.993	1.035	0.45564	0.898	0.71026	1.006	0.90446	0.978	0.52742
P21980	Protein-glutamine gamma-glutamyltransferase 2 OS=Homo sapiens OX=9606 GN=TGM2	TGM2	77.328	260.18	29.3	18	36	18	1.708	1.495	1.55	0.584	0.536	0.698	2.925	1.62448e-12	2.789	1e-32	2.221	1.6589e-07	2.614	0.00038048
P22033	Methylmalonyl-CoA mutase, mitochondrial OS=Homo sapiens OX=9606 GN=MUT	MUT	83.134	7.1568	5.2	4	4	4	0.901	1.054	1.006	1.095	0.889	0.984	0.823	0.27212	1.186	0.41808	1.022	0.35664	0.998	0.99132
P22059	Oxysterol-binding protein 1 OS=Homo sapiens OX=9606 GN=OSBP	OSBP	89.42	51.12	22.1	16	22	15	1.001	0.938	0.958	1.053	1.04	0.992	0.951	0.45912	0.902	0.108885	0.966	0.29596	0.939	0.075741
P22061	Protein-L-isoaspartate(D-aspartate) O-methyltransferase OS=Homo sapiens OX=9606 GN=PCMT1	PCMT1	24.636	133.59	41	7	14	7	0.992	1.112	0.964	0.995	1.008	0.964	0.997	0.60936	1.103	0.00189674	1	0.82982	1.034	0.52488
P22087	rRNA 2'-O-methyltransferase fibrillarin OS=Homo sapiens OX=9606 GN=FBL	FBL	33.784	28.001	14.6	4	6	4	1.019	1.01	1.094	1.05	1.047	0.912	0.97	0.45992	0.965	0.57992	1.2	0.130705	1.038	0.5055
P22090	40S ribosomal protein S4, Y isoform 1 OS=Homo sapiens OX=9606 GN=RPS4Y1	RPS4Y1	29.455	-2	16	4	7	0
P22102	Trifunctional purine biosynthetic protein adenosine-3 OS=Homo sapiens OX=9606 GN=GART	GART	107.77	23.089	6.5	6	7	6	1.02	0.906	0.797	1.059	1.103	0.977	0.963	0.108799	0.821	0.21426	0.816	0.4802	0.867	0.140818
P22105	Tenascin-X OS=Homo sapiens OX=9606 GN=TNXB	TNXB	458.22	323.31	23.2	59	91	59	0.972	0.952	1.23	0.864	1.024	1.044	1.125	3.503e-05	0.93	0.0048442	1.178	0.41786	1.076	0.53166
P22234	Multifunctional protein ADE2 OS=Homo sapiens OX=9606 GN=PAICS	PAICS	47.079	64.504	20.9	8	13	8	0.982	1.231	1.054	0.98	0.923	0.927	1.002	0.10976	1.334	0.0032175	1.137	0.060436	1.154	0.115138
P22307	Non-specific lipid-transfer protein OS=Homo sapiens OX=9606 GN=SCP2	SCP2	58.993	14.072	12.8	7	10	7	1.071	0.988	1.084	1.075	0.975	0.916	0.996	0.8586	1.013	0.6947	1.183	0.097124	1.06	0.34102
P22314	Ubiquitin-like modifier-activating enzyme 1 OS=Homo sapiens OX=9606 GN=UBA1	UBA1	117.85	323.31	34.9	30	58	30	1.057	1.034	0.979	1.067	0.984	0.886	0.991	0.84044	1.051	0.078858	1.105	0.0032636	1.045	0.46936
P22352	Glutathione peroxidase 3 OS=Homo sapiens OX=9606 GN=GPX3	GPX3	25.552	51.505	38.5	9	13	9	1.441	1.212	1.607	0.848	0.652	0.671	1.699	2.5903e-09	1.859	6.13487e-12	2.395	8.408e-09	1.962	0.0044817
P22392	Nucleoside diphosphate kinase B OS=Homo sapiens OX=9606 GN=NME2	NME2	17.298	35.352	52.6	9	22	1	1.04	0.826	0.997	1.134	1.02	1.029	0.917	0.44816	0.81	0.21	0.969	0.25752	0.899	0.23498
P22570	NADPH:adrenodoxin oxidoreductase, mitochondrial OS=Homo sapiens OX=9606 GN=FDXR	FDXR	53.836	4.979	5.1	2	2	2	1.252	1.235	1.22	0.878	0.82	0.832	1.426	0.139421	1.506	0.058781	1.466	0.26624	1.465	6.2689e-05
P22626	Heterogeneous nuclear ribonucleoproteins A2/B1 OS=Homo sapiens OX=9606 GN=HNRNPA2B1	HNRNPA2B1	37.429	45.611	30.3	12	30	12	0.978	0.971	0.877	1.106	1.058	1.02	0.884	0.00043928	0.918	0.111637	0.86	0.026704	0.888	0.046965
P22681	E3 ubiquitin-protein ligase CBL OS=Homo sapiens OX=9606 GN=CBL	CBL	99.632	59.066	5.1	3	3	3	0.954	1.253	0.914	0.967	1.011	0.969	0.987	0.61418	1.239	0.41352	0.943	0.69792	1.059	0.68092
P22694	cAMP-dependent protein kinase catalytic subunit beta OS=Homo sapiens OX=9606 GN=PRKACB	PRKACB	40.622	66.264	22.2	8	11	4	0.913	0.829	0.87	0.993	1.148	1.194	0.919	0.3108	0.722	0.120085	0.729	0.17566	0.783	0.018043
P22695	Cytochrome b-c1 complex subunit 2, mitochondrial OS=Homo sapiens OX=9606 GN=UQCRC2	UQCRC2	48.442	132.17	47.7	18	28	18	0.929	0.942	0.961	1.069	1.056	1.027	0.869	0.03266	0.892	0.60968	0.936	0.130482	0.898	0.0022574
P22792	Carboxypeptidase N subunit 2 OS=Homo sapiens OX=9606 GN=CPN2	CPN2	60.556	93.678	15.4	7	8	7	1.215	1.224	1.604	0.726	0.664	0.828	1.674	1.64386e-05	1.843	1.85809e-05	1.937	3.7844e-05	1.823	0.0059352
P22830	Ferrochelatase, mitochondrial OS=Homo sapiens OX=9606 GN=FECH	FECH	47.862	33.593	8.5	3	5	3	1.143	1.482	1.214	0.876	0.682	0.745	1.305	0.046723	2.173	0.0037181	1.63	0.0040404	1.667	0.0089643
P22891	Vitamin K-dependent protein Z OS=Homo sapiens OX=9606 GN=PROZ	PROZ	44.743	4.5217	2.5	1	1	1	1.176	1.046	1.606	0.751	0.617	1.067	1.566		1.695		1.505		1.572	0.087442
P22897	Macrophage mannose receptor 1 OS=Homo sapiens OX=9606 GN=MRC1	MRC1	166.01	25.208	4.5	7	7	7	1.037	1.118	1.136	0.912	1.07	0.887	1.137	0.104419	1.045	0.2844	1.281	0.0102617	1.147	0.097164
P23141	Liver carboxylesterase 1 OS=Homo sapiens OX=9606 GN=CES1	CES1	62.52	105.86	25.2	11	18	11	0.818	0.839	0.952	1.099	1.483	0.771	0.744	0.056402	0.566	1.7993e-06	1.235	0.143138	0.778	0.32572
P23193	Transcription elongation factor A protein 1 OS=Homo sapiens OX=9606 GN=TCEA1	TCEA1	33.969	17.289	15.6	4	6	4	1.434	1.032	1.137	0.798	0.807	0.968	1.797	0.22364	1.279	0.028324	1.175	0.44742	1.4	0.046179
P23219	Prostaglandin G/H synthase 1 OS=Homo sapiens OX=9606 GN=PTGS1	PTGS1	68.686	9.7142	4.5	2	3	2
P23229	Integrin alpha-6 OS=Homo sapiens OX=9606 GN=ITGA6	ITGA6	126.6	9.5312	4.1	4	5	4	1.054	1.027	1.003	1.159	1.052	0.966	0.909	0.51418	0.976	0.97524	1.038	0.30178	0.971	0.64478
P23246	Splicing factor, proline- and glutamine-rich OS=Homo sapiens OX=9606 GN=SFPQ	SFPQ	76.149	52.322	15.4	11	16	10	0.873	0.844	0.842	1.128	1.084	1.088	0.774	4.083e-05	0.779	0.0004373	0.774	0.029563	0.775	0.000121594
P23276	Kell blood group glycoprotein OS=Homo sapiens OX=9606 GN=KEL	KEL	82.823	2.3645	1.4	1	1	1
P23284	Peptidyl-prolyl cis-trans isomerase B OS=Homo sapiens OX=9606 GN=PPIB	PPIB	23.742	50.591	43.5	9	23	9	1.017	1.065	1.076	0.983	1.031	0.943	1.035	0.85386	1.033	0.22022	1.141	0.038384	1.068	0.100357
P23368	NAD-dependent malic enzyme, mitochondrial OS=Homo sapiens OX=9606 GN=ME2	ME2	65.443	19.036	13.9	7	9	6	0.951	0.859	1.173	1.006	1	1.14	0.945	0.27456	0.859	0.090396	1.029	0.90594	0.948	0.58574
P23381	Tryptophan--tRNA ligase, cytoplasmic OS=Homo sapiens OX=9606 GN=WARS	WARS	53.165	78.63	33.1	11	18	11	0.993	1.105	1.012	0.961	1.182	0.907	1.033	0.75854	0.935	0.2773	1.116	0.95644	1.02	0.78798
P23396	40S ribosomal protein S3 OS=Homo sapiens OX=9606 GN=RPS3	RPS3	26.688	31.529	38.7	9	14	9	1.044	0.873	1.053	1.082	0.984	0.989	0.965	0.47032	0.887	0.25404	1.065	0.20368	0.972	0.67494
P23458	Tyrosine-protein kinase JAK1 OS=Homo sapiens OX=9606 GN=JAK1	JAK1	133.28	6.6163	3.3	4	4	4	1.09	1.06	0.989	0.974	0.972	1.013	1.119	0.25372	1.091	0.5047	0.976	0.60468	1.061	0.140897
P23470	Receptor-type tyrosine-protein phosphatase gamma OS=Homo sapiens OX=9606 GN=PTPRG	PTPRG	162	7.8952	2.1	3	3	3	1	0.882	1.17	1.076	0.948	1.011	0.929	0.63766	0.93	0.21924	1.157	0.074962	1.006	0.99818
P23497	Nuclear autoantigen Sp-100 OS=Homo sapiens OX=9606 GN=SP100	SP100	100.42	8.638	5	5	6	5	0.977	1.077	1.172	1.044	1.151	0.848	0.936	0.30274	0.936	0.8462	1.382	0.030462	1.06	0.57496
P23526	Adenosylhomocysteinase OS=Homo sapiens OX=9606 GN=AHCY	AHCY	47.716	61.786	30.6	11	23	11	1.013	1.064	0.965	1.048	1.007	1.015	0.967	0.052823	1.057	0.047042	0.951	0.49586	0.991	0.7655
P23528	Cofilin-1 OS=Homo sapiens OX=9606 GN=CFL1	CFL1	18.502	151.63	72.9	15	47	12	1.064	0.848	0.763	1.138	1.154	1.057	0.935	0.046002	0.735	9.98379e-12	0.722	2.4265e-07	0.799	0.083302
P23588	Eukaryotic translation initiation factor 4B OS=Homo sapiens OX=9606 GN=EIF4B	EIF4B	69.15	24.569	11.9	5	6	5	1.076	1.019	1.042	0.985	0.93	0.946	1.092	0.4763	1.096	0.6316	1.101	0.42458	1.096	0.0165987
P23634	Plasma membrane calcium-transporting ATPase 4 OS=Homo sapiens OX=9606 GN=ATP2B4	ATP2B4	137.92	156.32	23	22	35	11	0.915	1.118	0.937	0.969	1.017	1.08	0.944	0.58176	1.099	0.192259	0.868	0.31008	0.969	0.64684
P23786	Carnitine O-palmitoyltransferase 2, mitochondrial OS=Homo sapiens OX=9606 GN=CPT2	CPT2	73.776	62.285	22.6	11	13	11	0.874	0.686	0.946	1.156	1.134	1.109	0.756	5.8347e-05	0.605	0.000142258	0.853	0.06664	0.737	0.084376
P23919	Thymidylate kinase OS=Homo sapiens OX=9606 GN=DTYMK	DTYMK	23.819	3.5322	8.5	2	2	2
P23946	Chymase OS=Homo sapiens OX=9606 GN=CMA1	CMA1	27.324	8.6264	15.8	3	3	3	0.79	0.557	0.655	1.232	1.376	1.235	0.641		0.405		0.53		0.521	0.0035353
P24043	Laminin subunit alpha-2 OS=Homo sapiens OX=9606 GN=LAMA2	LAMA2	343.9	74.802	6.6	18	20	18	0.685	0.681	0.726	1.087	1.403	1.164	0.63	4.3266e-05	0.485	0.0008375	0.624	0.000104659	0.573	0.0021992
P24310	Cytochrome c oxidase subunit 7A1, mitochondrial OS=Homo sapiens OX=9606 GN=COX7A1	COX7A1	9.1174	6.8802	29.1	2	4	2	0.976	1.127	0.863	0.914	1.161	1.021	1.068	0.97412	0.971	0.48436	0.845	0.30178	0.958	0.69234
P24468	COUP transcription factor 2 OS=Homo sapiens OX=9606 GN=NR2F2	NR2F2	45.571	3.4951	4.3	2	2	2
P24534	Elongation factor 1-beta OS=Homo sapiens OX=9606 GN=EEF1B2	EEF1B2	24.763	72.234	33.8	7	19	6	0.99	0.844	0.877	1.134	1.106	1.066	0.873	7.5794e-05	0.763	4.7452e-07	0.823	3.0895e-07	0.82	0.0174636
P24539	ATP synthase F(0) complex subunit B1, mitochondrial OS=Homo sapiens OX=9606 GN=ATP5F1	ATP5F1	28.908	21.934	24.6	7	16	7	0.991	0.817	0.997	1.101	0.966	1.086	0.9	0.39058	0.846	0.54908	0.918	0.067995	0.89	0.197922
P24592	Insulin-like growth factor-binding protein 6 OS=Homo sapiens OX=9606 GN=IGFBP6	IGFBP6	25.322	4.0661	9.6	2	2	2	0.893	1.193	1.977	0.811	0.72	0.801	1.101		1.657		2.468		1.742	0.099983
P24593	Insulin-like growth factor-binding protein 5 OS=Homo sapiens OX=9606 GN=IGFBP5	IGFBP5	30.57	2.7804	7	2	2	2	1.098	0.916	1.158	0.878	1.017	1.043	1.251		0.901		1.11		1.08	0.44938
P24666	Low molecular weight phosphotyrosine protein phosphatase OS=Homo sapiens OX=9606 GN=ACP1	ACP1	18.042	31.032	24.1	3	4	3	0.812	1.187	1.247	0.932	0.82	1.144	0.871	0.4676	1.448	0.096683	1.09	0.6663	1.121	0.559
P24752	Acetyl-CoA acetyltransferase, mitochondrial OS=Homo sapiens OX=9606 GN=ACAT1	ACAT1	45.199	55.554	34.9	13	24	13	0.877	1.081	1.131	0.917	1.015	0.99	0.956	0.57648	1.065	0.2183	1.142	0.27096	1.057	0.58038
P24821	Tenascin OS=Homo sapiens OX=9606 GN=TNC	TNC	240.85	323.31	33.3	65	152	65	0.526	0.563	0.497	0.937	1.241	1.68	0.561	1e-32	0.454	1e-32	0.296	1.62448e-12	0.411	0.0074963
P24844	Myosin regulatory light polypeptide 9 OS=Homo sapiens OX=9606 GN=MYL9	MYL9	19.827	100.63	62.2	9	33	3	0.963	1.205	1.096	0.87	0.87	1.073	1.107	0.3442	1.385	0.0152974	1.021	0.40794	1.16	0.192296
P24928	DNA-directed RNA polymerase II subunit RPB1 OS=Homo sapiens OX=9606 GN=POLR2A	POLR2A	217.17	2.645	0.9	2	2	2	0.955	0.716	1.078	1.215	1.083	0.995	0.786		0.661		1.083		0.835	0.22748
P24941	Cyclin-dependent kinase 2 OS=Homo sapiens OX=9606 GN=CDK2	CDK2	33.929	9.6472	11.4	3	4	3	0.998	1.267	1.172	0.983	0.845	0.903	1.015	0.80372	1.499	0.0024759	1.298	0.011738	1.259	0.051801
P25189	Myelin protein P0 OS=Homo sapiens OX=9606 GN=MPZ	MPZ	27.554	8.4038	15.7	4	5	4	0.838	1.461	1.558	0.902	0.607	0.863	0.929	0.39998	2.407	0.00159587	1.805	0.00036355	1.626	0.11702
P25311	Zinc-alpha-2-glycoprotein OS=Homo sapiens OX=9606 GN=AZGP1	AZGP1	34.258	61.003	38.6	11	22	11	1.269	1.272	1.135	0.793	0.828	0.83	1.6	1.704e-11	1.536	1.5043e-10	1.367	4.1443e-07	1.5	0.00056092
P25325	3-mercaptopyruvate sulfurtransferase OS=Homo sapiens OX=9606 GN=MPST	MPST	33.178	20.046	27.6	7	10	7	1.064	1.33	1.088	0.836	0.848	0.894	1.273	0.024901	1.568	0.004662	1.217	0.0054609	1.351	0.0160359
P25398	40S ribosomal protein S12 OS=Homo sapiens OX=9606 GN=RPS12	RPS12	14.515	139.57	54.5	8	11	8	1.054	1.045	0.656	1.106	1.073	1	0.953	0.159083	0.974	0.7082	0.656	0.00061792	0.867	0.35824
P25685	DnaJ homolog subfamily B member 1 OS=Homo sapiens OX=9606 GN=DNAJB1	DNAJB1	38.044	11.249	22.1	8	11	7	0.979	1.148	1.026	1.041	1.014	0.923	0.94	0.88584	1.132	0.138657	1.112	0.90956	1.059	0.40016
P25686	DnaJ homolog subfamily B member 2 OS=Homo sapiens OX=9606 GN=DNAJB2	DNAJB2	35.58	3.7403	6.8	2	3	1	0.933	1.366	1.451	0.824	0.866	0.846	1.132		1.577		1.715		1.479	0.115237
P25705	ATP synthase subunit alpha, mitochondrial OS=Homo sapiens OX=9606 GN=ATP5F1A	ATP5F1A	59.75	150.8	42.5	22	44	22	1.025	0.895	1.067	1.035	0.961	0.997	0.99	0.97934	0.931	0.62144	1.07	0.24298	0.998	0.94336
P25774	Cathepsin S OS=Homo sapiens OX=9606 GN=CTSS	CTSS	37.495	4.3531	4.8	1	1	1
P25786	Proteasome subunit alpha type-1 OS=Homo sapiens OX=9606 GN=PSMA1	PSMA1	29.555	70.44	48.7	13	27	13	1.013	1.011	1.009	1.072	1.003	1.007	0.945	0.053902	1.008	0.23862	1.002	0.22084	0.984	0.54568
P25787	Proteasome subunit alpha type-2 OS=Homo sapiens OX=9606 GN=PSMA2	PSMA2	25.898	11.466	17.1	5	12	5	0.959	1.007	1.014	1.022	1	1.034	0.938	0.81094	1.007	0.6144	0.981	0.90134	0.975	0.27504
P25788	Proteasome subunit alpha type-3 OS=Homo sapiens OX=9606 GN=PSMA3	PSMA3	28.433	21.455	25.5	7	8	7	0.952	0.993	1.14	1.114	0.997	0.968	0.855	0.0188243	0.996	0.75662	1.178	0.052978	1.002	0.99138
P25789	Proteasome subunit alpha type-4 OS=Homo sapiens OX=9606 GN=PSMA4	PSMA4	29.483	116.11	43.3	9	12	9	0.968	1.084	1.066	0.997	0.967	0.976	0.971	0.58658	1.121	0.039342	1.092	0.54464	1.061	0.188615
P25815	Protein S100-P OS=Homo sapiens OX=9606 GN=S100P	S100P	10.4	7.2775	24.2	2	4	2	1.115	2.326	0.984	0.491	0.581	0.966	2.271	0.0045963	4.003	0.0027967	1.019	0.30394	2.171	0.092319
P25929	Neuropeptide Y receptor type 1 OS=Homo sapiens OX=9606 GN=NPY1R	NPY1R	44.392	1.9262	5.2	1	1	1	1.052	0.963	0.658	1.041	0.942	1.292	1.011		1.022		0.509		0.816	0.28008
P26006	Integrin alpha-3 OS=Homo sapiens OX=9606 GN=ITGA3	ITGA3	116.61	55.214	12.7	12	15	12	1.2	1.137	1.066	0.84	0.894	0.864	1.429	0.00068474	1.272	0.0055557	1.234	0.043162	1.31	0.0022418
P26022	Pentraxin-related protein PTX3 OS=Homo sapiens OX=9606 GN=PTX3	PTX3	41.975	3.5095	5.5	2	2	2	1.9	1.027	0.708	0.902	0.838	0.705	2.106	0.119802	1.226	0.39232	1.004		1.487	0.34516
P26038	Moesin OS=Homo sapiens OX=9606 GN=MSN	MSN	67.819	166.31	45.1	33	66	22	1.101	0.931	0.921	1.002	1.049	0.961	1.099	7.6128e-05	0.888	0.83064	0.958	0.28822	0.98	0.7389
P26196	Probable ATP-dependent RNA helicase DDX6 OS=Homo sapiens OX=9606 GN=DDX6	DDX6	54.416	47.857	8.9	4	6	4	0.946	1.03	0.855	1.064	1.049	1.091	0.889	0.29374	0.982	0.84796	0.784	0.197645	0.884	0.083019
P26368	Splicing factor U2AF 65 kDa subunit OS=Homo sapiens OX=9606 GN=U2AF2	U2AF2	53.5	14.076	8.6	4	6	4	0.694	1.043	1.013	1.378	1.035	0.838	0.504	0.053539	1.008	0.54172	1.209	0.3874	0.846	0.4504
P26373	60S ribosomal protein L13 OS=Homo sapiens OX=9606 GN=RPL13	RPL13	24.261	3.9917	9	2	2	2	1.768	0.944	0.882	0.78	0.881	0.884	2.267		1.072		0.998		1.412	0.26024
P26440	Isovaleryl-CoA dehydrogenase, mitochondrial OS=Homo sapiens OX=9606 GN=IVD	IVD	46.319	12.042	13.5	6	9	6	1.044	1.059	1.008	0.926	0.963	0.993	1.127	0.041458	1.1	0.43502	1.015	0.60014	1.079	0.03732
P26447	Protein S100-A4 OS=Homo sapiens OX=9606 GN=S100A4	S100A4	11.728	13.228	36.6	5	21	5	0.768	0.812	0.873	1.161	1.173	1.171	0.661	1.6038e-07	0.692	1.64983e-05	0.746	0.0104979	0.7	0.010625
P26572	Alpha-1,3-mannosyl-glycoprotein 2-beta-N-acetylglucosaminyltransferase OS=Homo sapiens OX=9606 GN=MGAT1	MGAT1	50.878	2.5254	2	1	1	1	1.172	1.257	1.215	0.909	0.883	0.8	1.289		1.424		1.519		1.406	0.00143718
P26599	Polypyrimidine tract-binding protein 1 OS=Homo sapiens OX=9606 GN=PTBP1	PTBP1	57.221	114.93	18.6	7	10	6	1.061	0.922	1.054	1.107	0.97	0.95	0.958	0.94876	0.951	0.88492	1.109	0.94242	1.003	0.95966
P26639	Threonine--tRNA ligase, cytoplasmic OS=Homo sapiens OX=9606 GN=TARS	TARS	83.434	88.127	21	14	15	14	0.994	0.951	0.9	1.009	1.139	1.015	0.985	0.33302	0.835	0.00086344	0.887	0.0141962	0.899	0.097356
P26640	Valine--tRNA ligase OS=Homo sapiens OX=9606 GN=VARS	VARS	140.47	95.82	14.9	16	20	16	1.012	0.971	0.945	1.091	1.042	0.971	0.928	0.86448	0.932	0.8823	0.973	0.196323	0.943	0.2165
P26641	Elongation factor 1-gamma OS=Homo sapiens OX=9606 GN=EEF1G	EEF1G	50.118	25.225	17.2	10	16	10	0.987	0.911	1.005	1.076	1.045	1.008	0.917	0.104561	0.872	0.3433	0.997	0.80384	0.928	0.101165
P26678	Cardiac phospholamban OS=Homo sapiens OX=9606 GN=PLN	PLN	6.1085	2.8742	21.2	1	3	1	1.373	1.811	0.973	0.926	0.585	0.656	1.483		3.096		1.483		1.918	0.047739
P26885	Peptidyl-prolyl cis-trans isomerase FKBP2 OS=Homo sapiens OX=9606 GN=FKBP2	FKBP2	15.649	12.8	29.6	5	7	5	1.158	1.066	0.918	0.955	1.048	1.009	1.213	0.092621	1.017	0.96196	0.91	0.23812	1.043	0.62708
P26927	Hepatocyte growth factor-like protein OS=Homo sapiens OX=9606 GN=MST1	MST1	80.319	3.114	3.8	3	3	3	1.191	1.174	1.161	0.917	0.878	0.875	1.299	0.115518	1.337	0.044202	1.327	0.020403	1.321	7.8909e-05
P26992	Ciliary neurotrophic factor receptor subunit alpha OS=Homo sapiens OX=9606 GN=CNTFR	CNTFR	40.633	7.8329	5.9	2	3	2	1.188	1.191	1.286	0.749	0.779	1.02	1.586		1.529		1.261		1.438	0.020702
P27105	Erythrocyte band 7 integral membrane protein OS=Homo sapiens OX=9606 GN=STOM	STOM	31.73	115.46	35.1	8	22	8	1.115	1.583	1.247	0.837	0.637	0.776	1.332	2.8868e-07	2.485	1.62625e-12	1.607	5.4929e-08	1.753	0.0133176
P27144	Adenylate kinase 4, mitochondrial OS=Homo sapiens OX=9606 GN=AK4	AK4	25.268	142.5	49.8	9	15	9	0.888	0.883	1.021	1.065	1.093	1.096	0.834	0.0021552	0.808	0.2287	0.932	0.2148	0.858	0.032536
P27169	Serum paraoxonase/arylesterase 1 OS=Homo sapiens OX=9606 GN=PON1	PON1	39.731	106.34	18.9	6	9	6	1.284	1.044	1.372	0.884	0.54	0.915	1.452	0.0052977	1.933	0.040416	1.499	0.025739	1.582	0.064439
P27338	Amine oxidase [flavin-containing] B OS=Homo sapiens OX=9606 GN=MAOB	MAOB	58.762	127.66	36.3	18	37	17	0.877	0.885	0.941	1.048	1.094	1.043	0.837	0.0153169	0.809	0.0085952	0.902	0.033079	0.849	0.0035986
P27348	14-3-3 protein theta OS=Homo sapiens OX=9606 GN=YWHAQ	YWHAQ	27.764	171.69	44.9	13	46	9	0.996	0.859	0.823	1.243	1.061	1.032	0.801	9.6029e-08	0.81	0.0036954	0.797	0.00170307	0.803	0.054997
P27361	Mitogen-activated protein kinase 3 OS=Homo sapiens OX=9606 GN=MAPK3	MAPK3	43.135	10.709	23	8	18	4	0.956	0.99	1.087	1.046	1.024	1.002	0.914	0.142104	0.967	0.9801	1.085	0.48594	0.987	0.74394
P27448	MAP/microtubule affinity-regulating kinase 3 OS=Homo sapiens OX=9606 GN=MARK3	MARK3	84.428	2.4614	4.4	3	3	1	0.965	0.916	0.722	1.207	0.863	1.276	0.8		1.061		0.566		0.778	0.181359
P27487	Dipeptidyl peptidase 4 OS=Homo sapiens OX=9606 GN=DPP4	DPP4	88.278	2.8035	1.8	1	1	1	0.93	1.316	1.71	0.967	0.648	0.785	0.962		2.031		2.178		1.648	0.08398
P27635	60S ribosomal protein L10 OS=Homo sapiens OX=9606 GN=RPL10	RPL10	24.604	1.9828	3.7	1	1	1	1.105	0.896	1.176	0.84	1.068	1.028	1.315		0.839		1.144		1.082	0.52244
P27694	Replication protein A 70 kDa DNA-binding subunit OS=Homo sapiens OX=9606 GN=RPA1	RPA1	68.137	36.493	16.2	10	10	10	0.956	0.912	0.869	1.219	1.032	0.946	0.784	0.009476	0.884	0.32888	0.919	0.55386	0.856	0.1306
P27695	DNA-(apurinic or apyrimidinic site) lyase OS=Homo sapiens OX=9606 GN=APEX1	APEX1	35.554	72.973	39.3	9	12	9	0.997	0.986	0.776	1.316	0.92	0.972	0.758	0.0102444	1.072	0.93796	0.798	0.0180615	0.86	0.35442
P27708	CAD protein OS=Homo sapiens OX=9606 GN=CAD	CAD	242.98	6.3866	1.1	2	2	2	1.029	1.66	1.204	0.87	0.733	0.801	1.183		2.265		1.503		1.619	0.035798
P27797	Calreticulin OS=Homo sapiens OX=9606 GN=CALR	CALR	48.141	323.31	52.5	18	40	18	1.134	0.954	1.019	1.015	1.004	0.95	1.117	0.00086346	0.95	0.140339	1.073	0.45864	1.046	0.4704
P27816	Microtubule-associated protein 4 OS=Homo sapiens OX=9606 GN=MAP4	MAP4	121	130.63	28.9	28	51	28	0.992	0.953	1.014	1.044	1.006	0.995	0.95	0.40162	0.947	0.68542	1.019	0.86946	0.972	0.284
P27824	Calnexin OS=Homo sapiens OX=9606 GN=CANX	CANX	67.567	92.378	24.8	15	32	15	0.956	0.825	0.883	1.071	1.189	1.093	0.893	0.0086185	0.694	7.5499e-08	0.808	0.00090388	0.795	0.0123194
P27918	Properdin OS=Homo sapiens OX=9606 GN=CFP	CFP	51.276	3.6358	4.3	1	1	1
P27986	Phosphatidylinositol 3-kinase regulatory subunit alpha OS=Homo sapiens OX=9606 GN=PIK3R1	PIK3R1	83.597	10.832	5.5	4	4	3	0.994	1.116	1.196	0.899	0.958	0.993	1.106	0.51726	1.165	0.53994	1.204	0.33386	1.16	0.075343
P28062	Proteasome subunit beta type-8 OS=Homo sapiens OX=9606 GN=PSMB8	PSMB8	30.354	35.364	25.4	6	9	6	0.908	0.99	0.823	1.095	1.01	1.074	0.829	0.44318	0.98	0.7148	0.766	0.0116025	0.856	0.054644
P28065	Proteasome subunit beta type-9 OS=Homo sapiens OX=9606 GN=PSMB9	PSMB9	23.264	6.4018	11.9	3	3	3	0.816	1.239	0.746	1.287	0.93	0.999	0.634	0.022363	1.332	0.5701	0.747	0.063022	0.871	0.4526
P28066	Proteasome subunit alpha type-5 OS=Homo sapiens OX=9606 GN=PSMA5	PSMA5	26.411	116.07	49.4	8	17	8	0.986	1.026	1.024	1.118	0.983	1.049	0.882	0.24282	1.044	0.28472	0.976	0.99196	0.964	0.41608
P28070	Proteasome subunit beta type-4 OS=Homo sapiens OX=9606 GN=PSMB4	PSMB4	29.204	64.865	21.2	4	7	4	1.055	1.034	1.065	0.97	0.976	0.902	1.088	0.029117	1.059	0.81932	1.181	0.145618	1.107	0.0185786
P28072	Proteasome subunit beta type-6 OS=Homo sapiens OX=9606 GN=PSMB6	PSMB6	25.357	11.922	16.7	4	6	4	1.103	1.072	1.138	0.886	0.969	0.954	1.245	0.090944	1.106	0.046635	1.193	0.175319	1.179	0.0070762
P28074	Proteasome subunit beta type-5 OS=Homo sapiens OX=9606 GN=PSMB5	PSMB5	28.48	23.747	26.6	6	7	6	1.071	1.152	1.176	0.922	0.956	0.938	1.162	0.051424	1.205	0.053841	1.254	0.023478	1.207	0.0034406
P28161	Glutathione S-transferase Mu 2 OS=Homo sapiens OX=9606 GN=GSTM2	GSTM2	25.744	71.526	57.3	14	26	8	1.2	1.037	0.944	1.087	0.963	0.904	1.104	0.43032	1.077	0.32756	1.044	0.86878	1.077	0.4602
P28289	Tropomodulin-1 OS=Homo sapiens OX=9606 GN=TMOD1	TMOD1	40.569	7.8842	12.8	4	5	4	1.068	1.027	1.1	1.007	0.883	0.992	1.061	0.79584	1.163	0.164478	1.109	0.26532	1.109	0.085958
P28330	Long-chain specific acyl-CoA dehydrogenase, mitochondrial OS=Homo sapiens OX=9606 GN=ACADL	ACADL	47.655	9.1959	8.1	3	4	3	1.312	1.203	1.353	0.776	0.741	0.834	1.691	0.0075979	1.623	0.0077837	1.622	0.0177988	1.645	0.00053854
P28331	NADH-ubiquinone oxidoreductase 75 kDa subunit, mitochondrial OS=Homo sapiens OX=9606 GN=NDUFS1	NDUFS1	79.467	191.43	27	16	24	16	0.813	0.928	0.831	1.148	1.137	1.111	0.708	5.3235e-07	0.816	0.00122046	0.748	0.00020442	0.757	0.0026631
P28332	Alcohol dehydrogenase 6 OS=Homo sapiens OX=9606 GN=ADH6	ADH6	39.088	6.4409	2.7	1	1	1
P28482	Mitogen-activated protein kinase 1 OS=Homo sapiens OX=9606 GN=MAPK1	MAPK1	41.389	50.908	33.6	11	20	7	0.992	1.222	0.909	0.982	1.005	0.962	1.01	0.52954	1.216	0.098816	0.945	0.95132	1.059	0.63186
P28676	Grancalcin OS=Homo sapiens OX=9606 GN=GCA	GCA	24.01	18.522	19.8	3	4	3	1.356	1.361	0.889	0.796	0.645	1.101	1.704		2.11		0.807		1.419	0.166284
P28827	Receptor-type tyrosine-protein phosphatase mu OS=Homo sapiens OX=9606 GN=PTPRM	PTPRM	163.68	16.391	3.5	4	4	4	1.213	1.326	1.229	0.883	0.854	0.824	1.374	0.143844	1.553	0.154998	1.492	0.078201	1.471	0.00035598
P28838	Cytosol aminopeptidase OS=Homo sapiens OX=9606 GN=LAP3	LAP3	56.166	222.05	55.1	22	39	22	0.928	0.841	0.878	1.108	1.195	1.015	0.838	1.85118e-05	0.704	2.0315e-09	0.865	0.000183071	0.798	0.0151644
P28906	Hematopoietic progenitor cell antigen CD34 OS=Homo sapiens OX=9606 GN=CD34	CD34	40.716	5.561	6.2	4	4	4	1.171	1.05	1.245	0.899	0.922	0.901	1.303	0.03092	1.139	0.058575	1.382	0.057724	1.273	0.0090365
P29144	Tripeptidyl-peptidase 2 OS=Homo sapiens OX=9606 GN=TPP2	TPP2	138.35	61.052	14.5	16	22	16	1.054	1.236	1.034	0.946	0.915	0.959	1.114	0.024175	1.351	2.2056e-11	1.078	0.082964	1.179	0.050323
P29218	Inositol monophosphatase 1 OS=Homo sapiens OX=9606 GN=IMPA1	IMPA1	30.188	69.628	29.2	6	7	6	0.978	0.968	0.827	1.052	1.095	1.021	0.93	0.79682	0.884	0.7702	0.81	0.116845	0.875	0.079242
P29279	Connective tissue growth factor OS=Homo sapiens OX=9606 GN=CTGF	CTGF	38.091	-2	2	1	1	1
P29317	Ephrin type-A receptor 2 OS=Homo sapiens OX=9606 GN=EPHA2	EPHA2	108.27	1.8633	1	1	1	1		1.038		0.813	1.03	0.953			1.008				1.114
P29350	Tyrosine-protein phosphatase non-receptor type 6 OS=Homo sapiens OX=9606 GN=PTPN6	PTPN6	67.56	5.5379	6.2	3	3	3	0.927	1.181	0.933	1.177	0.928	0.953	0.788	0.49468	1.273	0.2487	0.979	0.97512	0.994	0.9569
P29353	SHC-transforming protein 1 OS=Homo sapiens OX=9606 GN=SHC1	SHC1	62.821	2.9842	3.3	2	2	2	0.955	0.707	0.916	1.114	1.139	1.145	0.857		0.621		0.8		0.759	0.094661
P29401	Transketolase OS=Homo sapiens OX=9606 GN=TKT	TKT	67.877	234.82	36	21	47	21	1.028	1.02	1.043	0.98	1.021	0.937	1.049	0.050358	0.999	0.3759	1.113	0.071063	1.052	0.115804
P29536	Leiomodin-1 OS=Homo sapiens OX=9606 GN=LMOD1	LMOD1	67.029	157.96	32.3	20	31	20	0.949	0.945	0.996	0.938	1.104	1.07	1.012	0.27318	0.856	0.7755	0.931	0.68728	0.929	0.24448
P29558	RNA-binding motif, single-stranded-interacting protein 1 OS=Homo sapiens OX=9606 GN=RBMS1	RBMS1	44.505	7.6509	7.4	2	2	2	0.845	1.17	0.776	1.057	1.304	0.898	0.799		0.897		0.864		0.856	0.3893
P29590	Protein PML OS=Homo sapiens OX=9606 GN=PML	PML	97.55	20.195	6.2	5	6	5	0.945	0.973	0.857	1.131	1.063	0.994	0.836	0.061604	0.915	0.093199	0.862	0.44544	0.87	0.060423
P29622	Kallistatin OS=Homo sapiens OX=9606 GN=SERPINA4	SERPINA4	48.541	67.61	30.4	11	15	11	1.271	1.018	1.345	0.776	0.78	0.922	1.638	1.5506e-06	1.305	0.0022398	1.459	0.0001041	1.467	0.020622
P29692	Elongation factor 1-delta OS=Homo sapiens OX=9606 GN=EEF1D	EEF1D	31.121	174.82	40.6	9	15	8	0.966	0.842	0.891	1.008	1.125	1.025	0.958	0.131362	0.748	0.00026014	0.869	0.75634	0.855	0.03996
P29762	Cellular retinoic acid-binding protein 1 OS=Homo sapiens OX=9606 GN=CRABP1	CRABP1	15.565	2.0706	6.6	1	1	1	1.204	0.695	2.576	0.762	0.63	0.647	1.58		1.103		3.981		2.195	0.23502
P29966	Myristoylated alanine-rich C-kinase substrate OS=Homo sapiens OX=9606 GN=MARCKS	MARCKS	31.554	21.454	18.1	4	7	4	1.103	0.777	1.145	1.189	0.939	0.814	0.928	0.7199	0.827	0.42596	1.407	0.124964	1.028	0.88478
P29972	Aquaporin-1 OS=Homo sapiens OX=9606 GN=AQP1	AQP1	28.526	32.05	13	2	3	2	1.099	1.304	1.169	1.026	0.797	0.828	1.071	0.6175	1.636	0.087959	1.412	0.169357	1.347	0.031625
P29992	Guanine nucleotide-binding protein subunit alpha-11 OS=Homo sapiens OX=9606 GN=GNA11	GNA11	42.123	27.017	39.8	12	21	6	0.973	1.288	0.84	1.112	0.975	1.063	0.875	0.78378	1.321	0.120179	0.79	0.102637	0.984	0.82928
P30038	Delta-1-pyrroline-5-carboxylate dehydrogenase, mitochondrial OS=Homo sapiens OX=9606 GN=ALDH4A1	ALDH4A1	61.719	35.87	22	11	17	11	1.123	0.954	1.145	0.974	0.968	0.955	1.153	0.025164	0.986	0.24932	1.199	0.0075364	1.112	0.21836
P30039	Phenazine biosynthesis-like domain-containing protein OS=Homo sapiens OX=9606 GN=PBLD	PBLD	31.785	16.269	23.6	5	6	5	0.758	0.952	1.034	1.14	1.174	0.986	0.665	0.0060449	0.811	0.28674	1.049	0.94912	0.832	0.151455
P30040	Endoplasmic reticulum resident protein 29 OS=Homo sapiens OX=9606 GN=ERP29	ERP29	28.993	33.086	26.4	6	9	6	1.117	1.166	1.076	0.96	0.984	0.864	1.164	0.025964	1.185	0.033916	1.245	0.025519	1.196	0.0174589
P30041	Peroxiredoxin-6 OS=Homo sapiens OX=9606 GN=PRDX6	PRDX6	25.035	121.16	60.3	12	37	12	1.018	1.339	1.033	1.013	0.901	0.852	1.005	0.066322	1.486	0.0158203	1.212	0.000104502	1.226	0.125958
P30042	ES1 protein homolog, mitochondrial OS=Homo sapiens OX=9606 GN=C21orf33	C21orf33	28.17	136.46	45.1	9	18	9	1.018	1.018	1.067	1.054	1.029	0.909	0.966	0.42356	0.989	0.41582	1.174	0.37214	1.037	0.47408
P30043	Flavin reductase (NADPH) OS=Homo sapiens OX=9606 GN=BLVRB	BLVRB	22.119	323.31	67	10	39	10	1.028	1.452	1.233	0.827	0.788	0.868	1.243	8.4059e-07	1.843	1.62448e-12	1.421	8.4349e-05	1.495	0.0191551
P30044	Peroxiredoxin-5, mitochondrial OS=Homo sapiens OX=9606 GN=PRDX5	PRDX5	22.086	78.218	51.4	8	21	8	1.016	0.977	0.93	1.13	0.996	0.972	0.899	0.7239	0.981	0.35808	0.957	0.81228	0.944	0.34762
P30046	D-dopachrome decarboxylase OS=Homo sapiens OX=9606 GN=DDT	DDT	12.712	57.159	59.3	7	13	7	1.11	1.461	1.066	0.869	0.838	0.86	1.277	0.00114155	1.743	2.3994e-05	1.24	0.056138	1.417	0.076765
P30048	Thioredoxin-dependent peroxide reductase, mitochondrial OS=Homo sapiens OX=9606 GN=PRDX3	PRDX3	27.692	67.761	43	8	27	8	1.014	1.007	1.056	1.065	0.862	1.074	0.952	0.54654	1.168	0.021578	0.983	0.63134	1.025	0.70538
P30049	ATP synthase subunit delta, mitochondrial OS=Homo sapiens OX=9606 GN=ATP5F1D	ATP5F1D	17.49	9.718	22.6	3	5	3	0.962	0.87	1.1	0.995	0.994	0.994	0.967	0.82522	0.875	0.44536	1.107	0.23736	0.983	0.77796
P30050	60S ribosomal protein L12 OS=Homo sapiens OX=9606 GN=RPL12	RPL12	17.818	76.38	49.1	6	12	6	1.114	1.052	0.905	1.047	0.978	0.977	1.064	0.143823	1.076	0.62082	0.926	0.45494	1.023	0.78284
P30084	Enoyl-CoA hydratase, mitochondrial OS=Homo sapiens OX=9606 GN=ECHS1	ECHS1	31.387	74.86	39.3	10	17	10	0.919	0.97	0.951	1.116	1.024	1.048	0.823	0.00123606	0.947	0.59392	0.907	0.074417	0.891	0.018797
P30085	UMP-CMP kinase OS=Homo sapiens OX=9606 GN=CMPK1	CMPK1	22.222	21.075	27	5	12	5	0.941	0.945	0.971	0.993	1.132	1.041	0.948	0.039316	0.835	0.025976	0.933	0.83326	0.902	0.062519
P30086	Phosphatidylethanolamine-binding protein 1 OS=Homo sapiens OX=9606 GN=PEBP1	PEBP1	21.057	323.31	79.7	12	39	12	1.127	1.053	0.825	1.104	1.026	0.951	1.021	0.36724	1.026	0.86766	0.868	0.0102387	0.975	0.77482
P30101	Protein disulfide-isomerase A3 OS=Homo sapiens OX=9606 GN=PDIA3	PDIA3	56.782	252.33	45.3	20	46	20	1.034	0.922	0.924	1.05	1.099	1.011	0.985	0.6524	0.839	0.00042172	0.914	0.0197446	0.911	0.105301
P30153	Serine/threonine-protein phosphatase 2A 65 kDa regulatory subunit A alpha isoform OS=Homo sapiens OX=9606 GN=PPP2R1A	PPP2R1A	65.308	152.96	35.8	18	34	18	0.957	1.013	0.785	1.082	1.119	1.057	0.884	0.052019	0.905	0.63214	0.743	0.00017558	0.846	0.093456
P30419	Glycylpeptide N-tetradecanoyltransferase 1 OS=Homo sapiens OX=9606 GN=NMT1	NMT1	56.806	18.562	3.8	1	1	1	1.092	1.106	1.191	0.819	1.057	0.909	1.333		1.046		1.31		1.217	0.063281
P30453	HLA class I histocompatibility antigen, A-34 alpha chain OS=Homo sapiens OX=9606 GN=HLA-A	HLA-A	41.054	24.307	33.2	11	16	0
P30455	HLA class I histocompatibility antigen, A-36 alpha chain OS=Homo sapiens OX=9606 GN=HLA-A	HLA-A	40.933	-2	32.9	10	15	1	0.5	0.43	1.472	0.532	0.47	2.435	0.94		0.915		0.605		0.699	0.7561
P30479	HLA class I histocompatibility antigen, B-41 alpha chain OS=Homo sapiens OX=9606 GN=HLA-B	HLA-B	40.539	2.5033	29.3	9	16	0
P30480	HLA class I histocompatibility antigen, B-42 alpha chain OS=Homo sapiens OX=9606 GN=HLA-B	HLA-B	40.332	11.939	30.4	9	16	0
P30486	HLA class I histocompatibility antigen, B-48 alpha chain OS=Homo sapiens OX=9606 GN=HLA-B	HLA-B	40.362	5.1277	28.5	9	14	0
P30499	HLA class I histocompatibility antigen, Cw-1 alpha chain OS=Homo sapiens OX=9606 GN=HLA-C	HLA-C	40.964	12.386	31.4	9	18	0
P30511	HLA class I histocompatibility antigen, alpha chain F OS=Homo sapiens OX=9606 GN=HLA-F	HLA-F	39.061	2.2428	5.5	2	2	1	1.089	1.465	0.755	1.044	0.941	0.845	1.043		1.557		0.893		1.169	0.5708
P30519	Heme oxygenase 2 OS=Homo sapiens OX=9606 GN=HMOX2	HMOX2	36.032	36.685	13.9	3	3	3	1.257	1.031	0.747	1.046	0.927	0.807	1.202	0.84036	1.112	0.21198	0.926	0.69794	1.092	0.69648
P30520	Adenylosuccinate synthetase isozyme 2 OS=Homo sapiens OX=9606 GN=ADSS	ADSS	50.097	117.66	22.1	7	10	7	1.003	1.084	0.899	0.982	0.957	0.974	1.021	0.2699	1.133	0.20436	0.923	0.6422	1.025	0.72834
P30533	Alpha-2-macroglobulin receptor-associated protein OS=Homo sapiens OX=9606 GN=LRPAP1	LRPAP1	41.465	9.1882	12.3	5	5	5	1.102	1.027	1.105	0.928	1.003	0.919	1.188	0.0091	1.024	0.4536	1.202	0.02864	1.135	0.025856
P30536	Translocator protein OS=Homo sapiens OX=9606 GN=TSPO	TSPO	18.828	2.3377	4.7	1	2	1	1.344	0.953	0.928	1.129	0.972	0.795	1.19		0.98		1.167		1.114	0.54652
P30566	Adenylosuccinate lyase OS=Homo sapiens OX=9606 GN=ADSL	ADSL	54.889	248.96	18.2	7	11	7	1.016	1.273	0.978	1.023	0.986	0.945	0.993	0.8004	1.291	0.00051658	1.035	0.76562	1.106	0.33136
P30613	Pyruvate kinase PKLR OS=Homo sapiens OX=9606 GN=PKLR	PKLR	61.829	14.056	16.2	8	9	7	0.982	1.687	1.244	0.834	0.753	0.86	1.177	0.0174248	2.24	0.000155335	1.447	0.0143415	1.599	0.050804
P30622	CAP-Gly domain-containing linker protein 1 OS=Homo sapiens OX=9606 GN=CLIP1	CLIP1	162.24	84.193	20.1	25	29	25	0.894	0.901	0.925	0.987	1.166	1.096	0.906	0.0091197	0.773	3.7688e-05	0.844	0.000161973	0.837	0.024243
P30626	Sorcin OS=Homo sapiens OX=9606 GN=SRI	SRI	21.676	48.111	41.9	7	13	7	0.984	1.251	0.982	1.023	0.934	0.932	0.962	0.79426	1.339	0.00063984	1.054	0.46752	1.114	0.30192
P30685	HLA class I histocompatibility antigen, B-35 alpha chain OS=Homo sapiens OX=9606 GN=HLA-B	HLA-B	40.455	16.09	32.6	10	16	0
P30711	Glutathione S-transferase theta-1 OS=Homo sapiens OX=9606 GN=GSTT1	GSTT1	27.335	31.419	31.2	6	8	5	0.72	0.901	1.44	0.585	1.222	1.231	1.231	0.4875	0.737	0.089958	1.17	0.32258	1.008	0.95342
P30740	Leukocyte elastase inhibitor OS=Homo sapiens OX=9606 GN=SERPINB1	SERPINB1	42.741	106.21	36.7	12	23	12	1.163	1.169	1.159	0.848	0.959	0.889	1.371	1.6405e-06	1.219	2.2872e-06	1.304	0.000103287	1.295	0.0185966
P30837	Aldehyde dehydrogenase X, mitochondrial OS=Homo sapiens OX=9606 GN=ALDH1B1	ALDH1B1	57.206	270.17	33.3	19	54	16	0.638	0.523	0.741	1.085	1.207	1.502	0.588	2.22045e-16	0.433	1.72962e-12	0.493	1.62448e-12	0.501	0.0076556
P30876	DNA-directed RNA polymerase II subunit RPB2 OS=Homo sapiens OX=9606 GN=POLR2B	POLR2B	133.9	9.3665	3.8	5	5	5	0.92	0.853	1.014	1.158	1.154	0.955	0.794	0.105699	0.739	0.023263	1.062	0.42712	0.853	0.123782
P31040	Succinate dehydrogenase [ubiquinone] flavoprotein subunit, mitochondrial OS=Homo sapiens OX=9606 GN=SDHA	SDHA	72.691	193.22	28	14	26	14	0.849	0.826	0.892	1.193	1.078	1.114	0.712	2.8354e-08	0.766	0.00041782	0.801	0.0044997	0.758	0.00178418
P31146	Coronin-1A OS=Homo sapiens OX=9606 GN=CORO1A	CORO1A	51.026	22.094	17.1	8	11	7	1.132	1.334	1.138	1.007	0.845	0.738	1.124	0.66424	1.579	0.00168043	1.542	0.0066847	1.392	0.032899
P31150	Rab GDP dissociation inhibitor alpha OS=Homo sapiens OX=9606 GN=GDI1	GDI1	50.582	130.64	47.9	17	44	10	1.195	1.137	0.992	0.968	0.946	0.844	1.235	2.742e-07	1.202	0.00065899	1.175	0.0057018	1.205	0.05698
P31153	S-adenosylmethionine synthase isoform type-2 OS=Homo sapiens OX=9606 GN=MAT2A	MAT2A	43.66	195.87	34.4	10	15	10	0.947	0.804	0.873	1.147	1.16	1.086	0.826	0.00027787	0.693	1.596e-06	0.804	0.0100983	0.773	0.0073358
P31689	DnaJ homolog subfamily A member 1 OS=Homo sapiens OX=9606 GN=DNAJA1	DNAJA1	44.868	12.097	10.8	4	4	4	1.068	1.048	0.861	1.058	1.077	0.94	1.009	0.69302	0.973	0.25648	0.916	0.36054	0.968	0.68624
P31749	RAC-alpha serine/threonine-protein kinase OS=Homo sapiens OX=9606 GN=AKT1	AKT1	55.686	42.167	18.5	7	7	5	0.963	0.997	0.897	1.003	1.023	1.055	0.96	0.29638	0.975	0.35804	0.85	0.20942	0.927	0.091076
P31930	Cytochrome b-c1 complex subunit 1, mitochondrial OS=Homo sapiens OX=9606 GN=UQCRC1	UQCRC1	52.645	293.25	30.6	10	20	10	0.971	1.044	0.813	1.043	1.067	1.111	0.931	0.0125021	0.978	0.100858	0.732	0.0022163	0.878	0.152115
P31937	3-hydroxyisobutyrate dehydrogenase, mitochondrial OS=Homo sapiens OX=9606 GN=HIBADH	HIBADH	35.329	67.345	14.3	3	7	3	0.959	0.915	0.878	1.045	1.074	1.054	0.918	0.09598	0.852	0.021075	0.833	0.021883	0.867	0.0059031
P31939	Bifunctional purine biosynthesis protein PURH OS=Homo sapiens OX=9606 GN=ATIC	ATIC	64.615	202.41	43.4	18	36	18	0.903	0.942	0.966	1.186	1.023	1.033	0.761	1.3978e-06	0.921	0.156239	0.935	0.034279	0.867	0.052704
P31942	Heterogeneous nuclear ribonucleoprotein H3 OS=Homo sapiens OX=9606 GN=HNRNPH3	HNRNPH3	36.926	83.426	21.1	6	14	5	1.007	1.083	0.928	1.068	0.996	0.906	0.943	0.178503	1.087	0.3912	1.024	0.5232	1.016	0.81506
P31943	Heterogeneous nuclear ribonucleoprotein H OS=Homo sapiens OX=9606 GN=HNRNPH1	HNRNPH1	49.229	69.939	28.3	12	23	2	0.974	1.116	1.024	1.03	0.955	1.007	0.946	0.81562	1.169	0.7293	1.017	0.99824	1.041	0.44214
P31946	14-3-3 protein beta/alpha OS=Homo sapiens OX=9606 GN=YWHAB	YWHAB	28.082	83.063	39.8	9	44	4	0.968	0.902	0.917	1.049	1.096	0.988	0.923	0.072359	0.823	0.077519	0.928	0.29904	0.89	0.034101
P31947	14-3-3 protein sigma OS=Homo sapiens OX=9606 GN=SFN	SFN	27.774	2.3631	10.5	3	13	1	0.966	0.887	1.098	1.023	1.043	1.058	0.944	0.34242	0.85	0.27494	1.038	0.85796	0.945	0.4353
P31948	Stress-induced-phosphoprotein 1 OS=Homo sapiens OX=9606 GN=STIP1	STIP1	62.639	166.74	49.2	31	52	31	1.05	1.068	1.014	1.029	0.995	0.966	1.02	0.30164	1.073	0.00040295	1.05	0.89738	1.047	0.122399
P31949	Protein S100-A11 OS=Homo sapiens OX=9606 GN=S100A11	S100A11	11.74	10.715	31.4	4	6	4	1.228	1.194	0.874	0.976	1.006	0.906	1.258	0.0141609	1.187	0.51978	0.965	0.196016	1.141	0.3434
P32119	Peroxiredoxin-2 OS=Homo sapiens OX=9606 GN=PRDX2	PRDX2	21.892	69.741	59.1	13	46	12	1.025	1.812	1.33	0.789	0.638	0.778	1.299	1.2353e-07	2.84	1e-32	1.71	2.6054e-11	1.89	0.026258
P32418	Sodium/calcium exchanger 1 OS=Homo sapiens OX=9606 GN=SLC8A1	SLC8A1	108.55	3.2308	2.2	2	2	2	1.176	0.894	1.157	1.006	0.916	0.976	1.169		0.976		1.185		1.114	0.34
P32455	Guanylate-binding protein 1 OS=Homo sapiens OX=9606 GN=GBP1	GBP1	67.93	53.796	22.1	13	21	11	0.99	0.914	0.786	1.109	1.171	1.024	0.893	0.0170553	0.781	0.0067151	0.768	0.027499	0.814	0.055682
P32456	Guanylate-binding protein 2 OS=Homo sapiens OX=9606 GN=GBP2	GBP2	67.208	16.22	11.8	6	14	4	0.958	1.049	0.95	1.015	0.978	1.015	0.944	0.8657	1.073	0.5129	0.936	0.49998	0.983	0.62584
P32856	Syntaxin-2 OS=Homo sapiens OX=9606 GN=STX2	STX2	33.341	2.4116	4.5	1	1	1	0.865	1.618	1.073	0.768	0.855	1.024	1.126		1.892		1.048		1.343	0.2554
P32969	60S ribosomal protein L9 OS=Homo sapiens OX=9606 GN=RPL9	RPL9	21.863	10.553	18.8	4	5	4	0.902	0.822	0.825	1.22	1.135	0.974	0.739	0.0053178	0.724	0.191561	0.847	0.049603	0.766	0.022556
P33121	Long-chain-fatty-acid--CoA ligase 1 OS=Homo sapiens OX=9606 GN=ACSL1	ACSL1	77.942	24.553	16.3	10	12	10	1.065	1.22	1.126	0.892	0.899	0.951	1.194	0.00065956	1.357	4.8245e-07	1.184	0.00094333	1.244	0.0080244
P33176	Kinesin-1 heavy chain OS=Homo sapiens OX=9606 GN=KIF5B	KIF5B	109.68	299.82	46.6	41	63	41	0.904	0.812	0.904	1.069	1.174	1.113	0.846	6.595e-07	0.692	2.13518e-12	0.812	2.7513e-07	0.781	0.0052401
P33240	Cleavage stimulation factor subunit 2 OS=Homo sapiens OX=9606 GN=CSTF2	CSTF2	60.959	4.4503	4.9	2	2	2
P33316	Deoxyuridine 5'-triphosphate nucleotidohydrolase, mitochondrial OS=Homo sapiens OX=9606 GN=DUT	DUT	26.563	7.847	13.9	3	4	3	1.184	1.189	1.192	0.94	0.833	0.914	1.26	0.0184405	1.427	0.043363	1.304	0.020597	1.327	0.0161764
P33402	Guanylate cyclase soluble subunit alpha-2 OS=Homo sapiens OX=9606 GN=GUCY1A2	GUCY1A2	81.749	17.633	11.3	7	8	7	0.697	0.948	0.908	1.13	1.178	1.082	0.617	0.04112	0.805	0.33498	0.839	0.07868	0.753	0.042317
P33527	Multidrug resistance-associated protein 1 OS=Homo sapiens OX=9606 GN=ABCC1	ABCC1	171.59	8.0237	1	1	1	1	1.192	1.148	1.577	0.735	0.907	0.76	1.622		1.266		2.075		1.631	0.0155841
P34096	Ribonuclease 4 OS=Homo sapiens OX=9606 GN=RNASE4	RNASE4	16.84	30.92	29.9	4	6	4	1.191	1.069	0.798	1.065	1.042	0.977	1.118	0.81792	1.026	0.3086	0.817	0.26902	0.992	0.86812
P34741	Syndecan-2 OS=Homo sapiens OX=9606 GN=SDC2	SDC2	22.16	11.384	17.4	3	3	3	0.946	0.73	1.387	1.069	0.834	0.753	0.885	0.94776	0.875	0.88664	1.842	0.27568	1.153	0.60852
P34896	Serine hydroxymethyltransferase, cytosolic OS=Homo sapiens OX=9606 GN=SHMT1	SHMT1	53.082	9.51	5.2	2	2	2
P34897	Serine hydroxymethyltransferase, mitochondrial OS=Homo sapiens OX=9606 GN=SHMT2	SHMT2	55.992	4.4732	4	2	2	2	1.123	0.928	1.094	1.033	0.987	0.948	1.087	0.36802	0.94	0.69216	1.154	0.32648	1.06	0.44244
P34913	Bifunctional epoxide hydrolase 2 OS=Homo sapiens OX=9606 GN=EPHX2	EPHX2	62.615	28.286	15.7	7	11	7	1.003	0.985	1.034	1.059	0.906	1.067	0.947	0.29568	1.087	0.20304	0.969	0.43448	0.997	0.99028
P34932	Heat shock 70 kDa protein 4 OS=Homo sapiens OX=9606 GN=HSPA4	HSPA4	94.33	179.69	43.3	31	49	30	0.985	0.985	0.921	1.032	1.055	1.019	0.954	0.195141	0.934	0.21828	0.904	0.00098125	0.931	0.042643
P34949	Mannose-6-phosphate isomerase OS=Homo sapiens OX=9606 GN=MPI	MPI	46.655	29.47	14.2	4	6	4	0.942	0.916	0.866	1.076	1.18	0.974	0.875	0.32124	0.776	0.0185551	0.889	0.3513	0.843	0.050439
P35052	Glypican-1 OS=Homo sapiens OX=9606 GN=GPC1	GPC1	61.68	111.82	23.3	10	17	10	0.952	0.873	1.012	1.081	1.026	1.09	0.881	0.75472	0.851	0.26722	0.928	0.073864	0.887	0.061278
P35080	Profilin-2 OS=Homo sapiens OX=9606 GN=PFN2	PFN2	15.046	35.029	37.9	4	9	4	1.323	1.119	1.115	0.891	0.901	0.853	1.485	1.5674e-07	1.242	0.0064843	1.307	0.0083996	1.345	0.0075787
P35221	Catenin alpha-1 OS=Homo sapiens OX=9606 GN=CTNNA1	CTNNA1	100.07	170.05	24.4	17	22	16	0.986	0.904	1.004	1.111	1.078	0.979	0.887	0.0105417	0.839	0.186181	1.026	0.89976	0.914	0.146243
P35222	Catenin beta-1 OS=Homo sapiens OX=9606 GN=CTNNB1	CTNNB1	85.496	98.917	18.3	11	16	10	1.01	0.936	1.016	1.037	1.004	0.981	0.974	0.23762	0.932	0.96124	1.036	0.38974	0.98	0.54392
P35232	Prohibitin OS=Homo sapiens OX=9606 GN=PHB	PHB	29.804	40.355	35.7	9	15	9	0.883	1.05	1.003	1.044	0.978	1.013	0.846	0.046238	1.074	0.169156	0.99	0.5329	0.967	0.55528
P35237	Serpin B6 OS=Homo sapiens OX=9606 GN=SERPINB6	SERPINB6	42.621	94.808	39.6	11	21	11	1.086	0.985	1.057	0.983	0.989	0.965	1.105	0.0029388	0.996	0.9878	1.095	0.053478	1.065	0.106904
P35240	Merlin OS=Homo sapiens OX=9606 GN=NF2	NF2	69.689	2.4227	1.7	1	1	1	1.184	1.293	1.785	0.67	0.802	0.678	1.767		1.612		2.633		1.982	0.0081594
P35241	Radixin OS=Homo sapiens OX=9606 GN=RDX	RDX	68.563	17.792	32.2	23	36	9	1.014	0.996	1.117	0.976	0.932	1.007	1.039	0.6325	1.069	0.22692	1.109	0.083915	1.073	0.174576
P35244	Replication protein A 14 kDa subunit OS=Homo sapiens OX=9606 GN=RPA3	RPA3	13.569	10.833	21.5	2	2	2	1.042	1.004	0.97	1.113	1.099	0.869	0.936	0.25868	0.914	0.62022	1.116	0.1548	0.979	0.86146
P35268	60S ribosomal protein L22 OS=Homo sapiens OX=9606 GN=RPL22	RPL22	14.787	2.7909	8.6	1	2	1	1.171	1.122	1.091	0.883	0.937	0.95	1.326		1.197		1.148		1.222	0.0027615
P35270	Sepiapterin reductase OS=Homo sapiens OX=9606 GN=SPR	SPR	28.048	48.439	32.2	7	9	7	1.024	1.303	1.025	0.931	0.861	0.937	1.1	0.80624	1.513	2.0874e-05	1.094	0.091783	1.228	0.077643
P35442	Thrombospondin-2 OS=Homo sapiens OX=9606 GN=THBS2	THBS2	129.99	48.578	14.5	13	13	11	0.775	0.964	0.746	1.112	1.316	0.965	0.697	0.0117027	0.733	0.050524	0.773	0.15846	0.732	0.061262
P35443	Thrombospondin-4 OS=Homo sapiens OX=9606 GN=THBS4	THBS4	105.87	73.038	13.2	10	10	9	1.888	1.128	1.383	0.584	0.73	0.655	3.233	6.4563e-07	1.545	5.7146e-05	2.111	0.011796	2.234	0.0085413
P35542	Serum amyloid A-4 protein OS=Homo sapiens OX=9606 GN=SAA4	SAA4	14.746	8.6929	39.2	5	6	5	1.267	1.42	1.31	0.596	0.723	0.874	2.126	5.7562e-05	1.964	0.00060037	1.499	0.077045	1.823	0.0061368
P35555	Fibrillin-1 OS=Homo sapiens OX=9606 GN=FBN1	FBN1	312.24	323.31	39.2	89	222	89	1.614	1.017	0.987	0.886	0.725	0.833	1.822	1.62448e-12	1.403	1.62947e-12	1.185	0.27108	1.48	0.095395
P35573	Glycogen debranching enzyme OS=Homo sapiens OX=9606 GN=AGL	AGL	174.76	102.57	19.6	28	41	28	0.739	0.812	0.849	1.089	1.127	1.282	0.679	1.65794e-05	0.72	0.0079614	0.662	0.0002991	0.686	0.0042803
P35579	Myosin-9 OS=Homo sapiens OX=9606 GN=MYH9	MYH9	226.53	323.31	43.1	84	211	62	1.074	0.989	1.181	1.107	0.834	0.893	0.97	0.177783	1.186	1.62526e-12	1.323	1e-32	1.145	0.23252
P35580	Myosin-10 OS=Homo sapiens OX=9606 GN=MYH10	MYH10	229	323.31	37	73	167	53	1.291	1.066	1.609	0.813	0.695	0.833	1.588	1.62459e-12	1.534	1.62448e-12	1.932	1.11022e-16	1.694	0.0172986
P35606	Coatomer subunit beta' OS=Homo sapiens OX=9606 GN=COPB2	COPB2	102.49	104.16	20.2	16	18	16	1.019	0.909	0.927	1.056	1.028	1.054	0.965	0.38484	0.884	0.013975	0.88	0.097499	0.91	0.057864
P35609	Alpha-actinin-2 OS=Homo sapiens OX=9606 GN=ACTN2	ACTN2	103.85	13.511	21	17	63	4	1.148	1.33	2.759	0.463	0.456	0.54	2.479	0.030123	2.917	0.0173606	5.109	0.0154233	3.589	0.0121363
P35611	Alpha-adducin OS=Homo sapiens OX=9606 GN=ADD1	ADD1	80.954	138.58	15.7	8	10	8	1.126	1.294	1.167	0.972	0.835	0.777	1.158	0.0436	1.55	4.1793e-05	1.502	0.00040114	1.388	0.0133165
P35612	Beta-adducin OS=Homo sapiens OX=9606 GN=ADD2	ADD2	80.853	48.39	8.1	6	7	6	1.117	1.935	1.172	0.847	0.585	0.681	1.319	0.0054443	3.308	7.1444e-09	1.721	0.00052224	1.999	0.030984
P35613	Basigin OS=Homo sapiens OX=9606 GN=BSG	BSG	42.2	59.174	19	6	7	6	0.766	1.027	1.332	0.891	0.965	1.064	0.86	0.35084	1.064	0.92846	1.252	0.22004	1.07	0.8008
P35637	RNA-binding protein FUS OS=Homo sapiens OX=9606 GN=FUS	FUS	53.425	10.396	8.7	3	3	2	1.023	0.967	0.856	1.004	1.169	1.015	1.019	0.90802	0.827	0.20716	0.843	0.41784	0.893	0.18866
P35658	Nuclear pore complex protein Nup214 OS=Homo sapiens OX=9606 GN=NUP214	NUP214	213.62	8.7518	2.2	4	4	4	1.101	1.088	0.821	1.107	0.938	1.007	0.995		1.16		0.815		0.986	0.85816
P35749	Myosin-11 OS=Homo sapiens OX=9606 GN=MYH11	MYH11	227.34	323.31	48.2	110	414	88	0.924	0.907	1.118	0.906	0.962	1.2	1.02	1e-32	0.943	1e-32	0.932	1e-32	0.961	0.75242
P35754	Glutaredoxin-1 OS=Homo sapiens OX=9606 GN=GLRX	GLRX	11.776	45.505	30.2	2	2	2	1.182	1.214	1.668	0.811	0.744	0.738	1.457	0.29604	1.632	0.0141442	2.26	0.0051416	1.772	0.0081043
P35813	Protein phosphatase 1A OS=Homo sapiens OX=9606 GN=PPM1A	PPM1A	42.447	24.357	16.5	6	9	6	1.082	0.95	1.028	0.989	0.925	0.994	1.094	0.149758	1.027	0.31228	1.034	0.2971	1.052	0.32242
P35858	Insulin-like growth factor-binding protein complex acid labile subunit OS=Homo sapiens OX=9606 GN=IGFALS	IGFALS	66.034	28.567	15.2	7	9	7	1.049	1.176	1.306	0.88	0.86	0.926	1.192	0.0086594	1.367	0.000181432	1.41	1.3811e-06	1.324	0.0143184
P35914	Hydroxymethylglutaryl-CoA lyase, mitochondrial OS=Homo sapiens OX=9606 GN=HMGCL	HMGCL	34.36	4.2122	5.5	2	2	2	1.061	1.047	1.288	0.869	1.011	0.909	1.221	0.32012	1.036	0.95886	1.417	0.089799	1.218	0.073421
P35998	26S proteasome regulatory subunit 7 OS=Homo sapiens OX=9606 GN=PSMC2	PSMC2	48.633	76.409	40.2	17	25	17	1.01	1.117	0.987	0.984	0.951	0.935	1.026	0.96118	1.175	0.0030013	1.056	0.031395	1.085	0.12056
P36269	Glutathione hydrolase 5 proenzyme OS=Homo sapiens OX=9606 GN=GGT5	GGT5	62.26	31.437	18.1	9	17	9	0.696	0.824	0.809	1.315	1.27	0.959	0.529	3.8088e-05	0.649	0.027782	0.844	0.02428	0.657	0.021898
P36404	ADP-ribosylation factor-like protein 2 OS=Homo sapiens OX=9606 GN=ARL2	ARL2	20.878	8.3851	11.4	2	3	2	0.948	0.914	0.922	1.207	1.099	0.955	0.785		0.832		0.965		0.854	0.08968
P36405	ADP-ribosylation factor-like protein 3 OS=Homo sapiens OX=9606 GN=ARL3	ARL3	20.455	84.512	47.8	6	9	6	1.1	1.033	0.924	1.178	0.932	0.915	0.934	0.42322	1.108	0.77838	1.01	0.4218	1.011	0.88552
P36406	E3 ubiquitin-protein ligase TRIM23 OS=Homo sapiens OX=9606 GN=TRIM23	TRIM23	64.066	3.2146	1.7	1	2	1	0.793	0.909	1.048	1.341	0.913	1.045	0.591	0.101577	0.996	0.92794	1.003	0.97434	0.834	0.2733
P36507	Dual specificity mitogen-activated protein kinase kinase 2 OS=Homo sapiens OX=9606 GN=MAP2K2	MAP2K2	44.424	29.462	24.8	9	13	5	0.848	1.044	1.052	0.989	0.993	0.99	0.857	0.53468	1.051	0.158681	1.063	0.77766	0.991	0.858
P36542	ATP synthase subunit gamma, mitochondrial OS=Homo sapiens OX=9606 GN=ATP5F1C	ATP5F1C	32.996	43.924	24.2	7	18	7	0.956	0.891	1.001	1.091	1.052	1.071	0.876	0.0026439	0.847	0.027175	0.935	0.068139	0.886	0.026296
P36543	V-type proton ATPase subunit E 1 OS=Homo sapiens OX=9606 GN=ATP6V1E1	ATP6V1E1	26.145	5.0143	15	3	3	3	1.027	1.135	1.003	0.955	1.105	0.925	1.075	0.6236	1.027	0.36718	1.084	0.33528	1.06	0.41736
P36551	Oxygen-dependent coproporphyrinogen-III oxidase, mitochondrial OS=Homo sapiens OX=9606 GN=CPOX	CPOX	50.151	4.1967	2.9	1	1	1	1.003	0.804	0.786	1.301	1.162	0.939	0.771		0.692		0.837		0.762	0.094641
P36578	60S ribosomal protein L4 OS=Homo sapiens OX=9606 GN=RPL4	RPL4	47.697	48.236	19.7	9	18	9	1.099	0.98	0.949	1.065	1.006	0.965	1.032	0.478	0.974	0.24848	0.983	0.49766	0.997	0.94584
P36776	Lon protease homolog, mitochondrial OS=Homo sapiens OX=9606 GN=LONP1	LONP1	106.49	54.551	13.3	11	15	11	0.9	1.009	1.069	1.081	1.032	1.03	0.833	0.00126184	0.978	0.25378	1.038	0.74426	0.948	0.34848
P36871	Phosphoglucomutase-1 OS=Homo sapiens OX=9606 GN=PGM1	PGM1	61.448	229.6	42.9	22	38	22	0.986	0.889	1.055	0.992	1.09	1.034	0.994	0.57296	0.816	0.0127557	1.02	0.36722	0.94	0.32744
P36873	Serine/threonine-protein phosphatase PP1-gamma catalytic subunit OS=Homo sapiens OX=9606 GN=PPP1CC	PPP1CC	36.983	7.2438	35	10	25	1	0.99	1.046	1.381	0.921	1.003	0.868	1.075		1.043		1.591		1.224	0.157958
P36915	Guanine nucleotide-binding protein-like 1 OS=Homo sapiens OX=9606 GN=GNL1	GNL1	68.66	14.561	9.2	5	7	5	0.876	1.164	0.926	1.045	1.037	1.043	0.838	0.174679	1.122	0.2036	0.888	0.55726	0.949	0.56204
P36955	Pigment epithelium-derived factor OS=Homo sapiens OX=9606 GN=SERPINF1	SERPINF1	46.312	106.09	38.5	16	23	16	1.116	0.96	1.184	0.967	0.959	0.907	1.154	0.0177648	1.001	0.49546	1.305	0.076116	1.151	0.10506
P36957	Dihydrolipoyllysine-residue succinyltransferase component of 2-oxoglutarate dehydrogenase complex, mitochondrial OS=Homo sapiens OX=9606 GN=DLST	DLST	48.755	30.29	20.5	8	10	8	0.861	1.154	1.159	1.094	0.958	0.94	0.787	0.021661	1.205	0.47704	1.233	0.037505	1.061	0.659
P36959	GMP reductase 1 OS=Homo sapiens OX=9606 GN=GMPR	GMPR	37.418	52.623	25.8	7	9	5	1.003	1.539	0.728	0.907	0.791	0.974	1.106	0.75246	1.946	0.0090204	0.747	0.021682	1.224	0.52084
P36969	Phospholipid hydroperoxide glutathione peroxidase OS=Homo sapiens OX=9606 GN=GPX4	GPX4	22.174	45.635	48.7	9	14	9	1.052	1.132	0.91	1.051	0.934	1.001	1.001	0.80828	1.212	0.180581	0.909	0.080619	1.036	0.67678
P36980	Complement factor H-related protein 2 OS=Homo sapiens OX=9606 GN=CFHR2	CFHR2	30.65	2.4829	9.3	3	7	1	1.33	1.323	1.427	0.579	0.693	0.949	2.297		1.909		1.504		1.837	0.0127154
P37198	Nuclear pore glycoprotein p62 OS=Homo sapiens OX=9606 GN=NUP62	NUP62	53.254	5.6642	2.7	1	1	1	1.023	0.942	1.244	0.984	1.051	0.905	1.04		0.896		1.375		1.091	0.42566
P37235	Hippocalcin-like protein 1 OS=Homo sapiens OX=9606 GN=HPCAL1	HPCAL1	22.313	5.7426	31.1	6	7	3	0.85	0.893	1.013	1.033	1.513	0.773	0.823		0.59		1.31		0.83	0.49604
P37802	Transgelin-2 OS=Homo sapiens OX=9606 GN=TAGLN2	TAGLN2	22.391	91.033	62.8	12	50	11	1.137	0.982	1.13	0.996	0.933	0.932	1.142	4.3252e-06	1.053	0.30206	1.212	1.8369e-06	1.136	0.075844
P37837	Transaldolase OS=Homo sapiens OX=9606 GN=TALDO1	TALDO1	37.54	92.51	42.1	17	38	17	1.036	1.122	1.023	1.103	0.937	0.895	0.939	0.054001	1.197	1.5199e-05	1.143	0.00041843	1.084	0.29586
P37840	Alpha-synuclein OS=Homo sapiens OX=9606 GN=SNCA	SNCA	14.46	121.75	47.9	5	10	3	1.037	1.632	1.3	0.792	0.69	0.83	1.309	0.02386	2.365	0.000182536	1.566	0.003181	1.717	0.020785
P38117	Electron transfer flavoprotein subunit beta OS=Homo sapiens OX=9606 GN=ETFB	ETFB	27.843	52.075	36.1	8	12	8	0.995	0.946	1.17	0.826	1.107	1.048	1.205	0.047542	0.855	0.28482	1.116	0.71508	1.044	0.69606
P38159	RNA-binding motif protein, X chromosome OS=Homo sapiens OX=9606 GN=RBMX	RBMX	42.331	58.183	14.6	6	9	4	0.954	0.844	1.022	1.15	1.123	0.923	0.83	0.093223	0.752	0.047576	1.107	0.77514	0.882	0.23906
P38571	Lysosomal acid lipase/cholesteryl ester hydrolase OS=Homo sapiens OX=9606 GN=LIPA	LIPA	45.418	9.9534	5.8	2	2	2	1.092	0.953	0.88	1.196	1.089	0.86	0.913	0.174362	0.875	0.027696	1.023	0.7455	0.93	0.59568
P38606	V-type proton ATPase catalytic subunit A OS=Homo sapiens OX=9606 GN=ATP6V1A	ATP6V1A	68.303	80.866	25.6	14	16	14	0.931	1.018	0.882	1.137	1.027	1.001	0.819	0.0056219	0.991	0.78994	0.881	0.3514	0.894	0.122003
P38646	Stress-70 protein, mitochondrial OS=Homo sapiens OX=9606 GN=HSPA9	HSPA9	73.68	183.11	43.9	24	42	23	0.935	0.938	1.036	1.033	1.087	1.05	0.905	0.0068772	0.863	0.0044794	0.987	0.44648	0.918	0.078059
P38919	Eukaryotic initiation factor 4A-III OS=Homo sapiens OX=9606 GN=EIF4A3	EIF4A3	46.871	27.506	22.6	12	18	8	1.071	0.907	1.069	1.046	1.006	0.894	1.024	0.51038	0.902	0.31144	1.196	0.25258	1.034	0.67342
P39019	40S ribosomal protein S19 OS=Homo sapiens OX=9606 GN=RPS19	RPS19	16.06	5.431	17.9	3	6	3	1.147	1.185	1.136	0.717	1.075	0.912	1.6	4.0534e-05	1.102	0.10422	1.246	0.003142	1.283	0.156883
P39023	60S ribosomal protein L3 OS=Homo sapiens OX=9606 GN=RPL3	RPL3	46.108	46.318	25.1	9	14	9	1.127	0.918	0.93	0.884	0.974	1.067	1.275	0.0021586	0.943	0.19406	0.872	0.132582	1.017	0.8661
P39059	Collagen alpha-1(XV) chain OS=Homo sapiens OX=9606 GN=COL15A1	COL15A1	141.72	97.022	8.7	10	19	10	1.034	1.008	1.156	0.916	0.894	1.115	1.129	0.022804	1.128	0.02184	1.037	0.39716	1.093	0.32068
P39060	Collagen alpha-1(XVIII) chain OS=Homo sapiens OX=9606 GN=COL18A1	COL18A1	178.19	263.68	15.2	20	30	20	1.277	1.173	1.276	0.85	0.804	0.895	1.502	5.5282e-10	1.459	1.7008e-08	1.426	1.95985e-05	1.462	0.00081933
P39210	Protein Mpv17 OS=Homo sapiens OX=9606 GN=MPV17	MPV17	19.733	3.2778	8.5	2	2	2	1.108	0.872	0.898	1.186	0.991	0.987	0.934	0.40024	0.88	0.46684	0.91	0.72596	0.91	0.3735
P39656	Dolichyl-diphosphooligosaccharide--protein glycosyltransferase 48 kDa subunit OS=Homo sapiens OX=9606 GN=DDOST	DDOST	50.8	22.44	19.7	10	13	10	1.008	0.911	0.965	1.055	1.084	1.084	0.955	0.81664	0.84	0.030663	0.89	0.0159006	0.895	0.02178
P39687	Acidic leucine-rich nuclear phosphoprotein 32 family member A OS=Homo sapiens OX=9606 GN=ANP32A	ANP32A	28.585	28.238	31.7	8	12	6	1.031	1.047	1.162	1.053	0.959	0.909	0.979	0.54154	1.092	0.46628	1.278	0.22944	1.109	0.142303
P40121	Macrophage-capping protein OS=Homo sapiens OX=9606 GN=CAPG	CAPG	38.498	38.832	27.3	7	16	7	0.954	0.856	1.132	0.964	1.221	0.975	0.99	0.66012	0.701	7.9356e-05	1.161	0.022316	0.931	0.55476
P40123	Adenylyl cyclase-associated protein 2 OS=Homo sapiens OX=9606 GN=CAP2	CAP2	52.823	248.81	45.7	17	51	16	0.851	0.861	0.868	1.06	1.122	1.113	0.803	3.8108e-11	0.767	7.6523e-05	0.78	0.0029204	0.783	0.000198273
P40189	Interleukin-6 receptor subunit beta OS=Homo sapiens OX=9606 GN=IL6ST	IL6ST	103.54	3.088	1.9	2	2	2	1.067	1.169	1.252	0.769	0.875	1.049	1.388		1.336		1.194		1.295	0.059178
P40197	Platelet glycoprotein V OS=Homo sapiens OX=9606 GN=GP5	GP5	60.958	1.9592	2	1	1	1	1.328	0.98	1.046	0.901	0.898	0.976	1.474		1.091		1.072		1.209	0.1325
P40227	T-complex protein 1 subunit zeta OS=Homo sapiens OX=9606 GN=CCT6A	CCT6A	58.024	40.651	26.9	13	18	13	0.958	0.985	1.057	0.958	0.974	1.041	1	0.52704	1.011	0.34998	1.015	0.36208	1.009	0.83096
P40261	Nicotinamide N-methyltransferase OS=Homo sapiens OX=9606 GN=NNMT	NNMT	29.574	118.3	28	7	13	7	1.225	0.797	0.85	0.982	1.181	1.06	1.247	0.00036426	0.675	2.2812e-05	0.802	0.041237	0.891	0.41494
P40306	Proteasome subunit beta type-10 OS=Homo sapiens OX=9606 GN=PSMB10	PSMB10	28.936	25.041	17.2	4	5	4	0.779	1.082	0.848	1.081	1.077	1.102	0.721	0.64664	1.005	0.68948	0.77	0.197184	0.831	0.186923
P40429	60S ribosomal protein L13a OS=Homo sapiens OX=9606 GN=RPL13A	RPL13A	23.577	17.375	26.1	6	9	6	1.145	0.888	0.924	1.114	1.045	0.97	1.028	0.39514	0.85	0.102476	0.953	0.137396	0.945	0.52654
P40616	ADP-ribosylation factor-like protein 1 OS=Homo sapiens OX=9606 GN=ARL1	ARL1	20.417	2.9399	6.1	1	2	1
P40763	Signal transducer and activator of transcription 3 OS=Homo sapiens OX=9606 GN=STAT3	STAT3	88.067	64.588	13.9	11	17	11	1.003	0.918	0.808	1.076	1.116	0.993	0.932	0.84934	0.823	0.062121	0.814	0.109756	0.857	0.093059
P40818	Ubiquitin carboxyl-terminal hydrolase 8 OS=Homo sapiens OX=9606 GN=USP8	USP8	127.52	6.0831	3.6	4	4	4	0.935	0.986	0.894	1.036	1.084	1.021	0.903	0.49606	0.91	0.26686	0.876	0.35822	0.896	0.030522
P40855	Peroxisomal biogenesis factor 19 OS=Homo sapiens OX=9606 GN=PEX19	PEX19	32.806	4.403	7.7	2	2	2
P40925	Malate dehydrogenase, cytoplasmic OS=Homo sapiens OX=9606 GN=MDH1	MDH1	36.426	103.55	46.1	16	43	16	0.994	0.96	0.927	1.026	1.096	1.026	0.969	0.8823	0.876	0.69214	0.904	0.0121393	0.915	0.041203
P40926	Malate dehydrogenase, mitochondrial OS=Homo sapiens OX=9606 GN=MDH2	MDH2	35.503	251.53	58	17	49	17	0.963	0.934	0.919	1.091	1.085	1.046	0.883	0.0028244	0.861	0.076583	0.879	0.069659	0.874	0.0021044
P40939	Trifunctional enzyme subunit alpha, mitochondrial OS=Homo sapiens OX=9606 GN=HADHA	HADHA	82.999	162.37	26.9	18	26	18	1.049	0.942	0.964	1.159	1.035	0.898	0.905	0.0072428	0.91	0.36242	1.073	0.38734	0.956	0.6384
P41091	Eukaryotic translation initiation factor 2 subunit 3 OS=Homo sapiens OX=9606 GN=EIF2S3	EIF2S3	51.109	45.486	23.5	9	12	9	1.064	1.044	0.784	0.967	1.054	1.035	1.1	0.053695	0.991	0.91028	0.757	0.0169447	0.946	0.56574
P41208	Centrin-2 OS=Homo sapiens OX=9606 GN=CETN2	CETN2	19.738	2.9617	14	3	3	3	0.916	0.939	0.89	1.136	1.082	1.059	0.806	0.025959	0.868	0.127783	0.84	0.33858	0.838	0.0024006
P41214	Eukaryotic translation initiation factor 2D OS=Homo sapiens OX=9606 GN=EIF2D	EIF2D	64.706	5.4041	4.6	3	3	3	0.92	0.878	0.854	1.112	1.103	1.047	0.827	0.28412	0.796	0.0056778	0.816	0.3741	0.813	0.00197643
P41217	OX-2 membrane glycoprotein OS=Homo sapiens OX=9606 GN=CD200	CD200	31.264	2.9492	3.6	1	2	1	1.128	1.075	1.166	0.884	1.051	0.867	1.276		1.023		1.345		1.202	0.045916
P41218	Myeloid cell nuclear differentiation antigen OS=Homo sapiens OX=9606 GN=MNDA	MNDA	45.836	4.8973	4.7	2	3	2	1.207	1.671	1.183	0.708	0.806	0.744	1.705	0.069738	2.073	0.0171784	1.59	0.0033384	1.798	0.0082157
P41219	Peripherin OS=Homo sapiens OX=9606 GN=PRPH	PRPH	53.65	13.184	18.3	9	17	5	0.928	0.781	0.961	1.15	1.045	1.054	0.807	0.173959	0.747	0.079123	0.912	0.171676	0.822	0.048483
P41222	Prostaglandin-H2 D-isomerase OS=Homo sapiens OX=9606 GN=PTGDS	PTGDS	21.029	18.793	8.9	1	1	1	1.033	1.014	1.051	1.124	1.045	0.855	0.919		0.97		1.229		1.024	0.746
P41226	Ubiquitin-like modifier-activating enzyme 7 OS=Homo sapiens OX=9606 GN=UBA7	UBA7	111.69	3.6285	2.7	2	2	2	0.879	1.026	0.82	1.006	1.265	1.023	0.874		0.811		0.802		0.827	0.129936
P41227	N-alpha-acetyltransferase 10 OS=Homo sapiens OX=9606 GN=NAA10	NAA10	26.458	6.2987	9.4	2	3	2	0.982	0.895	0.984	1.01	1.103	0.973	0.972	0.8033	0.811	0.36644	1.011		0.927	0.196144
P41240	Tyrosine-protein kinase CSK OS=Homo sapiens OX=9606 GN=CSK	CSK	50.704	6.0595	5.3	2	4	2	1.219	0.856	1.112	1.136	0.943	0.779	1.073	0.2896	0.908	0.54998	1.427	0.136641	1.115	0.50952
P41250	Glycine--tRNA ligase OS=Homo sapiens OX=9606 GN=GARS	GARS	83.165	45.136	14.1	10	15	10	1.031	0.951	0.992	1.052	0.995	1.01	0.98	0.89286	0.956	0.71686	0.982	0.73784	0.973	0.38702
P41252	Isoleucine--tRNA ligase, cytoplasmic OS=Homo sapiens OX=9606 GN=IARS	IARS	144.5	44.731	9.7	10	10	10	1.036	1.012	0.964	0.996	1.047	1.018	1.04	0.36152	0.967	0.69276	0.947	0.54198	0.984	0.55816
P41567	Eukaryotic translation initiation factor 1 OS=Homo sapiens OX=9606 GN=EIF1	EIF1	12.732	103.49	49.6	4	5	4	0.975	1.111	1.117	0.941	0.972	0.963	1.036	0.60592	1.143	0.22322	1.16	0.40266	1.114	0.080523
P42025	Beta-centractin OS=Homo sapiens OX=9606 GN=ACTR1B	ACTR1B	42.293	45.578	18.4	7	11	3	1.26	1.02	1.025	0.994	0.897	0.965	1.268	0.060359	1.137	0.135823	1.062	0.99142	1.157	0.135219
P42126	Enoyl-CoA delta isomerase 1, mitochondrial OS=Homo sapiens OX=9606 GN=ECI1	ECI1	32.816	24.85	15.2	4	7	4	0.803	0.943	1.329	1.065	0.812	0.977	0.754	0.38604	1.161	0.47676	1.36	0.22598	1.077	0.74716
P42167	Lamina-associated polypeptide 2, isoforms beta/gamma OS=Homo sapiens OX=9606 GN=TMPO	TMPO	50.67	30.561	22.9	7	8	7	0.921	1.062	1.164	0.976	0.943	1.001	0.944	0.065115	1.126	0.68108	1.163	0.107298	1.078	0.37218
P42224	Signal transducer and activator of transcription 1-alpha/beta OS=Homo sapiens OX=9606 GN=STAT1	STAT1	87.334	45.169	19.1	12	15	12	1.051	1.13	0.81	1.075	1.174	0.864	0.978	0.67526	0.963	0.40612	0.938	0.24724	0.961	0.77422
P42226	Signal transducer and activator of transcription 6 OS=Homo sapiens OX=9606 GN=STAT6	STAT6	94.134	37.866	12.4	10	12	9	0.95	1.213	0.849	1.055	1.055	0.938	0.9	0.134116	1.15	0.8708	0.905	0.34356	0.988	0.85656
P42229	Signal transducer and activator of transcription 5A OS=Homo sapiens OX=9606 GN=STAT5A	STAT5A	90.646	-2	11.5	11	16	1
P42285	Exosome RNA helicase MTR4 OS=Homo sapiens OX=9606 GN=MTREX	MTREX	117.8	5.743	2.9	4	4	4	0.843	0.812	0.769	1.439	1.13	0.977	0.586	0.0150387	0.719	0.29904	0.787	0.3558	0.684	0.033756
P42330	Aldo-keto reductase family 1 member C3 OS=Homo sapiens OX=9606 GN=AKR1C3	AKR1C3	36.853	72.846	33.7	10	14	3	1.103	0.955	0.97	0.96	1.156	0.812	1.149	0.14288	0.826	0.195482	1.195	0.8304	1.034	0.72688
P42336	Phosphatidylinositol 4,5-bisphosphate 3-kinase catalytic subunit alpha isoform OS=Homo sapiens OX=9606 GN=PIK3CA	PIK3CA	124.28	2.9061	1.6	2	3	2	1.064	1.181	0.939	1.165	1.023	0.768	0.913	0.74562	1.154	0.39876	1.223	0.49864	1.077	0.5775
P42345	Serine/threonine-protein kinase mTOR OS=Homo sapiens OX=9606 GN=MTOR	MTOR	288.89	31.347	4	10	11	10	0.914	0.923	1.025	0.973	0.98	1.154	0.939	0.58992	0.942	0.72002	0.888	0.596	0.921	0.29482
P42356	Phosphatidylinositol 4-kinase alpha OS=Homo sapiens OX=9606 GN=PI4KA	PI4KA	236.83	14.256	4.1	9	10	9	0.928	0.902	1.137	0.927	1.137	1.047	1.001	0.88722	0.793	0.074161	1.086	0.56856	0.954	0.6274
P42566	Epidermal growth factor receptor substrate 15 OS=Homo sapiens OX=9606 GN=EPS15	EPS15	98.655	42.351	13.7	12	15	12	0.973	1.009	1.002	1.047	1.051	0.971	0.929	0.90908	0.96	0.68004	1.032	0.6485	0.972	0.38204
P42704	Leucine-rich PPR motif-containing protein, mitochondrial OS=Homo sapiens OX=9606 GN=LRPPRC	LRPPRC	157.9	85.909	16.2	22	24	22	0.995	1.045	0.931	1.033	1.043	1.02	0.963	0.38552	1.002	0.79614	0.913	0.25564	0.96	0.28258
P42765	3-ketoacyl-CoA thiolase, mitochondrial OS=Homo sapiens OX=9606 GN=ACAA2	ACAA2	41.924	63.114	33.2	12	18	12	0.833	0.921	0.955	1.14	1.084	1.036	0.731	0.064042	0.85	0.70838	0.922	0.36042	0.831	0.0195977
P42773	Cyclin-dependent kinase 4 inhibitor C OS=Homo sapiens OX=9606 GN=CDKN2C	CDKN2C	18.127	7.3589	20.2	4	4	4	1.145	0.983	0.649	1.066	1.093	1.057	1.074	0.76634	0.899	0.45782	0.614	0.22342	0.863	0.4133
P42785	Lysosomal Pro-X carboxypeptidase OS=Homo sapiens OX=9606 GN=PRCP	PRCP	55.799	8.1629	8.5	4	4	4	0.974	1.041	0.929	1.122	0.989	1.011	0.868	0.20532	1.053	0.70884	0.919	0.27966	0.943	0.31726
P42858	Huntingtin OS=Homo sapiens OX=9606 GN=HTT	HTT	347.6	5.9244	1.2	4	4	4	0.906	0.976	0.864	1.117	1.079	1.054	0.811	0.52382	0.905	0.6262	0.82	0.4822	0.845	0.0124967
P42892	Endothelin-converting enzyme 1 OS=Homo sapiens OX=9606 GN=ECE1	ECE1	87.163	23.312	9.5	7	7	7	0.945	1.013	0.954	0.945	1.104	1.016	1	0.91636	0.918	0.58362	0.939	0.35592	0.95	0.3761
P43034	Platelet-activating factor acetylhydrolase IB subunit alpha OS=Homo sapiens OX=9606 GN=PAFAH1B1	PAFAH1B1	46.637	228.24	55.6	19	33	19	1.053	1.024	0.987	0.978	1.028	0.975	1.077	0.39468	0.996	0.35916	1.012	0.71146	1.028	0.34146
P43121	Cell surface glycoprotein MUC18 OS=Homo sapiens OX=9606 GN=MCAM	MCAM	71.607	165.45	27.7	18	53	18	1.042	0.879	1.106	0.973	0.986	1.075	1.071	0.00185515	0.891	0.043439	1.029	0.61564	0.998	0.94078
P43155	Carnitine O-acetyltransferase OS=Homo sapiens OX=9606 GN=CRAT	CRAT	70.857	9.9889	8.6	6	8	6	0.894	0.936	1.007	1.134	1.028	1.088	0.788	0.026564	0.911	0.43414	0.926	0.159116	0.873	0.038398
P43243	Matrin-3 OS=Homo sapiens OX=9606 GN=MATR3	MATR3	94.622	71.508	10.2	7	9	7	0.971	0.919	0.949	1.104	1.027	0.991	0.88	0.117121	0.895	0.170339	0.958	0.9767	0.909	0.056882
P43251	Biotinidase OS=Homo sapiens OX=9606 GN=BTD	BTD	61.132	3.1997	4.8	2	2	2		1.513				0.584							2.591
P43304	Glycerol-3-phosphate dehydrogenase, mitochondrial OS=Homo sapiens OX=9606 GN=GPD2	GPD2	80.852	44.827	9.2	6	8	6	0.985	1.111	1.023	1.047	0.879	0.96	0.941	0.30064	1.264	0.0057837	1.066	0.84494	1.081	0.27032
P43307	Translocon-associated protein subunit alpha OS=Homo sapiens OX=9606 GN=SSR1	SSR1	32.235	7.2619	3.8	1	1	1	0.98	0.867	1.066	1.158	1	1.001	0.846		0.867		1.065		0.922	0.34732
P43378	Tyrosine-protein phosphatase non-receptor type 9 OS=Homo sapiens OX=9606 GN=PTPN9	PTPN9	68.019	2.1433	1.5	1	1	1	0.64	3.079	0.82	0.65	0.497	0.751	0.985		6.195		1.092		2.391	0.27678
P43405	Tyrosine-protein kinase SYK OS=Homo sapiens OX=9606 GN=SYK	SYK	72.065	2.8434	1.4	1	1	1	0.95	1.215	0.915	0.998	1.165	0.87	0.952		1.043		1.052		1.015	0.91222
P43487	Ran-specific GTPase-activating protein OS=Homo sapiens OX=9606 GN=RANBP1	RANBP1	23.31	13.615	20.4	3	6	3	1.044	1.149	0.922	1.045	0.971	0.956	0.999	0.4698	1.183	0.0170027	0.964	0.42218	1.048	0.5628
P43490	Nicotinamide phosphoribosyltransferase OS=Homo sapiens OX=9606 GN=NAMPT	NAMPT	55.52	45.912	22.8	9	10	9	1.238	1.09	0.94	0.914	0.981	0.877	1.354	0.000124067	1.111	0.031019	1.072	0.86966	1.179	0.137577
P43652	Afamin OS=Homo sapiens OX=9606 GN=AFM	AFM	69.068	75.383	27.9	19	32	19	1.313	0.986	1.334	0.877	0.684	0.888	1.497	3.133e-10	1.442	5.8328e-07	1.502	9.88e-11	1.483	0.039223
P43686	26S proteasome regulatory subunit 6B OS=Homo sapiens OX=9606 GN=PSMC4	PSMC4	47.366	21.392	13.9	7	8	7	1.04	1.047	0.883	1.113	0.936	0.984	0.934	0.99854	1.119	0.097318	0.897	0.87412	0.979	0.7922
P43897	Elongation factor Ts, mitochondrial OS=Homo sapiens OX=9606 GN=TSFM	TSFM	35.39	17.39	10.8	3	5	3	1.015	0.798	0.947	1.154	1.046	1.061	0.88	0.25296	0.763	0.021662	0.893	0.46264	0.846	0.092962
P45381	Aspartoacylase OS=Homo sapiens OX=9606 GN=ASPA	ASPA	35.735	3.3665	5.4	2	2	2	0.921	1.152	1.615	1.007	0.809	0.792	0.915		1.424		2.039		1.414	0.145418
P45880	Voltage-dependent anion-selective channel protein 2 OS=Homo sapiens OX=9606 GN=VDAC2	VDAC2	31.566	264.41	47.6	12	23	12	0.838	0.927	0.803	1.036	1.119	1.158	0.809	0.00103739	0.828	0.031381	0.693	0.00041692	0.775	0.0089952
P45954	Short/branched chain specific acyl-CoA dehydrogenase, mitochondrial OS=Homo sapiens OX=9606 GN=ACADSB	ACADSB	47.485	3.7671	5.3	2	2	2
P45973	Chromobox protein homolog 5 OS=Homo sapiens OX=9606 GN=CBX5	CBX5	22.225	8.5642	39.8	6	6	6	1.023	1.064	1.201	1.003	0.929	0.806	1.02	0.80998	1.145	0.0143241	1.49	0.00052481	1.201	0.082638
P45974	Ubiquitin carboxyl-terminal hydrolase 5 OS=Homo sapiens OX=9606 GN=USP5	USP5	95.785	137.64	21.8	14	31	14	1.123	1.047	1.086	1.027	0.939	0.926	1.093	0.023218	1.115	0.0123967	1.173	0.0104648	1.126	0.035595
P45984	Mitogen-activated protein kinase 9 OS=Homo sapiens OX=9606 GN=MAPK9	MAPK9	48.139	9.2222	9	3	3	3	0.984	1.247	1.164	0.966	0.814	0.972	1.019	0.44722	1.532	0.22344	1.198	0.83012	1.234	0.084419
P45985	Dual specificity mitogen-activated protein kinase kinase 4 OS=Homo sapiens OX=9606 GN=MAP2K4	MAP2K4	44.287	10.065	6.5	2	3	2	0.987	0.994	1.065	0.988	1.038	1.021	0.999	0.95378	0.958	0.87694	1.043	0.70358	1	0.98112
P46013	Proliferation marker protein Ki-67 OS=Homo sapiens OX=9606 GN=MKI67	MKI67	358.69	-2	0.2	1	1	1	1.121	1.56	1.036	0.842	0.815	0.859	1.331		1.914		1.206		1.477	0.097523
P46020	Phosphorylase b kinase regulatory subunit alpha, skeletal muscle isoform OS=Homo sapiens OX=9606 GN=PHKA1	PHKA1	137.31	7.3929	2.8	4	4	4	0.717	0.707	0.768	1.122	1.098	1.454	0.639	0.24414	0.644	0.147259	0.528	0.133356	0.597	0.0055985
P46060	Ran GTPase-activating protein 1 OS=Homo sapiens OX=9606 GN=RANGAP1	RANGAP1	63.541	14.826	8.2	4	4	4	0.878	1.01	1.004	1.152	1.058	1.064	0.762	0.029576	0.955	0.90944	0.944	0.434	0.883	0.078522
P46063	ATP-dependent DNA helicase Q1 OS=Homo sapiens OX=9606 GN=RECQL	RECQL	73.457	117.68	24.8	11	12	11	1.084	1.003	0.83	1.166	1.043	0.969	0.93	0.181396	0.962	0.29136	0.857	0.071337	0.918	0.40576
P46093	G-protein coupled receptor 4 OS=Homo sapiens OX=9606 GN=GPR4	GPR4	40.981	2.1862	1.9	1	4	1	0.955	0.8	0.924	0.907	1.078	1.232	1.053	0.33656	0.742	0.0123592	0.75	0.00032262	0.833	0.161916
P46100	Transcriptional regulator ATRX OS=Homo sapiens OX=9606 GN=ATRX	ATRX	282.58	7.95	0.5	1	1	1
P46108	Adapter molecule crk OS=Homo sapiens OX=9606 GN=CRK	CRK	33.83	52.127	31.2	9	12	9	1.037	0.969	1.004	1.019	1.015	0.928	1.018	0.64022	0.955	0.60022	1.082	0.30404	1.016	0.6708
P46109	Crk-like protein OS=Homo sapiens OX=9606 GN=CRKL	CRKL	33.777	42.973	35	9	10	9	1.008	1.039	0.981	1.074	0.841	0.978	0.939	0.88662	1.235	0.0172834	1.003	0.98418	1.047	0.52904
P46379	Large proline-rich protein BAG6 OS=Homo sapiens OX=9606 GN=BAG6	BAG6	119.41	8.5288	3.9	4	6	4	1.049	0.866	0.904	1.087	0.999	0.989	0.965	0.69328	0.867	0.77272	0.914	0.94888	0.917	0.24298
P46459	Vesicle-fusing ATPase OS=Homo sapiens OX=9606 GN=NSF	NSF	82.593	52.263	23	16	30	16	0.957	0.993	1.086	1.072	0.974	0.999	0.893	0.0121245	1.02	0.20806	1.087	0.83474	0.997	0.94368
P46734	Dual specificity mitogen-activated protein kinase kinase 3 OS=Homo sapiens OX=9606 GN=MAP2K3	MAP2K3	39.318	15.562	17.3	6	8	3	1.043	1.224	0.951	0.943	0.847	0.952	1.106	0.1631	1.445	0.021157	0.999	0.83106	1.174	0.132344
P46736	Lys-63-specific deubiquitinase BRCC36 OS=Homo sapiens OX=9606 GN=BRCC3	BRCC3	36.072	1.9619	2.8	1	1	1	1.038	1.04	0.783	1.05	1.098	1.022	0.989		0.947		0.766		0.903	0.31558
P46776	60S ribosomal protein L27a OS=Homo sapiens OX=9606 GN=RPL27A	RPL27A	16.561	7.4582	8.8	2	3	2	1.449	1.296	1.376	0.573	0.839	0.786	2.529		1.545		1.751		1.875	0.0063002
P46777	60S ribosomal protein L5 OS=Homo sapiens OX=9606 GN=RPL5	RPL5	34.362	36.357	29.6	8	12	8	0.997	1.084	0.998	0.964	1.033	0.935	1.034	0.6854	1.049	0.5212	1.067	0.083859	1.05	0.29246
P46778	60S ribosomal protein L21 OS=Homo sapiens OX=9606 GN=RPL21	RPL21	18.565	3.5045	13.8	3	3	3
P46779	60S ribosomal protein L28 OS=Homo sapiens OX=9606 GN=RPL28	RPL28	15.747	5.6452	29.2	4	6	4	1.199	1.121	0.981	0.923	1.005	1.027	1.299	0.021044	1.115	0.84884	0.955	0.74754	1.117	0.183098
P46781	40S ribosomal protein S9 OS=Homo sapiens OX=9606 GN=RPS9	RPS9	22.591	13.003	29.4	7	13	7	0.951	0.768	0.987	1.265	1.049	0.977	0.752	0.00026121	0.732	0.003521	1.01	0.374	0.822	0.149257
P46782	40S ribosomal protein S5 OS=Homo sapiens OX=9606 GN=RPS5	RPS5	22.876	19.411	20.1	4	5	4	0.979	0.979	0.619	1.119	0.981	1.26	0.875	0.6866	0.998	0.965	0.491	0.165924	0.767	0.170419
P46783	40S ribosomal protein S10 OS=Homo sapiens OX=9606 GN=RPS10	RPS10	18.898	7.4539	28.5	5	7	5	0.989	1.059	0.894	1.114	1.001	0.907	0.888	0.477	1.058	0.31946	0.986	0.92494	0.974	0.75552
P46821	Microtubule-associated protein 1B OS=Homo sapiens OX=9606 GN=MAP1B	MAP1B	270.63	323.31	29.4	53	90	52	0.987	0.982	0.926	1.013	1.006	1.059	0.974	0.3472	0.976	0.75236	0.874	1.1066e-06	0.941	0.077623
P46926	Glucosamine-6-phosphate isomerase 1 OS=Homo sapiens OX=9606 GN=GNPDA1	GNPDA1	32.668	75.25	42.9	9	18	6	1	1.221	0.936	1.103	0.956	0.91	0.907	0.99952	1.277	0.026201	1.029	0.47202	1.063	0.5861
P46937	Transcriptional coactivator YAP1 OS=Homo sapiens OX=9606 GN=YAP1	YAP1	54.461	7.2065	7.9	4	5	3	0.865	0.962	2.235	0.792	0.819	0.75	1.092	0.76762	1.175	0.5891	2.98	0.152203	1.72	0.27626
P46939	Utrophin OS=Homo sapiens OX=9606 GN=UTRN	UTRN	394.46	323.31	21.4	67	90	65	0.918	0.888	0.913	1.173	1.092	0.994	0.783	1.13931e-12	0.813	5.7988e-05	0.919	0.21126	0.834	0.021778
P46940	Ras GTPase-activating-like protein IQGAP1 OS=Homo sapiens OX=9606 GN=IQGAP1	IQGAP1	189.25	323.31	38.6	59	124	56	1.049	1.045	1.01	1.046	0.972	0.949	1.003	0.173102	1.075	0.00049766	1.064	0.066162	1.046	0.22102
P46952	3-hydroxyanthranilate 3,4-dioxygenase OS=Homo sapiens OX=9606 GN=HAAO	HAAO	32.556	17.532	25.2	7	10	7	1.224	1.125	1.177	0.913	0.891	0.835	1.341	6.1469e-05	1.263	0.00114202	1.41	0.0047184	1.336	0.00130341
P46976	Glycogenin-1 OS=Homo sapiens OX=9606 GN=GYG1	GYG1	39.383	32.922	22	7	10	7	1.046	0.965	0.993	0.983	0.962	1.028	1.064	0.149065	1.003	0.26734	0.966	0.94276	1.01	0.75592
P46977	Dolichyl-diphosphooligosaccharide--protein glycosyltransferase subunit STT3A OS=Homo sapiens OX=9606 GN=STT3A	STT3A	80.529	20.906	8.8	7	9	7	1.071	1.052	0.966	0.998	1.063	0.972	1.073	0.29634	0.99	0.692	0.994	0.7745	1.018	0.6865
P47755	F-actin-capping protein subunit alpha-2 OS=Homo sapiens OX=9606 GN=CAPZA2	CAPZA2	32.949	323.31	52.8	10	20	8	1.148	1.096	0.859	1.085	1.016	0.9	1.058	0.49844	1.079	0.36506	0.954	0.31788	1.034	0.7998
P47756	F-actin-capping protein subunit beta OS=Homo sapiens OX=9606 GN=CAPZB	CAPZB	31.35	41.774	37.2	11	21	11	1.025	1.017	1.08	1.081	0.983	0.979	0.948	0.85608	1.035	0.036159	1.103	0.73176	1.026	0.521
P47813	Eukaryotic translation initiation factor 1A, X-chromosomal OS=Homo sapiens OX=9606 GN=EIF1AX	EIF1AX	16.46	16.851	18.1	3	4	3	1.001	0.969	0.963	1.015	1.189	0.996	0.986	0.71558	0.815	0.160683	0.967	0.44468	0.917	0.21708
P47895	Aldehyde dehydrogenase family 1 member A3 OS=Homo sapiens OX=9606 GN=ALDH1A3	ALDH1A3	56.108	10.378	8.4	5	7	3	0.641	1.087	0.979	1.008	0.861	1.428	0.636	0.044836	1.262	0.104284	0.686	0.02692	0.821	0.41682
P47897	Glutamine--tRNA ligase OS=Homo sapiens OX=9606 GN=QARS	QARS	87.798	35.78	16.9	12	14	11	0.939	1.081	1.107	1.018	1.033	1.014	0.922	0.32872	1.046	0.113338	1.092	0.41548	1.02	0.76758
P47985	Cytochrome b-c1 complex subunit Rieske, mitochondrial OS=Homo sapiens OX=9606 GN=UQCRFS1	UQCRFS1	29.668	23.153	13.9	4	5	4	0.872	0.909	0.941	1.02	1.201	1.064	0.855	0.092683	0.757	0.009442	0.884	0.100182	0.829	0.025665
P48047	ATP synthase subunit O, mitochondrial OS=Homo sapiens OX=9606 GN=ATP5O	ATP5O	23.277	90.617	37.1	6	11	6	1.031	1.04	0.951	0.941	1.064	1.071	1.096	0.185198	0.977	0.7386	0.888	0.157823	0.982	0.75796
P48059	LIM and senescent cell antigen-like-containing domain protein 1 OS=Homo sapiens OX=9606 GN=LIMS1	LIMS1	37.251	154.35	57.8	17	39	11	1.026	0.974	0.835	1.042	1.011	1.024	0.985	0.87332	0.963	0.55586	0.815	0.02518	0.921	0.3041
P48147	Prolyl endopeptidase OS=Homo sapiens OX=9606 GN=PREP	PREP	80.699	131.37	32.5	19	24	19	0.907	0.938	0.919	1.126	1.01	1.055	0.806	5.5391e-05	0.929	0.76896	0.871	0.146081	0.866	0.0124794
P48163	NADP-dependent malic enzyme OS=Homo sapiens OX=9606 GN=ME1	ME1	64.149	28.219	16.4	9	10	9	1.052	0.989	0.897	1.026	1.188	1.04	1.025	0.1109	0.832	0.67698	0.863	0.21082	0.903	0.196224
P48426	Phosphatidylinositol 5-phosphate 4-kinase type-2 alpha OS=Homo sapiens OX=9606 GN=PIP4K2A	PIP4K2A	46.224	39.621	19	7	13	4	0.986	1.135	1.147	0.85	0.929	0.996	1.16	0.20996	1.222	0.039704	1.152	0.4487	1.178	0.071277
P48444	Coatomer subunit delta OS=Homo sapiens OX=9606 GN=ARCN1	ARCN1	57.21	54.213	25.6	15	20	15	1.03	0.827	0.933	1.075	1.141	1.011	0.958	0.51836	0.725	0.021097	0.923	0.077044	0.865	0.110041
P48449	Lanosterol synthase OS=Homo sapiens OX=9606 GN=LSS	LSS	83.308	22.586	11.1	7	9	7	1.032	0.897	1.084	1.058	0.827	1.056	0.975	0.71798	1.085	0.82684	1.027	0.99642	1.024	0.79594
P48454	Serine/threonine-protein phosphatase 2B catalytic subunit gamma isoform OS=Homo sapiens OX=9606 GN=PPP3CC	PPP3CC	58.129	2.3238	3.9	2	2	1	0.926	1.155	1.114	1.003	0.935	1	0.923		1.235		1.114		1.087	0.3309
P48506	Glutamate--cysteine ligase catalytic subunit OS=Homo sapiens OX=9606 GN=GCLC	GCLC	72.765	72.688	16	9	13	9	0.982	1.581	1.227	0.838	0.766	0.862	1.172	0.105405	2.064	5.7196e-10	1.423	0.0096811	1.537	0.044119
P48507	Glutamate--cysteine ligase regulatory subunit OS=Homo sapiens OX=9606 GN=GCLM	GCLM	30.727	12.921	14.2	3	5	3	1.123	1.589	1.287	0.729	0.758	0.758	1.54	0.0020368	2.096	3.8518e-06	1.698	0.003417	1.781	0.030737
P48509	CD151 antigen OS=Homo sapiens OX=9606 GN=CD151	CD151	28.295	9.2862	17.4	5	7	5	1.036	0.93	1.074	0.867	1.06	1.029	1.195	0.2289	0.877	0.146945	1.044	0.71714	1.028	0.71346
P48556	26S proteasome non-ATPase regulatory subunit 8 OS=Homo sapiens OX=9606 GN=PSMD8	PSMD8	39.611	7.0138	7.1	4	5	4	1.053	1.261	1.053	0.961	0.883	0.939	1.096	0.32808	1.428	0.051299	1.121	0.3174	1.21	0.045201
P48637	Glutathione synthetase OS=Homo sapiens OX=9606 GN=GSS	GSS	52.384	22.437	19.6	12	15	12	1.073	1.125	1.003	0.983	0.966	0.996	1.092	0.078982	1.165	0.0146603	1.007	0.93526	1.087	0.075262
P48643	T-complex protein 1 subunit epsilon OS=Homo sapiens OX=9606 GN=CCT5	CCT5	59.67	59.51	33.6	19	36	19	0.971	1.06	0.99	0.95	0.998	1.038	1.022	0.41036	1.062	0.021376	0.954	0.80532	1.012	0.76924
P48681	Nestin OS=Homo sapiens OX=9606 GN=NES	NES	177.44	323.31	23.2	32	44	32	0.782	0.816	0.783	1.214	1.157	1.146	0.644	5.1778e-09	0.705	1.9145e-06	0.683	1.4383e-08	0.677	6.3455e-05
P48729	Casein kinase I isoform alpha OS=Homo sapiens OX=9606 GN=CSNK1A1	CSNK1A1	38.914	4.2986	6.2	2	2	2	0.905	1.332	0.997	0.95	0.865	1.077	0.953		1.54		0.926		1.118	0.48386
P48735	Isocitrate dehydrogenase [NADP], mitochondrial OS=Homo sapiens OX=9606 GN=IDH2	IDH2	50.909	89.862	41.6	18	33	17	0.725	0.606	0.642	1.162	1.218	1.349	0.624	8.2463e-11	0.498	1.2588e-09	0.476	2.4732e-08	0.529	0.00075709
P48739	Phosphatidylinositol transfer protein beta isoform OS=Homo sapiens OX=9606 GN=PITPNB	PITPNB	31.54	57.507	35.4	8	14	6	1.01	0.878	0.808	1.034	1.15	1.013	0.977	0.131019	0.763	0.0040178	0.798	0.034537	0.843	0.085103
P48740	Mannan-binding lectin serine protease 1 OS=Homo sapiens OX=9606 GN=MASP1	MASP1	79.246	1.8972	2.3	1	1	1	1.399	1.232	1.074	0.853	0.806	0.848	1.64		1.529		1.267		1.478	0.007982
P48745	Protein NOV homolog OS=Homo sapiens OX=9606 GN=NOV	NOV	39.162	2.6322	4.2	1	1	1
P48788	Troponin I, fast skeletal muscle OS=Homo sapiens OX=9606 GN=TNNI2	TNNI2	21.338	1.9584	7.7	1	1	1	0.859	1.356	3.212	0.461	0.48	0.436	1.863		2.825		7.367		3.941	0.087963
P48960	CD97 antigen OS=Homo sapiens OX=9606 GN=CD97	CD97	91.868	30.42	11.3	8	10	8	0.883	0.883	1.002	0.953	1.009	1.057	0.927	0.84678	0.875	0.198719	0.948	0.78192	0.917	0.165059
P49023	Paxillin OS=Homo sapiens OX=9606 GN=PXN	PXN	64.505	26.403	11.3	5	7	5	0.689	0.78	0.62	1.362	1.327	1.14	0.506	2.0461e-05	0.588	0.0083215	0.544	0.037918	0.546	0.0021632
P49137	MAP kinase-activated protein kinase 2 OS=Homo sapiens OX=9606 GN=MAPKAPK2	MAPKAPK2	45.567	2.6097	3.5	2	2	2	0.996	0.852	1.116	1.056	1.117	0.952	0.943		0.763		1.172		0.948	0.56712
P49184	Deoxyribonuclease-1-like 1 OS=Homo sapiens OX=9606 GN=DNASE1L1	DNASE1L1	33.892	2.7999	6	1	1	1
P49189	4-trimethylaminobutyraldehyde dehydrogenase OS=Homo sapiens OX=9606 GN=ALDH9A1	ALDH9A1	53.801	118.75	40.3	17	31	17	0.995	1.035	0.923	1.117	1.052	0.962	0.891	0.0117806	0.984	0.26916	0.959	0.29508	0.943	0.35186
P49207	60S ribosomal protein L34 OS=Homo sapiens OX=9606 GN=RPL34	RPL34	13.293	2.3934	6.8	1	3	1	1.09	1.086	1.168	0.86	1.078	0.943	1.267	0.040816	1.007	0.82934	1.239	0.091338	1.161	0.093575
P49247	Ribose-5-phosphate isomerase OS=Homo sapiens OX=9606 GN=RPIA	RPIA	33.269	10.624	19	6	8	6	1.07	1.697	1.252	0.811	0.669	0.756	1.319	0.0024213	2.537	2.9429e-06	1.656	0.004321	1.797	0.0176361
P49257	Protein ERGIC-53 OS=Homo sapiens OX=9606 GN=LMAN1	LMAN1	57.548	172.28	24.1	8	10	8	0.963	1.032	1.32	0.921	0.903	1.008	1.046	0.51266	1.143	0.0191217	1.31	0.059944	1.171	0.21536
P49327	Fatty acid synthase OS=Homo sapiens OX=9606 GN=FASN	FASN	273.42	52.946	9.2	20	21	20	1.127	1.131	1.12	0.929	0.931	0.924	1.213	0.00030066	1.215	0.00042432	1.212	0.0030554	1.213	3.7283e-07
P49354	Protein farnesyltransferase/geranylgeranyltransferase type-1 subunit alpha OS=Homo sapiens OX=9606 GN=FNTA	FNTA	44.408	7.8483	6.9	3	4	3	0.986	0.965	0.623	1.146	1.12	1.077	0.86	0.066282	0.862	0.067937	0.578	0.0123374	0.77	0.2019
P49356	Protein farnesyltransferase subunit beta OS=Homo sapiens OX=9606 GN=FNTB	FNTB	48.773	3.644	3.7	2	2	2
P49368	T-complex protein 1 subunit gamma OS=Homo sapiens OX=9606 GN=CCT3	CCT3	60.533	138.42	42.4	20	37	20	0.974	1.099	0.952	0.961	1.017	1.028	1.014	0.97574	1.081	0.0107205	0.926	0.073603	1.006	0.92812
P49407	Beta-arrestin-1 OS=Homo sapiens OX=9606 GN=ARRB1	ARRB1	47.065	21.698	4.5	2	2	2	0.826	0.995	0.664	1.407	1.034	1.041	0.587	0.0166582	0.962	0.7646	0.638	0.08064	0.714	0.092937
P49411	Elongation factor Tu, mitochondrial OS=Homo sapiens OX=9606 GN=TUFM	TUFM	49.541	125.04	37.8	16	28	16	0.899	0.88	0.906	1.129	1.146	1.002	0.796	0.00187738	0.768	0.0031153	0.904	0.26256	0.819	0.0103803
P49419	Alpha-aminoadipic semialdehyde dehydrogenase OS=Homo sapiens OX=9606 GN=ALDH7A1	ALDH7A1	58.486	148.89	32.5	15	26	15	0.992	0.931	0.966	1.128	1.017	0.937	0.879	0.0052208	0.915	0.045097	1.031	0.67208	0.937	0.33514
P49441	Inositol polyphosphate 1-phosphatase OS=Homo sapiens OX=9606 GN=INPP1	INPP1	43.998	12.871	8.5	3	4	3	1.106	0.929	0.914	1.063	0.927	1.069	1.04	0.20148	1.002	0.85332	0.855	0.143196	0.964	0.64428
P49454	Centromere protein F OS=Homo sapiens OX=9606 GN=CENPF	CENPF	367.76	6.0541	0.9	4	4	3	0.757	0.834	0.777	1.106	1.185	1.265	0.684		0.704		0.614		0.666	0.00110235
P49458	Signal recognition particle 9 kDa protein OS=Homo sapiens OX=9606 GN=SRP9	SRP9	10.112	2.4332	18.6	2	2	2	1.058	1.326	1.076	1.077	0.761	0.89	0.982		1.742		1.209		1.268	0.122078
P49585	Choline-phosphate cytidylyltransferase A OS=Homo sapiens OX=9606 GN=PCYT1A	PCYT1A	41.731	47.625	10.6	3	5	3	0.9	0.852	0.84	1.105	1.176	1.11	0.814	0.21424	0.724	0.063061	0.757	0.39584	0.764	0.00076003
P49588	Alanine--tRNA ligase, cytoplasmic OS=Homo sapiens OX=9606 GN=AARS	AARS	106.81	104.18	19.5	16	28	16	0.926	0.782	0.926	1.126	1.132	1.028	0.822	4.2866e-05	0.691	0.00035991	0.901	0.0151386	0.802	0.025684
P49589	Cysteine--tRNA ligase, cytoplasmic OS=Homo sapiens OX=9606 GN=CARS	CARS	85.472	66.506	26.1	17	19	16	0.964	1.064	0.956	0.99	1.067	1.015	0.974	0.96222	0.997	0.72662	0.942	0.54652	0.971	0.50622
P49591	Serine--tRNA ligase, cytoplasmic OS=Homo sapiens OX=9606 GN=SARS	SARS	58.777	49.533	21.2	10	14	10	1.002	0.947	0.854	1.046	1.125	1.076	0.958	0.133415	0.842	0.0069435	0.794	0.023078	0.863	0.044299
P49593	Protein phosphatase 1F OS=Homo sapiens OX=9606 GN=PPM1F	PPM1F	49.83	7.8938	12.3	4	5	4	0.976	1.171	0.779	1.183	0.977	0.972	0.825		1.199		0.801		0.934	0.5951
P49720	Proteasome subunit beta type-3 OS=Homo sapiens OX=9606 GN=PSMB3	PSMB3	22.949	26.515	26.3	4	5	4	0.998	1.041	0.916	1.094	1.009	0.982	0.912	0.28288	1.032	0.78608	0.933	0.50158	0.958	0.43172
P49721	Proteasome subunit beta type-2 OS=Homo sapiens OX=9606 GN=PSMB2	PSMB2	22.836	18.853	26.9	6	13	6	1.034	1.042	1.005	1.04	0.961	0.997	0.994	0.79706	1.084	0.040577	1.008	0.8938	1.028	0.3355
P49746	Thrombospondin-3 OS=Homo sapiens OX=9606 GN=THBS3	THBS3	104.2	25.026	10.5	9	13	9	0.99	0.869	0.975	1.114	1.142	1.058	0.889	0.99374	0.761	0.48708	0.922	0.7902	0.855	0.028276
P49747	Cartilage oligomeric matrix protein OS=Homo sapiens OX=9606 GN=COMP	COMP	82.86	173.54	30	14	24	13	0.994	0.776	0.898	0.956	0.979	1.421	1.04	0.35856	0.793	0.040256	0.632	0.0051584	0.795	0.21338
P49748	Very long-chain specific acyl-CoA dehydrogenase, mitochondrial OS=Homo sapiens OX=9606 GN=ACADVL	ACADVL	70.389	134.94	32.4	19	36	19	0.896	1.033	0.95	1.041	1.095	1	0.861	0.002501	0.943	0.5204	0.95	0.028057	0.918	0.151723
P49750	YLP motif-containing protein 1 OS=Homo sapiens OX=9606 GN=YLPM1	YLPM1	241.64	2.387	0.9	2	2	2
P49754	Vacuolar protein sorting-associated protein 41 homolog OS=Homo sapiens OX=9606 GN=VPS41	VPS41	98.565	3.083	3	2	2	2	0.994	0.907	0.89	1.035	1.014	1.169	0.96		0.894		0.761		0.867	0.064821
P49755	Transmembrane emp24 domain-containing protein 10 OS=Homo sapiens OX=9606 GN=TMED10	TMED10	24.976	35.988	27.4	5	7	5	1.053	1.359	1.292	0.842	0.905	0.99	1.251	0.100196	1.502	0.049381	1.305	0.0107631	1.353	0.030363
P49756	RNA-binding protein 25 OS=Homo sapiens OX=9606 GN=RBM25	RBM25	100.18	2.5061	1.1	1	1	1	0.923	0.938	1.249	1.084	0.971	0.967	0.851		0.966		1.292		1.029	0.85712
P49757	Protein numb homolog OS=Homo sapiens OX=9606 GN=NUMB	NUMB	70.803	2.1593	2.6	2	2	2	0.908	0.673	0.952	1.01	1.276	1.153	0.899		0.527		0.826		0.737	0.070978
P49770	Translation initiation factor eIF-2B subunit beta OS=Homo sapiens OX=9606 GN=EIF2B2	EIF2B2	38.989	17.015	11.4	3	5	3	0.994	0.976	0.998	1.026	1.069	0.966	0.969	0.30122	0.913	0.265	1.033	0.5208	0.97	0.37636
P49773	Histidine triad nucleotide-binding protein 1 OS=Homo sapiens OX=9606 GN=HINT1	HINT1	13.802	37.079	58.7	6	8	6	1.086	1.146	0.961	1.044	0.975	0.906	1.04	0.95602	1.175	0.06862	1.061	0.6319	1.092	0.26096
P49792	E3 SUMO-protein ligase RanBP2 OS=Homo sapiens OX=9606 GN=RANBP2	RANBP2	358.2	45.394	4.2	11	11	10	0.977	0.976	0.969	1.099	1.007	1.024	0.889	0.0127565	0.969	0.43196	0.946	0.88686	0.934	0.127261
P49795	Regulator of G-protein signaling 19 OS=Homo sapiens OX=9606 GN=RGS19	RGS19	24.635	3.3799	10.1	2	2	2	0.943	0.899	1.261	1.034	0.853	1.118	0.912		1.054		1.128		1.033	0.84928
P49821	NADH dehydrogenase [ubiquinone] flavoprotein 1, mitochondrial OS=Homo sapiens OX=9606 GN=NDUFV1	NDUFV1	50.817	39.508	23.3	10	14	10	0.875	0.874	0.936	1.101	1.111	1.12	0.795	0.0166357	0.787	0.0177989	0.836	0.0095219	0.806	0.00073715
P49840	Glycogen synthase kinase-3 alpha OS=Homo sapiens OX=9606 GN=GSK3A	GSK3A	50.98	2.4905	6.8	3	3	1
P49841	Glycogen synthase kinase-3 beta OS=Homo sapiens OX=9606 GN=GSK3B	GSK3B	46.744	51.521	14.5	5	5	3	0.975	0.937	1.118	1.077	0.914	1.068	0.905	0.37464	1.025	0.9596	1.047	0.7828	0.991	0.90472
P49902	Cytosolic purine 5'-nucleotidase OS=Homo sapiens OX=9606 GN=NT5C2	NT5C2	64.969	6.4626	4.1	2	2	2
P49903	Selenide, water dikinase 1 OS=Homo sapiens OX=9606 GN=SEPHS1	SEPHS1	42.91	4.0261	5.1	2	2	2	1.153	1.027	0.914	1.123	1.009	0.872	1.027		1.018		1.048		1.03	0.77516
P49908	Selenoprotein P OS=Homo sapiens OX=9606 GN=SELENOP	SELENOP	43.173	2.8073	2.6	1	1	1
P49913	Cathelicidin antimicrobial peptide OS=Homo sapiens OX=9606 GN=CAMP	CAMP	19.301	6.866	14.7	2	3	2	1.04	2.014	1.749	0.552	0.478	0.584	1.884	0.0058797	4.213	0.00053659	2.995	0.0024377	2.976	0.0072845
P49915	GMP synthase [glutamine-hydrolyzing] OS=Homo sapiens OX=9606 GN=GMPS	GMPS	76.715	39.183	16.7	11	13	11	1.126	0.994	0.967	1.081	1.007	0.971	1.042	0.63346	0.987	0.51582	0.996	0.69222	1.009	0.89562
P49959	Double-strand break repair protein MRE11 OS=Homo sapiens OX=9606 GN=MRE11	MRE11	80.592	7.831	5.1	3	3	3	1.066	0.98	0.779	1.128	1.046	1.024	0.945		0.937		0.761		0.883	0.25098
P49961	Ectonucleoside triphosphate diphosphohydrolase 1 OS=Homo sapiens OX=9606 GN=ENTPD1	ENTPD1	57.964	51.493	16.7	9	14	9	0.858	0.919	0.871	1.1	1.119	1.086	0.78	0.00038064	0.821	0.030145	0.802	0.00141959	0.801	0.00059992
P50053	Ketohexokinase OS=Homo sapiens OX=9606 GN=KHK	KHK	32.523	3.7819	4	1	1	1
P50135	Histamine N-methyltransferase OS=Homo sapiens OX=9606 GN=HNMT	HNMT	33.295	17.343	19.5	5	7	5	1.031	0.89	0.825	1.244	0.936	1.026	0.829	0.0057161	0.951	0.139416	0.804	0.031958	0.857	0.2259
P50148	Guanine nucleotide-binding protein G(q) subunit alpha OS=Homo sapiens OX=9606 GN=GNAQ	GNAQ	42.142	66.738	35.7	12	21	7	0.986	0.971	0.836	1.107	1.023	1.104	0.891	0.0048991	0.949	0.6122	0.757	0.063663	0.864	0.064342
P50213	Isocitrate dehydrogenase [NAD] subunit alpha, mitochondrial OS=Homo sapiens OX=9606 GN=IDH3A	IDH3A	39.591	17.562	21.3	8	12	8	0.96	0.895	1.106	1.03	1.051	1.053	0.932	0.51958	0.852	0.0150179	1.05	0.61884	0.945	0.43518
P50238	Cysteine-rich protein 1 OS=Homo sapiens OX=9606 GN=CRIP1	CRIP1	8.5328	25.204	67.5	5	10	5	1.797	1.103	1.59	0.519	0.668	0.585	3.462	0.000115393	1.651	7.5698e-05	2.718	0.000121418	2.534	0.0050406
P50281	Matrix metalloproteinase-14 OS=Homo sapiens OX=9606 GN=MMP14	MMP14	65.893	7.859	5.8	3	4	3	0.912	1.036	0.9	1.107	1.09	1.006	0.824	0.21932	0.95	0.77456	0.895	0.4055	0.889	0.092019
P50336	Protoporphyrinogen oxidase OS=Homo sapiens OX=9606 GN=PPOX	PPOX	50.765	1.8494	1.9	1	1	1
P50395	Rab GDP dissociation inhibitor beta OS=Homo sapiens OX=9606 GN=GDI2	GDI2	50.663	223.73	59.6	23	49	16	0.994	1.02	1.004	1.018	1.044	0.98	0.976	0.70138	0.977	0.30304	1.024	0.46192	0.992	0.7201
P50402	Emerin OS=Homo sapiens OX=9606 GN=EMD	EMD	28.994	21.586	40.9	7	8	7	1.035	0.936	1.029	1.076	1.068	0.889	0.962	0.54046	0.876	0.41316	1.157	0.083237	0.989	0.91316
P50416	Carnitine O-palmitoyltransferase 1, liver isoform OS=Homo sapiens OX=9606 GN=CPT1A	CPT1A	88.367	27.302	12.5	9	12	9	1.072	1.185	1.096	0.849	0.972	1.002	1.263	0.0042221	1.219	0.156375	1.094	0.92444	1.188	0.042881
P50440	Glycine amidinotransferase, mitochondrial OS=Homo sapiens OX=9606 GN=GATM	GATM	48.455	10.588	6.9	3	4	3	0.674	0.92	0.75	1.061	1.242	1.276	0.635		0.741		0.588		0.655	0.016525
P50452	Serpin B8 OS=Homo sapiens OX=9606 GN=SERPINB8	SERPINB8	42.766	14.719	15	5	5	4	0.923	1.173	0.616	1.064	1.103	1.157	0.867	0.27664	1.063	0.39928	0.532	0.041381	0.816	0.33756
P50453	Serpin B9 OS=Homo sapiens OX=9606 GN=SERPINB9	SERPINB9	42.403	85.683	21	6	7	5	1.038	1.293	0.882	0.956	0.939	0.773	1.086	0.2283	1.377	0.05828	1.141	0.32788	1.204	0.24284
P50454	Serpin H1 OS=Homo sapiens OX=9606 GN=SERPINH1	SERPINH1	46.44	78.653	25.4	9	11	9	1.099	0.847	1.03	1.093	1.029	0.925	1.005	0.55062	0.823	0.40378	1.114	0.60294	0.977	0.78264
P50461	Cysteine and glycine-rich protein 3 OS=Homo sapiens OX=9606 GN=CSRP3	CSRP3	20.969	14.845	8.8	2	3	2	1.052	0.828	0.841	0.838	1.237	1.166	1.255	0.23464	0.669	0.98938	0.721	0.56626	0.84	0.31014
P50479	PDZ and LIM domain protein 4 OS=Homo sapiens OX=9606 GN=PDLIM4	PDLIM4	35.398	81.159	40.9	10	13	10	0.97	0.874	0.776	1.163	1.167	0.996	0.834	0.00021702	0.749	0.0047628	0.779	0.0070378	0.788	0.044436
P50502	Hsc70-interacting protein OS=Homo sapiens OX=9606 GN=ST13	ST13	41.331	91.43	26.3	10	29	10	1.031	1.085	0.969	1.023	0.977	0.983	1.008	0.38092	1.111	0.0140413	0.986	0.95606	1.034	0.41106
P50552	Vasodilator-stimulated phosphoprotein OS=Homo sapiens OX=9606 GN=VASP	VASP	39.829	36.323	20	7	14	7	0.871	0.959	0.857	0.997	1.188	1.012	0.874	0.02264	0.807	0.54638	0.847	0.057362	0.84	0.060263
P50570	Dynamin-2 OS=Homo sapiens OX=9606 GN=DNM2	DNM2	98.063	47.807	19.3	15	15	9	0.846	1.038	0.881	1.144	1.057	1.003	0.74	0.00039907	0.982	0.22906	0.878	0.31862	0.863	0.110323
P50579	Methionine aminopeptidase 2 OS=Homo sapiens OX=9606 GN=METAP2	METAP2	52.891	7.9092	5	2	3	2	1.064	1.136	1.041	0.935	0.997	0.958	1.138	0.37922	1.139	0.54844	1.087	0.53878	1.121	0.023882
P50583	Bis(5'-nucleosyl)-tetraphosphatase [asymmetrical] OS=Homo sapiens OX=9606 GN=NUDT2	NUDT2	16.829	2.751	6.1	1	1	1	0.976	0.882	0.735	1.141	1.345	0.916	0.855		0.656		0.802		0.762	0.127695
P50851	Lipopolysaccharide-responsive and beige-like anchor protein OS=Homo sapiens OX=9606 GN=LRBA	LRBA	319.1	2.7168	0.7	2	2	2	1.158	1.212	1.172	0.884	0.88	0.895	1.31		1.377		1.309		1.332	3.956e-05
P50895	Basal cell adhesion molecule OS=Homo sapiens OX=9606 GN=BCAM	BCAM	67.404	295.13	41.4	18	34	18	1.303	1.128	1.478	0.707	0.775	0.886	1.843	1.03362e-13	1.455	1.5548e-08	1.668	5.55112e-16	1.651	0.0080405
P50897	Palmitoyl-protein thioesterase 1 OS=Homo sapiens OX=9606 GN=PPT1	PPT1	34.193	39.068	21.6	5	6	5	1.152	1.152	1.327	0.83	0.862	0.927	1.388	0.0028829	1.336	0.00133702	1.431	0.025336	1.386	0.0047174
P50914	60S ribosomal protein L14 OS=Homo sapiens OX=9606 GN=RPL14	RPL14	23.432	14.147	19.1	4	6	4	0.992	1.117	0.87	1.001	1.083	1.051	0.991	0.25344	1.031	0.77518	0.828	0.23348	0.95	0.50278
P50990	T-complex protein 1 subunit theta OS=Homo sapiens OX=9606 GN=CCT8	CCT8	59.62	116.51	50.4	26	43	26	0.945	1.033	0.981	0.973	1.034	1.067	0.971	0.74612	0.999	0.91914	0.919	0.0196806	0.963	0.36636
P50991	T-complex protein 1 subunit delta OS=Homo sapiens OX=9606 GN=CCT4	CCT4	57.924	157.12	38.8	18	33	18	0.99	1.156	0.982	0.959	1.016	1.002	1.032	0.029562	1.138	0.00041884	0.98	0.71202	1.051	0.44822
P50993	Sodium/potassium-transporting ATPase subunit alpha-2 OS=Homo sapiens OX=9606 GN=ATP1A2	ATP1A2	112.26	19.709	19.8	18	25	8	0.825	1.021	0.933	1.177	0.95	0.989	0.701	2.0277e-05	1.075	0.197578	0.943	0.86382	0.892	0.27554
P50995	Annexin A11 OS=Homo sapiens OX=9606 GN=ANXA11	ANXA11	54.389	123.58	30.9	13	39	13	1.007	0.919	0.885	1.021	1.08	1.081	0.986	0.21692	0.851	0.072964	0.819	0.020059	0.883	0.042941
P51114	Fragile X mental retardation syndrome-related protein 1 OS=Homo sapiens OX=9606 GN=FXR1	FXR1	69.72	18.885	5.8	3	5	2	0.894	0.999	1.056	1.059	1.055	1.018	0.844	0.075701	0.947	0.59924	1.037	0.5999	0.942	0.28446
P51116	Fragile X mental retardation syndrome-related protein 2 OS=Homo sapiens OX=9606 GN=FXR2	FXR2	74.222	4.8499	8.2	4	5	2
P51148	Ras-related protein Rab-5C OS=Homo sapiens OX=9606 GN=RAB5C	RAB5C	23.482	59.487	51.9	9	17	6	1.208	1.024	1.007	1.002	1.028	0.953	1.206	0.052897	0.996	0.67522	1.057	0.117344	1.086	0.2708
P51149	Ras-related protein Rab-7a OS=Homo sapiens OX=9606 GN=RAB7A	RAB7A	23.489	50.778	60.4	10	24	10	1.159	1.08	1.089	1.019	0.964	0.851	1.137	0.0157614	1.12	0.022364	1.28	0.032104	1.174	0.0477
P51151	Ras-related protein Rab-9A OS=Homo sapiens OX=9606 GN=RAB9A	RAB9A	22.837	5.434	11.9	2	3	2
P51159	Ras-related protein Rab-27A OS=Homo sapiens OX=9606 GN=RAB27A	RAB27A	24.868	6.9584	14.9	3	5	3	0.878	1.168	1	0.998	1.083	1.021	0.88	0.164037	1.078	0.97612	0.979	0.39072	0.982	0.79038
P51164	Potassium-transporting ATPase subunit beta OS=Homo sapiens OX=9606 GN=ATP4B	ATP4B	33.367	2.2339	3.4	1	1	1	0.994	0.919	0.949	0.76	0.559	1.764	1.308		1.644		0.538		0.928	0.90078
P51178	1-phosphatidylinositol 4,5-bisphosphate phosphodiesterase delta-1 OS=Homo sapiens OX=9606 GN=PLCD1	PLCD1	85.664	78.757	28.3	16	22	15	1.119	1.011	1.094	0.983	0.898	0.961	1.138	0.1152	1.126	0.0058617	1.138	0.0032354	1.134	0.037382
P51398	28S ribosomal protein S29, mitochondrial OS=Homo sapiens OX=9606 GN=DAP3	DAP3	45.566	8.9249	5.5	2	3	2	1.03	1.255	1.069	1.048	0.813	0.946	0.983	0.90384	1.544	0.3714	1.13	0.68672	1.195	0.132943
P51452	Dual specificity protein phosphatase 3 OS=Homo sapiens OX=9606 GN=DUSP3	DUSP3	20.478	95.492	51.4	7	11	7	0.855	0.907	0.96	0.963	1.312	1.072	0.888	0.067397	0.691	0.000119202	0.896	0.08972	0.813	0.107915
P51531	Probable global transcription activator SNF2L2 OS=Homo sapiens OX=9606 GN=SMARCA2	SMARCA2	181.28	1.8616	0.6	1	1	1	1.018	1.168	1.026	1.053	0.845	1.012	0.967		1.382		1.014		1.104	0.2799
P51553	Isocitrate dehydrogenase [NAD] subunit gamma, mitochondrial OS=Homo sapiens OX=9606 GN=IDH3G	IDH3G	42.794	32.233	18.6	6	6	6	0.967	1.144	0.948	1.044	1.042	1.083	0.926	0.32372	1.098	0.95652	0.875	0.193217	0.965	0.55894
P51570	Galactokinase OS=Homo sapiens OX=9606 GN=GALK1	GALK1	42.272	33.486	20.7	7	9	7	1.014	1.006	1.106	1.071	0.998	0.929	0.947	0.61204	1.008	0.70764	1.191	0.53944	1.043	0.45142
P51571	Translocon-associated protein subunit delta OS=Homo sapiens OX=9606 GN=SSR4	SSR4	18.998	4.2054	7.5	1	1	1
P51572	B-cell receptor-associated protein 31 OS=Homo sapiens OX=9606 GN=BCAP31	BCAP31	27.991	26.109	29.7	9	18	9	0.914	0.958	1.059	0.892	1.137	1.022	1.025	0.24428	0.843	0.00102125	1.036	0.134861	0.961	0.67628
P51575	P2X purinoceptor 1 OS=Homo sapiens OX=9606 GN=P2RX1	P2RX1	44.98	30.501	16	5	8	5	0.667	0.695	0.553	1.084	1.277	1.412	0.615	0.0065801	0.544	0.0157248	0.392	0.0110168	0.508	0.0029025
P51580	Thiopurine S-methyltransferase OS=Homo sapiens OX=9606 GN=TPMT	TPMT	28.18	6.5453	11	3	4	3	1.036	1.265	0.908	0.858	1.071	0.977	1.207	0.06386	1.181	0.23066	0.929	0.6487	1.104	0.46312
P51606	N-acylglucosamine 2-epimerase OS=Homo sapiens OX=9606 GN=RENBP	RENBP	48.83	6.2834	8.7	4	5	4	1.025	0.753	0.623	1.206	1.202	0.996	0.85	0.36818	0.626	0.150379	0.626	0.33336	0.705	0.081521
P51608	Methyl-CpG-binding protein 2 OS=Homo sapiens OX=9606 GN=MECP2	MECP2	52.44	7.6081	6	3	4	3	1.106	0.95	1.266	1.035	0.87	0.929	1.069	0.95938	1.092	0.73936	1.363	0.11538	1.172	0.186804
P51610	Host cell factor 1 OS=Homo sapiens OX=9606 GN=HCFC1	HCFC1	208.73	33.297	4.8	8	9	8	0.867	1.012	0.953	1.128	1.055	1.019	0.769	0.00135836	0.959	0.3517	0.935	0.31434	0.884	0.083403
P51636	Caveolin-2 OS=Homo sapiens OX=9606 GN=CAV2	CAV2	18.291	10.678	9.9	1	2	1	0.799	0.989	0.413	1.132	1.184	1.173	0.706		0.835		0.352		0.631	0.184716
P51648	Fatty aldehyde dehydrogenase OS=Homo sapiens OX=9606 GN=ALDH3A2	ALDH3A2	54.847	69.353	25.4	12	17	12	1.04	1.048	1.073	0.931	0.93	1.068	1.117	0.020618	1.127	0.4612	1.005	0.37492	1.079	0.170376
P51649	Succinate-semialdehyde dehydrogenase, mitochondrial OS=Homo sapiens OX=9606 GN=ALDH5A1	ALDH5A1	57.214	2.4702	3.2	2	2	2	1.207	1.057	1.275	0.786	0.948	0.925	1.536		1.115		1.378		1.331	0.024121
P51659	Peroxisomal multifunctional enzyme type 2 OS=Homo sapiens OX=9606 GN=HSD17B4	HSD17B4	79.685	38.036	11.8	8	14	8	1.082	1.067	1.066	0.914	0.977	1.023	1.184	0.020884	1.092	0.34068	1.042	0.874	1.103	0.095183
P51665	26S proteasome non-ATPase regulatory subunit 7 OS=Homo sapiens OX=9606 GN=PSMD7	PSMD7	37.025	13.511	22.2	6	7	6	1.058	0.98	0.877	1.022	1.069	1.037	1.035	0.83846	0.917	0.44652	0.846	0.24146	0.932	0.2611
P51687	Sulfite oxidase, mitochondrial OS=Homo sapiens OX=9606 GN=SUOX	SUOX	60.282	33.002	15.4	8	8	8	0.972	0.998	1.079	0.978	0.978	0.966	0.994	0.69616	1.02	0.36812	1.117	0.34802	1.043	0.31914
P51692	Signal transducer and activator of transcription 5B OS=Homo sapiens OX=9606 GN=STAT5B	STAT5B	89.865	94.902	18.9	15	21	5	0.922	1.297	0.991	0.993	1.104	0.9	0.928	0.3438	1.175	0.39036	1.101	0.44732	1.071	0.63596
P51798	H(+)/Cl(-) exchange transporter 7 OS=Homo sapiens OX=9606 GN=CLCN7	CLCN7	88.678	5.169	3.1	3	3	3	1.022	1.354	1.227	0.891	0.937	0.81	1.147	0.69802	1.445	0.018617	1.515	0.32346	1.366	0.029763
P51808	Dynein light chain Tctex-type 3 OS=Homo sapiens OX=9606 GN=DYNLT3	DYNLT3	13.062	29.762	14.7	1	4	1	1.111	1.023	0.882	1.015	1.013	0.981	1.095	0.193765	1.01	0.78914	0.899	0.35728	1.002	0.9774
P51809	Vesicle-associated membrane protein 7 OS=Homo sapiens OX=9606 GN=VAMP7	VAMP7	24.935	4.3489	9.5	2	2	2	1.069	1.003	0.953	1.113	1.029	0.921	0.96	0.4406	0.975	0.8858	1.035	0.9375	0.988	0.87696
P51812	Ribosomal protein S6 kinase alpha-3 OS=Homo sapiens OX=9606 GN=RPS6KA3	RPS6KA3	83.735	13.858	7.3	5	7	3	1.157	0.862	0.88	1.046	1.076	1.049	1.106	0.36176	0.801	0.21	0.839	0.127138	0.914	0.40848
P51858	Hepatoma-derived growth factor OS=Homo sapiens OX=9606 GN=HDGF	HDGF	26.788	39.459	32.9	8	15	7	0.982	0.867	0.965	1.159	1.066	0.973	0.847	0.052301	0.813	0.0128036	0.992	0.34074	0.88	0.117555
P51884	Lumican OS=Homo sapiens OX=9606 GN=LUM	LUM	38.429	231.82	35.5	12	28	9	1.051	0.972	1.221	0.895	1.042	0.932	1.174	4.5757e-06	0.933	0.47968	1.31	4.6532e-07	1.131	0.2109
P51888	Prolargin OS=Homo sapiens OX=9606 GN=PRELP	PRELP	43.809	217.53	40.1	14	69	14	0.808	0.83	1.014	0.988	1.023	1.328	0.818	1.485e-07	0.811	3.973e-05	0.764	1.5863e-08	0.794	0.126322
P51911	Calponin-1 OS=Homo sapiens OX=9606 GN=CNN1	CNN1	33.17	323.31	71.4	19	140	18	0.798	0.832	0.893	0.921	1.085	1.322	0.866	0.075856	0.767	6.18272e-12	0.675	2.51132e-12	0.758	0.07134
P51970	NADH dehydrogenase [ubiquinone] 1 alpha subcomplex subunit 8 OS=Homo sapiens OX=9606 GN=NDUFA8	NDUFA8	20.105	17.701	40.7	5	7	5	0.823	0.848	0.848	1.114	1.134	1.107	0.739	0.0163646	0.748	0.22458	0.766	0.040455	0.751	2.0084e-05
P51991	Heterogeneous nuclear ribonucleoprotein A3 OS=Homo sapiens OX=9606 GN=HNRNPA3	HNRNPA3	39.594	30.963	19.8	6	14	6	0.914	0.868	0.649	1.215	1.227	1.115	0.752	0.0026379	0.707	0.085684	0.582	0.0034377	0.683	0.02434
P52209	6-phosphogluconate dehydrogenase, decarboxylating OS=Homo sapiens OX=9606 GN=PGD	PGD	53.139	113.52	36.6	15	24	15	1.114	1.381	1.161	0.889	0.848	0.848	1.253	0.000184423	1.629	3.8289e-11	1.369	8.428e-07	1.414	0.0071785
P52272	Heterogeneous nuclear ribonucleoprotein M OS=Homo sapiens OX=9606 GN=HNRNPM	HNRNPM	77.515	25.88	12.2	9	12	9	0.919	0.905	0.804	1.231	1.149	0.987	0.747	1.80389e-05	0.788	0.0021006	0.815	0.032459	0.781	0.0343
P52294	Importin subunit alpha-5 OS=Homo sapiens OX=9606 GN=KPNA1	KPNA1	60.221	17.478	11.7	4	4	2	1.145	1.249	1.349	0.833	0.819	0.863	1.375	0.0031035	1.525	0.22726	1.563	0.0155361	1.488	0.00136013
P52306	Rap1 GTPase-GDP dissociation stimulator 1 OS=Homo sapiens OX=9606 GN=RAP1GDS1	RAP1GDS1	66.316	41.794	26.7	14	19	14	0.967	1.036	0.884	1.035	1.081	1.053	0.934	0.32376	0.958	0.187203	0.84	0.06266	0.911	0.116519
P52565	Rho GDP-dissociation inhibitor 1 OS=Homo sapiens OX=9606 GN=ARHGDIA	ARHGDIA	23.207	46.165	32.8	8	20	8	1.037	0.87	0.835	1.158	1.148	0.995	0.896	0.188163	0.758	2.0923e-05	0.839	0.0175376	0.831	0.085724
P52566	Rho GDP-dissociation inhibitor 2 OS=Homo sapiens OX=9606 GN=ARHGDIB	ARHGDIB	22.988	53.222	38.3	6	13	6	0.919	0.915	0.849	1.243	1.151	0.885	0.739	3.8527e-05	0.795	0.00023883	0.959	0.26304	0.818	0.14594
P52594	Arf-GAP domain and FG repeat-containing protein 1 OS=Homo sapiens OX=9606 GN=AGFG1	AGFG1	58.259	4.9478	2.5	1	1	1	0.939	1.312	1.141	1.09	0.782	0.922	0.861		1.678		1.238		1.214	0.2283
P52597	Heterogeneous nuclear ribonucleoprotein F OS=Homo sapiens OX=9606 GN=HNRNPF	HNRNPF	45.671	24.172	23.1	7	10	5	0.89	0.939	1.074	1.099	1.083	1.001	0.81	0.02532	0.867	0.34892	1.073	0.90734	0.912	0.20818
P52630	Signal transducer and activator of transcription 2 OS=Homo sapiens OX=9606 GN=STAT2	STAT2	97.915	4.1209	1.5	1	2	1	1.209	1.034	1.149	1.038	0.956	0.794	1.165	0.4231	1.082	0.5112	1.447	0.044858	1.217	0.094338
P52735	Guanine nucleotide exchange factor VAV2 OS=Homo sapiens OX=9606 GN=VAV2	VAV2	101.29	2.3271	1	1	1	1	0.862	1.373	1.17	1.087	0.769	0.934	0.793		1.785		1.253		1.22	0.32242
P52758	2-iminobutanoate/2-iminopropanoate deaminase OS=Homo sapiens OX=9606 GN=RIDA	RIDA	14.494	2.1807	11.7	1	2	1	0.963	1.27	1.043	0.852	0.911	1.09	1.13		1.394		0.957		1.148	0.28252
P52788	Spermine synthase OS=Homo sapiens OX=9606 GN=SMS	SMS	41.268	2.555	4.4	2	2	2	0.923	1.079	0.796	1.036	1.17	1.025	0.891	0.20838	0.922	0.31094	0.777	0.031696	0.866	0.199459
P52790	Hexokinase-3 OS=Homo sapiens OX=9606 GN=HK3	HK3	99.024	2.2898	2.4	2	2	1	1.422	1.817	1.05	0.687	0.762	0.617	2.07		2.385		1.702		2.076	0.0139766
P52815	39S ribosomal protein L12, mitochondrial OS=Homo sapiens OX=9606 GN=MRPL12	MRPL12	21.348	6.8092	11.1	2	2	2	0.931	0.946	1.227	1.048	1.035	0.943	0.888	0.23998	0.914	0.43506	1.301	0.087236	1.026	0.85716
P52888	Thimet oligopeptidase OS=Homo sapiens OX=9606 GN=THOP1	THOP1	78.839	5.5379	6	4	4	4
P52895	Aldo-keto reductase family 1 member C2 OS=Homo sapiens OX=9606 GN=AKR1C2	AKR1C2	36.735	9.7738	39.3	12	18	3	0.922	0.991	0.95	1.095	1.104	1.022	0.842	0.071181	0.898	0.130796	0.93	0.185244	0.889	0.021704
P52907	F-actin-capping protein subunit alpha-1 OS=Homo sapiens OX=9606 GN=CAPZA1	CAPZA1	32.922	140.87	35	6	10	4	1.192	1.354	1.292	0.931	0.765	0.751	1.28	0.28574	1.77	0.044661	1.72	0.084002	1.568	0.0043848
P52943	Cysteine-rich protein 2 OS=Homo sapiens OX=9606 GN=CRIP2	CRIP2	22.492	128.99	62	10	26	10	1.765	1.146	1.82	0.506	0.619	0.583	3.488	1.8766e-11	1.851	4.3138e-10	3.122	1.664e-12	2.77	0.0033959
P52948	Nuclear pore complex protein Nup98-Nup96 OS=Homo sapiens OX=9606 GN=NUP98	NUP98	197.58	3.1438	1	2	2	2	1.099	0.97	1.025	1.057	1.091	0.868	1.04		0.889		1.181		1.026	0.73382
P53004	Biliverdin reductase A OS=Homo sapiens OX=9606 GN=BLVRA	BLVRA	33.428	83.145	28	9	14	9	1.105	1.267	0.96	1.001	1.01	0.92	1.104	0.044204	1.254	0.0013798	1.043	0.44416	1.137	0.22432
P53007	Tricarboxylate transport protein, mitochondrial OS=Homo sapiens OX=9606 GN=SLC25A1	SLC25A1	34.012	22.725	22.2	7	11	7	1.108	0.964	0.936	1.103	1.097	0.959	1.005	0.46578	0.879	0.097377	0.976	0.37424	0.952	0.51306
P53041	Serine/threonine-protein phosphatase 5 OS=Homo sapiens OX=9606 GN=PPP5C	PPP5C	56.878	58.288	25.1	14	22	14	1.061	0.986	0.939	1.001	1.041	1.006	1.06	0.164298	0.947	0.37108	0.933	0.13726	0.98	0.59512
P53367	Arfaptin-1 OS=Homo sapiens OX=9606 GN=ARFIP1	ARFIP1	41.738	10.135	12.9	4	5	4	1.091	0.997	1.015	1.036	1.037	0.929	1.053	0.69852	0.961	0.77092	1.093	0.75226	1.034	0.50268
P53384	Cytosolic Fe-S cluster assembly factor NUBP1 OS=Homo sapiens OX=9606 GN=NUBP1	NUBP1	34.534	1.8709	2.8	1	1	1	0.866	0.751	0.897	1.134	1.19	1.134	0.764		0.631		0.791		0.727	0.0047577
P53396	ATP-citrate synthase OS=Homo sapiens OX=9606 GN=ACLY	ACLY	120.84	78.142	22.6	22	31	22	1.245	1.482	1.139	0.844	0.807	0.8	1.475	2.68341e-13	1.836	1e-32	1.424	2.1335e-08	1.577	0.0047048
P53582	Methionine aminopeptidase 1 OS=Homo sapiens OX=9606 GN=METAP1	METAP1	43.215	33.98	8.8	3	3	3	0.917	0.922	0.575	1.109	1.133	1.184	0.827	0.36944	0.814	0.064221	0.486	0.193201	0.705	0.141784
P53597	Succinate--CoA ligase [ADP/GDP-forming] subunit alpha, mitochondrial OS=Homo sapiens OX=9606 GN=SUCLG1	SUCLG1	36.249	28.455	20.5	6	10	6	1.066	0.907	0.978	1.062	1.077	1.061	1.004	0.9959	0.842	0.00159991	0.922	0.21504	0.922	0.21828
P53602	Diphosphomevalonate decarboxylase OS=Homo sapiens OX=9606 GN=MVD	MVD	43.404	4.8621	5.5	2	4	2	1.132	1.327	1.174	0.802	0.874	0.853	1.411	0.0009836	1.518	0.0051158	1.376	0.079162	1.437	0.0026994
P53609	Geranylgeranyl transferase type-1 subunit beta OS=Homo sapiens OX=9606 GN=PGGT1B	PGGT1B	42.368	11.594	13	5	6	5	0.928	1.164	0.971	1.001	1.021	0.985	0.927	0.072695	1.14	0.24538	0.986	0.64154	1.019	0.8631
P53618	Coatomer subunit beta OS=Homo sapiens OX=9606 GN=COPB1	COPB1	107.14	65.583	12.3	10	12	10	0.99	1.14	0.851	1.059	1.087	0.938	0.935	0.63358	1.049	0.88864	0.907	0.23328	0.967	0.7047
P53621	Coatomer subunit alpha OS=Homo sapiens OX=9606 GN=COPA	COPA	138.34	107.11	22.1	24	30	24	1.027	0.906	0.918	1.032	1.053	0.993	0.995	0.182915	0.86	0.0071597	0.924	0.0181227	0.926	0.146602
P53634	Dipeptidyl peptidase 1 OS=Homo sapiens OX=9606 GN=CTSC	CTSC	51.853	24.439	6.7	2	2	2	0.993	1.141	0.936	1.138	0.989	0.907	0.873	0.39514	1.154	0.195297	1.032	0.70702	1.012	0.8926
P53680	AP-2 complex subunit sigma OS=Homo sapiens OX=9606 GN=AP2S1	AP2S1	17.018	5.7928	19	3	5	3	1.002	1.201	0.887	1.086	0.971	0.951	0.923	0.164798	1.237	0.63372	0.933	0.36064	1.027	0.84102
P53701	Cytochrome c-type heme lyase OS=Homo sapiens OX=9606 GN=HCCS	HCCS	30.601	7.5883	12.7	3	3	3
P53708	Integrin alpha-8 OS=Homo sapiens OX=9606 GN=ITGA8	ITGA8	117.47	174.66	12.8	12	18	12	1.287	1.139	1.499	0.78	0.819	0.767	1.65	7.0839e-11	1.391	2.0063e-08	1.954	1.20648e-12	1.659	0.003624
P53814	Smoothelin OS=Homo sapiens OX=9606 GN=SMTN	SMTN	99.058	219.67	35.7	28	47	28	1.038	0.953	1.018	0.815	1.059	1.138	1.274	1.5947e-06	0.9	0.023258	0.895	0.0187793	0.999	0.94046
P53985	Monocarboxylate transporter 1 OS=Homo sapiens OX=9606 GN=SLC16A1	SLC16A1	53.944	3.1354	3.2	2	2	2	1.008	0.934	0.838	0.991	1.04	1.188	1.017	0.8251	0.898	0.57478	0.705	0.30374	0.864	0.127003
P53990	IST1 homolog OS=Homo sapiens OX=9606 GN=IST1	IST1	39.75	8.3766	11.8	5	6	5	0.966	1.092	1.006	1.002	0.996	1.052	0.964	0.79986	1.096	0.38808	0.956	0.32248	1.005	0.93312
P53992	Protein transport protein Sec24C OS=Homo sapiens OX=9606 GN=SEC24C	SEC24C	118.32	66.694	9	7	9	7	0.946	0.728	0.895	1.15	1.135	1.109	0.823	0.65616	0.641	0.27704	0.807	0.4709	0.757	0.07138
P53999	Activated RNA polymerase II transcriptional coactivator p15 OS=Homo sapiens OX=9606 GN=SUB1	SUB1	14.395	43.872	17.3	2	4	2	1.18	0.895	1.078	1.106	1.106	0.753	1.067	0.092282	0.809	0.37652	1.432	0.072603	1.063	0.66596
P54108	Cysteine-rich secretory protein 3 OS=Homo sapiens OX=9606 GN=CRISP3	CRISP3	27.63	1.9069	3.7	1	1	1	1.371	1.354	0.753	0.831	1.031	0.811	1.65		1.313		0.928		1.301	0.33324
P54132	Bloom syndrome protein OS=Homo sapiens OX=9606 GN=BLM	BLM	159	2.1316	0.6	1	2	1	0.966	1.063	1.004	1.044	0.916	1.087	0.925		1.16		0.924		0.995	0.96488
P54136	Arginine--tRNA ligase, cytoplasmic OS=Homo sapiens OX=9606 GN=RARS	RARS	75.378	75.444	24.4	16	16	16	0.979	0.959	0.924	1.04	1.057	1.05	0.941	0.093336	0.907	0.0086846	0.88	0.010798	0.909	0.0056164
P54289	Voltage-dependent calcium channel subunit alpha-2/delta-1 OS=Homo sapiens OX=9606 GN=CACNA2D1	CACNA2D1	124.57	184.92	19.5	18	22	18	1.372	1.152	1.33	0.866	0.794	0.81	1.584	2.9601e-09	1.451	1.7731e-07	1.642	0.00082407	1.56	0.00178263
P54577	Tyrosine--tRNA ligase, cytoplasmic OS=Homo sapiens OX=9606 GN=YARS	YARS	59.143	35.137	31.6	16	20	16	0.966	1.013	0.997	0.959	1.115	1.038	1.007	0.85708	0.909	0.8394	0.961	0.49866	0.956	0.40024
P54578	Ubiquitin carboxyl-terminal hydrolase 14 OS=Homo sapiens OX=9606 GN=USP14	USP14	56.068	250.58	33.6	16	29	16	1.018	1.143	0.956	0.978	0.983	1.005	1.041	0.028423	1.163	0.00049698	0.951	0.40544	1.051	0.46892
P54619	5'-AMP-activated protein kinase subunit gamma-1 OS=Homo sapiens OX=9606 GN=PRKAG1	PRKAG1	37.579	14.86	15.7	5	10	4	0.867	0.886	1.007	1.063	1.052	1.124	0.816	0.0024831	0.842	0.099963	0.896	0.020197	0.852	0.033819
P54646	5'-AMP-activated protein kinase catalytic subunit alpha-2 OS=Homo sapiens OX=9606 GN=PRKAA2	PRKAA2	62.319	2.55	9.4	4	6	2	0.827	0.818	0.931	0.963	1.259	1.183	0.859		0.65		0.787		0.757	0.039321
P54652	Heat shock-related 70 kDa protein 2 OS=Homo sapiens OX=9606 GN=HSPA2	HSPA2	70.02	138.56	44.4	26	77	14	0.682	0.709	0.803	1.28	1.109	1.252	0.533	7.21645e-15	0.639	3.0937e-06	0.641	2.969e-07	0.603	0.00158148
P54709	Sodium/potassium-transporting ATPase subunit beta-3 OS=Homo sapiens OX=9606 GN=ATP1B3	ATP1B3	31.512	36.272	30.8	7	11	7	1.062	0.984	1.06	0.958	0.939	0.973	1.109	0.0070356	1.048	0.089298	1.089	0.23536	1.082	0.044482
P54725	UV excision repair protein RAD23 homolog A OS=Homo sapiens OX=9606 GN=RAD23A	RAD23A	39.609	118.53	22.3	7	15	5	1.085	1.244	1.187	0.961	0.825	0.882	1.129	0.89962	1.508	0.0055762	1.346	0.00091596	1.318	0.0097974
P54727	UV excision repair protein RAD23 homolog B OS=Homo sapiens OX=9606 GN=RAD23B	RAD23B	43.171	65.074	21	7	13	5	0.913	0.868	0.935	1.149	1.087	1.058	0.795	0.0048174	0.799	0.48574	0.884	0.073543	0.825	0.0041422
P54750	Calcium/calmodulin-dependent 3',5'-cyclic nucleotide phosphodiesterase 1A OS=Homo sapiens OX=9606 GN=PDE1A	PDE1A	61.251	1.9064	2.1	1	1	1	1.383	1.036	1.159	0.643	0.973	0.98	2.151		1.065		1.183		1.378	0.110781
P54819	Adenylate kinase 2, mitochondrial OS=Homo sapiens OX=9606 GN=AK2	AK2	26.477	35.102	46	8	12	8	1.104	0.971	1.107	1.004	0.946	0.933	1.1	0.195016	1.026	0.22278	1.186	0.00078382	1.104	0.116542
P54886	Delta-1-pyrroline-5-carboxylate synthase OS=Homo sapiens OX=9606 GN=ALDH18A1	ALDH18A1	87.301	7.7308	5.5	4	4	4	0.852	0.797	0.731	1.157	1.153	1.23	0.736		0.691		0.594		0.672	0.00124439
P54920	Alpha-soluble NSF attachment protein OS=Homo sapiens OX=9606 GN=NAPA	NAPA	33.232	224.1	40.7	9	14	9	0.991	1.168	0.989	1.059	1.014	0.956	0.936	0.42634	1.152	0.087776	1.035	0.69092	1.039	0.59282
P54922	[Protein ADP-ribosylarginine] hydrolase OS=Homo sapiens OX=9606 GN=ADPRH	ADPRH	39.506	3.4403	4.8	2	2	2	0.959	0.969	1.326	0.854	0.981	1.059	1.123		0.988		1.252		1.124	0.42562
P55008	Allograft inflammatory factor 1 OS=Homo sapiens OX=9606 GN=AIF1	AIF1	16.703	8.9224	10.2	1	1	1	1.065	1.089	0.957	1.043	1.076	0.88	1.021		1.012		1.087		1.037	0.6273
P55010	Eukaryotic translation initiation factor 5 OS=Homo sapiens OX=9606 GN=EIF5	EIF5	49.222	47.543	25.3	11	14	11	1.071	1.071	0.809	0.967	1.063	1.034	1.108	0.130202	1.008	0.81116	0.782	0.022439	0.963	0.66718
P55036	26S proteasome non-ATPase regulatory subunit 4 OS=Homo sapiens OX=9606 GN=PSMD4	PSMD4	40.736	175.89	42.2	11	15	11	1.021	1.096	1.037	1.018	0.966	1.003	1.003	0.73846	1.135	0.067001	1.034	0.59364	1.056	0.111084
P55039	Developmentally-regulated GTP-binding protein 2 OS=Homo sapiens OX=9606 GN=DRG2	DRG2	40.746	4.6901	4.9	2	4	2	1.325	0.821	0.502	0.97	1.272	1.05	1.366		0.645		0.478		0.804	0.37916
P55042	GTP-binding protein RAD OS=Homo sapiens OX=9606 GN=RRAD	RRAD	33.245	2.9165	4.2	1	1	1
P55056	Apolipoprotein C-IV OS=Homo sapiens OX=9606 GN=APOC4	APOC4	14.553	4.8121	15	2	2	2	1.235	1.6	1.006	0.992	0.536	0.878	1.245	0.024782	2.985	0.0112372	1.146	0.75324	1.596	0.104923
P55058	Phospholipid transfer protein OS=Homo sapiens OX=9606 GN=PLTP	PLTP	54.739	6.5088	4.1	2	4	2	1.063	1.459	1.313	0.823	0.81	0.816	1.292	0.144639	1.801	0.0062576	1.609	0.025164	1.566	0.042062
P55060	Exportin-2 OS=Homo sapiens OX=9606 GN=CSE1L	CSE1L	110.42	54.653	20.4	19	25	19	0.993	0.986	0.917	1.057	1.02	1.062	0.939	0.24634	0.967	0.93956	0.863	0.2087	0.923	0.046461
P55072	Transitional endoplasmic reticulum ATPase OS=Homo sapiens OX=9606 GN=VCP	VCP	89.321	323.31	46.2	30	71	30	1.032	1.145	1.007	0.957	0.916	0.95	1.078	0.050801	1.25	3.6243e-10	1.06	0.60248	1.128	0.046041
P55083	Microfibril-associated glycoprotein 4 OS=Homo sapiens OX=9606 GN=MFAP4	MFAP4	28.648	42.694	13.3	3	9	3	0.719	0.821	0.913	1.651	1.073	0.813	0.435	3.4917e-10	0.765	0.003716	1.123	0.27802	0.694	0.2062
P55084	Trifunctional enzyme subunit beta, mitochondrial OS=Homo sapiens OX=9606 GN=HADHB	HADHB	51.294	36.176	20.7	8	12	8	1.07	0.94	0.944	1.203	1.022	0.874	0.889	0.191221	0.92	0.04698	1.08	0.30286	0.953	0.70538
P55145	Mesencephalic astrocyte-derived neurotrophic factor OS=Homo sapiens OX=9606 GN=MANF	MANF	20.7	4.0172	5.5	1	1	1	1.327	1.098	0.767	0.881	1.088	0.923	1.506		1.009		0.831		1.104	0.67596
P55160	Nck-associated protein 1-like OS=Homo sapiens OX=9606 GN=NCKAP1L	NCKAP1L	128.15	8.0629	1.4	1	1	1
P55196	Afadin OS=Homo sapiens OX=9606 GN=AFDN	AFDN	206.8	4.414	1.8	3	3	3	0.966	0.836	0.99	1.07	1.108	1.064	0.903		0.755		0.93		0.861	0.048704
P55209	Nucleosome assembly protein 1-like 1 OS=Homo sapiens OX=9606 GN=NAP1L1	NAP1L1	45.374	92.653	11.8	3	7	3	0.965	0.978	0.926	1.065	1.096	1.011	0.906	0.045899	0.892	0.38542	0.916	0.155163	0.904	0.025399
P55212	Caspase-6 OS=Homo sapiens OX=9606 GN=CASP6	CASP6	33.31	4.5624	6.5	2	2	2	1.562	0.822	0.849	0.823	0.911	1.088	1.898		0.902		0.78		1.146	0.68862
P55263	Adenosine kinase OS=Homo sapiens OX=9606 GN=ADK	ADK	40.545	9.1576	17.1	6	6	6
P55265	Double-stranded RNA-specific adenosine deaminase OS=Homo sapiens OX=9606 GN=ADAR	ADAR	136.06	13.23	4.2	5	5	5	1.276	1.258	0.93	0.948	0.902	0.788	1.346	0.078636	1.395	0.063436	1.18	0.34022	1.313	0.08608
P55268	Laminin subunit beta-2 OS=Homo sapiens OX=9606 GN=LAMB2	LAMB2	195.98	323.31	41.9	56	101	55	0.843	0.815	0.835	0.999	1.113	1.247	0.844	2.1535e-06	0.732	6.5799e-10	0.67	1.94289e-13	0.742	0.045261
P55285	Cadherin-6 OS=Homo sapiens OX=9606 GN=CDH6	CDH6	88.308	12.89	4.4	3	3	3	0.92	0.797	1.054	0.923	1.186	1.145	0.997	0.99304	0.672	0.032839	0.921	0.71152	0.852	0.22516
P55287	Cadherin-11 OS=Homo sapiens OX=9606 GN=CDH11	CDH11	87.964	8.7685	4.1	3	4	3	1.226	0.993	1.139	0.97	0.95	0.881	1.264	0.031964	1.045	0.6593	1.293	0.105664	1.199	0.059325
P55290	Cadherin-13 OS=Homo sapiens OX=9606 GN=CDH13	CDH13	78.286	158.06	20.9	12	28	12	1.282	1.156	1.568	0.78	0.776	0.793	1.644	6.77236e-15	1.49	6.59361e-13	1.977	1.62459e-12	1.705	0.027921
P55735	Protein SEC13 homolog OS=Homo sapiens OX=9606 GN=SEC13	SEC13	35.54	53.517	15.2	3	3	3	1.005	1.024	1.034	1.142	1.103	0.95	0.88	0.27518	0.928	0.42476	1.088	0.68132	0.959	0.56382
P55769	NHP2-like protein 1 OS=Homo sapiens OX=9606 GN=SNU13	SNU13	14.173	10.938	32	4	4	4	1.072	1.189	0.661	1.102	1.011	1.001	0.973	0.80296	1.176	0.48176	0.66	0.171737	0.938	0.63726
P55786	Puromycin-sensitive aminopeptidase OS=Homo sapiens OX=9606 GN=NPEPPS	NPEPPS	103.28	126.93	33.4	27	41	27	0.935	0.982	0.979	1.066	1.066	1.026	0.877	0.0175648	0.921	0.199523	0.954	0.119661	0.917	0.0130562
P55795	Heterogeneous nuclear ribonucleoprotein H2 OS=Homo sapiens OX=9606 GN=HNRNPH2	HNRNPH2	49.263	3.8288	24.9	11	20	2	0.96	0.881	1.117	1.011	1.085	1.026	0.95		0.812		1.089		0.947	0.46682
P55809	Succinyl-CoA:3-ketoacid coenzyme A transferase 1, mitochondrial OS=Homo sapiens OX=9606 GN=OXCT1	OXCT1	56.157	122.68	23.7	10	19	10	0.926	0.862	1.01	1.073	1.058	1.064	0.863	0.0068776	0.815	0.023722	0.949	0.84622	0.876	0.099403
P55822	SH3 domain-binding glutamic acid-rich protein OS=Homo sapiens OX=9606 GN=SH3BGR	SH3BGR	26.085	3.6002	5	1	1	1	1.301	1.501	1.575	0.58	0.689	0.754	2.243		2.179		2.089		2.164	0.00128163
P55854	Small ubiquitin-related modifier 3 OS=Homo sapiens OX=9606 GN=SUMO3	SUMO3	11.637	11.035	20.4	2	4	2	1.068	0.761	0.964	1.169	1.151	0.892	0.914	0.040504	0.661	0.0062202	1.081	0.2621	0.87	0.34616
P55884	Eukaryotic translation initiation factor 3 subunit B OS=Homo sapiens OX=9606 GN=EIF3B	EIF3B	92.48	128.09	19.2	12	17	12	1.041	1.038	0.975	1.038	1.003	0.966	1.003	0.138418	1.035	0.199197	1.009	0.38324	1.016	0.63062
P55899	IgG receptor FcRn large subunit p51 OS=Homo sapiens OX=9606 GN=FCGRT	FCGRT	39.743	3.7981	9.9	2	2	2
P56134	ATP synthase subunit f, mitochondrial OS=Homo sapiens OX=9606 GN=ATP5J2	ATP5J2	10.918	13.719	13.8	1	1	1
P56192	Methionine--tRNA ligase, cytoplasmic OS=Homo sapiens OX=9606 GN=MARS	MARS	101.11	47.981	20.6	15	18	15	1.113	1.02	0.966	0.938	0.977	1.023	1.187	0.0145151	1.044	0.68702	0.944	0.2849	1.055	0.33978
P56199	Integrin alpha-1 OS=Homo sapiens OX=9606 GN=ITGA1	ITGA1	130.85	179.93	21.6	26	55	26	1.032	1.014	1.063	1.015	0.996	0.921	1.017	0.67852	1.018	0.74928	1.154	0.136863	1.06	0.144703
P56377	AP-1 complex subunit sigma-2 OS=Homo sapiens OX=9606 GN=AP1S2	AP1S2	18.615	3.3041	17.8	3	3	3	0.976	1.012	1.178	0.996	0.978	0.983	0.98	0.67276	1.035	0.29798	1.198	0.24646	1.071	0.3784
P56378	6.8 kDa mitochondrial proteolipid OS=Homo sapiens OX=9606 GN=MP68	MP68	6.662	2.141	27.6	2	2	2	1.152	1.008	1.042	0.861	1.019	1.025	1.338	0.194023	0.989	0.97702	1.017	0.921	1.102	0.22968
P56385	ATP synthase subunit e, mitochondrial OS=Homo sapiens OX=9606 GN=ATP5I	ATP5I	7.9331	7.5545	31.9	2	5	2	1.103	0.946	1.085	1.024	0.963	0.986	1.077	0.72716	0.982	0.91034	1.1	0.41608	1.054	0.38332
P56537	Eukaryotic translation initiation factor 6 OS=Homo sapiens OX=9606 GN=EIF6	EIF6	26.599	95.051	46.1	7	10	7	1.07	1.125	1.009	1.01	0.974	0.938	1.059	0.148061	1.155	0.10628	1.076	0.9496	1.097	0.073561
P56545	C-terminal-binding protein 2 OS=Homo sapiens OX=9606 GN=CTBP2	CTBP2	48.944	7.6035	6.7	3	3	1	0.996	1.021	1.314	1.087	0.908	0.862	0.916		1.124		1.524		1.166	0.25384
P56556	NADH dehydrogenase [ubiquinone] 1 alpha subcomplex subunit 6 OS=Homo sapiens OX=9606 GN=NDUFA6	NDUFA6	17.871	6.8836	24	4	4	4	0.662	0.809	0.667	1.291	1.064	1.373	0.513		0.76		0.486		0.573	0.005362
P56945	Breast cancer anti-estrogen resistance protein 1 OS=Homo sapiens OX=9606 GN=BCAR1	BCAR1	93.371	4.6519	3.2	2	2	2
P56962	Syntaxin-17 OS=Homo sapiens OX=9606 GN=STX17	STX17	33.403	3.8464	6.3	2	3	2	1.165	0.74	0.838	1.175	0.938	1.132	0.991		0.789		0.74		0.845	0.29778
P57088	Transmembrane protein 33 OS=Homo sapiens OX=9606 GN=TMEM33	TMEM33	27.978	5.5948	6.9	2	2	2	0.908	0.965	0.98	1.051	1.093	1.054	0.864	0.166124	0.883	0.118539	0.93	0.30918	0.892	0.0124161
P57105	Synaptojanin-2-binding protein OS=Homo sapiens OX=9606 GN=SYNJ2BP	SYNJ2BP	15.928	24.422	22.8	3	6	3	0.878	1.075	0.891	0.905	1.022	1.084	0.97	0.77158	1.052	0.26792	0.822	0.31572	0.945	0.52424
P57737	Coronin-7 OS=Homo sapiens OX=9606 GN=CORO7	CORO7	100.6	31.417	4.4	2	3	2	0.998	1	1.239	0.995	0.744	1.274	1.003	0.94192	1.344		0.973		1.074	0.62584
P57740	Nuclear pore complex protein Nup107 OS=Homo sapiens OX=9606 GN=NUP107	NUP107	106.37	11.539	4.8	4	5	4	0.928	0.952	0.958	1.026	1.074	1.063	0.904	0.091578	0.886	0.095101	0.901	0.095004	0.897	0.0030597
P57764	Gasdermin-D OS=Homo sapiens OX=9606 GN=GSDMD	GSDMD	52.8	4.8756	3.7	2	2	2	0.962	0.856	1.003	1.06	1.146	1.019	0.908	0.1633	0.747	0.008905	0.984	0.85328	0.875	0.082998
P57772	Selenocysteine-specific elongation factor OS=Homo sapiens OX=9606 GN=EEFSEC	EEFSEC	65.304	8.759	4.9	3	4	3	0.981	1.016	0.936	1.106	0.968	1	0.887	0.064099	1.05	0.71116	0.936	0.89254	0.954	0.3807
P58107	Epiplakin OS=Homo sapiens OX=9606 GN=EPPK1	EPPK1	555.65	198.49	21.9	29	38	23	0.72	0.961	0.742	1.003	1.15	1.289	0.718	0.0054424	0.836	0.059941	0.576	5.7476e-05	0.704	0.038663
P58335	Anthrax toxin receptor 2 OS=Homo sapiens OX=9606 GN=ANTXR2	ANTXR2	53.666	8.9445	4.5	2	4	2	0.87	1.175	1.711	0.843	0.796	0.909	1.032	0.83782	1.476	0.30054	1.882	0.2235	1.474	0.153016
P58546	Myotrophin OS=Homo sapiens OX=9606 GN=MTPN	MTPN	12.895	70.031	31.4	4	8	4	1.213	1.122	0.909	1.017	1.035	0.874	1.193	0.003036	1.084	0.036877	1.04	0.8669	1.109	0.3858
P59666	Neutrophil defensin 3 OS=Homo sapiens OX=9606 GN=DEFA3	DEFA3	10.245	3.3418	10.6	1	2	1	1.094	1.666	0.562	0.975	0.961	0.866	1.122	0.028419	1.734	0.068138	0.649	0.043477	1.186	0.83012
P59768	Guanine nucleotide-binding protein G(I)/G(S)/G(O) subunit gamma-2 OS=Homo sapiens OX=9606 GN=GNG2	GNG2	7.8501	14.691	42.3	2	4	2	1.113	1.157	1.056	1.002	0.986	0.896	1.111	0.3724	1.173	0.171597	1.179	0.30724	1.153	0.030878
P59998	Actin-related protein 2/3 complex subunit 4 OS=Homo sapiens OX=9606 GN=ARPC4	ARPC4	19.667	11.881	27.4	5	8	5	1.081	0.902	1.107	0.961	1.136	0.948	1.125	0.127164	0.794	0.046918	1.168	0.073203	1.015	0.87974
P60033	CD81 antigen OS=Homo sapiens OX=9606 GN=CD81	CD81	25.809	198.78	30.9	5	19	5	0.931	1.021	1.042	0.953	1.088	1.029	0.977	0.64624	0.938	0.679	1.013	0.30734	0.975	0.65684
P60174	Triosephosphate isomerase OS=Homo sapiens OX=9606 GN=TPI1	TPI1	30.791	282.49	66.1	17	56	17	0.835	0.881	0.719	1.213	1.186	1.045	0.688	1e-32	0.743	6.7461e-10	0.688	1.4117e-10	0.707	0.0103975
P60201	Myelin proteolipid protein OS=Homo sapiens OX=9606 GN=PLP1	PLP1	30.077	2.0149	4.7	1	1	1
P60228	Eukaryotic translation initiation factor 3 subunit E OS=Homo sapiens OX=9606 GN=EIF3E	EIF3E	52.22	18.92	19.6	9	11	9	0.991	0.928	1.029	1.044	1.108	0.98	0.949	0.80898	0.838	0.6549	1.05	0.5824	0.941	0.26564
P60468	Protein transport protein Sec61 subunit beta OS=Homo sapiens OX=9606 GN=SEC61B	SEC61B	9.9743	3.6581	10.4	1	3	1	1.084	0.979	0.957	1.022	1.063	1.017	1.061	0.149377	0.921	0.26284	0.941	0.5513	0.974	0.5291
P60510	Serine/threonine-protein phosphatase 4 catalytic subunit OS=Homo sapiens OX=9606 GN=PPP4C	PPP4C	35.08	3.1058	8.1	2	3	1	0.998	1.131	1.21	0.977	0.929	0.928	1.021		1.217		1.304		1.178	0.052216
P60520	Gamma-aminobutyric acid receptor-associated protein-like 2 OS=Homo sapiens OX=9606 GN=GABARAPL2	GABARAPL2	13.667	3.9324	12.8	2	2	1	1.166	1.18	1.278	1.019	0.772	0.82	1.144		1.528		1.559		1.388	0.0199016
P60660	Myosin light polypeptide 6 OS=Homo sapiens OX=9606 GN=MYL6	MYL6	16.93	128.89	52.3	8	48	6	0.991	0.993	1.23	0.916	0.895	1.096	1.082	0.0177837	1.109	0.0153357	1.122	0.0083995	1.106	0.3598
P60842	Eukaryotic initiation factor 4A-I OS=Homo sapiens OX=9606 GN=EIF4A1	EIF4A1	46.153	71.132	39.2	16	33	7	0.959	1.015	1.011	0.975	1.114	1.011	0.984	0.7076	0.911	0.023743	1	0.20814	0.963	0.45098
P60866	40S ribosomal protein S20 OS=Homo sapiens OX=9606 GN=RPS20	RPS20	13.373	10.678	19.3	2	5	2	0.958	0.771	0.836	1.109	1.12	1.169	0.864	0.36556	0.688	0.098041	0.715	0.35618	0.755	0.0120784
P60891	Ribose-phosphate pyrophosphokinase 1 OS=Homo sapiens OX=9606 GN=PRPS1	PRPS1	34.834	251.08	34.3	9	15	6	0.975	1.474	0.682	1.089	0.861	0.878	0.895	0.142476	1.712	9.9178e-05	0.777	0.54074	1.107	0.81678
P60900	Proteasome subunit alpha type-6 OS=Homo sapiens OX=9606 GN=PSMA6	PSMA6	27.399	48.151	37.8	8	12	8	1.111	1.062	0.956	0.986	0.959	0.973	1.127	0.034818	1.107	0.081659	0.983	0.44506	1.072	0.20762
P60903	Protein S100-A10 OS=Homo sapiens OX=9606 GN=S100A10	S100A10	11.203	84.747	54.6	6	19	6	1.046	0.895	1.03	1.086	1.046	0.919	0.963	0.8371	0.856	0.1047	1.121	0.026156	0.974	0.72762
P60953	Cell division control protein 42 homolog OS=Homo sapiens OX=9606 GN=CDC42	CDC42	21.258	12.643	29.8	5	11	5	1.013	0.875	0.657	1.037	1.217	0.956	0.977	0.45494	0.719	0.00092086	0.687	0.085339	0.793	0.170697
P60981	Destrin OS=Homo sapiens OX=9606 GN=DSTN	DSTN	18.506	71.784	54.5	14	57	13	1.068	0.823	0.768	1	1.118	1.115	1.068	0.053401	0.736	2.3806e-10	0.689	1.776e-10	0.822	0.12838
P60983	Glia maturation factor beta OS=Homo sapiens OX=9606 GN=GMFB	GMFB	16.713	2.8889	18.3	3	4	2	1.037	1.21	1.273	0.964	0.862	0.871	1.076		1.404		1.462		1.305	0.020758
P61006	Ras-related protein Rab-8A OS=Homo sapiens OX=9606 GN=RAB8A	RAB8A	23.668	42.508	46.9	11	19	7	1.151	1.089	0.937	0.99	0.962	0.932	1.163	0.00094424	1.132	0.025704	1.005	0.71714	1.102	0.21774
P61009	Signal peptidase complex subunit 3 OS=Homo sapiens OX=9606 GN=SPCS3	SPCS3	20.313	4.8751	6.1	1	3	1	0.903	0.905	0.912	1.115	1.061	1.116	0.81	0.0177639	0.853	0.08064	0.817	0.027362	0.826	0.00035886
P61011	Signal recognition particle 54 kDa protein OS=Homo sapiens OX=9606 GN=SRP54	SRP54	55.704	27.67	16.3	7	10	7	1.021	1.074	1.075	0.927	1.029	0.937	1.101	0.104301	1.044	0.3289	1.147	0.42576	1.096	0.068542
P61019	Ras-related protein Rab-2A OS=Homo sapiens OX=9606 GN=RAB2A	RAB2A	23.545	62.276	49.5	9	19	4	1.099	0.911	1	1.049	1.021	0.917	1.048	0.68928	0.892	0.021845	1.091	0.28044	1.008	0.92946
P61020	Ras-related protein Rab-5B OS=Homo sapiens OX=9606 GN=RAB5B	RAB5B	23.707	41.805	39.5	7	18	4	0.975	0.917	1.129	1.112	1.012	0.917	0.877	0.125664	0.906	0.3497	1.231	0.038381	0.993	0.9337
P61026	Ras-related protein Rab-10 OS=Homo sapiens OX=9606 GN=RAB10	RAB10	22.541	56.219	41.5	8	17	6	1.079	0.932	1.07	1.086	0.999	0.958	0.994	0.2206	0.933	0.41888	1.117	0.43586	1.012	0.85688
P61081	NEDD8-conjugating enzyme Ubc12 OS=Homo sapiens OX=9606 GN=UBE2M	UBE2M	20.9	39.426	47	8	11	8	0.926	0.886	0.8	1.109	1.092	1.16	0.835	0.0418	0.811	0.0102984	0.69	0.023838	0.777	0.0056812
P61086	Ubiquitin-conjugating enzyme E2 K OS=Homo sapiens OX=9606 GN=UBE2K	UBE2K	22.406	13.608	22.5	4	7	4	1.066	1.16	1.164	0.935	0.964	1.024	1.14	0.058025	1.203	0.00130015	1.137	0.124037	1.16	0.0195435
P61088	Ubiquitin-conjugating enzyme E2 N OS=Homo sapiens OX=9606 GN=UBE2N	UBE2N	17.138	31.602	43.4	7	21	7	1.038	1.038	0.948	0.976	1.054	0.965	1.064	0.089538	0.985	0.62646	0.982	0.5397	1.01	0.82808
P61106	Ras-related protein Rab-14 OS=Homo sapiens OX=9606 GN=RAB14	RAB14	23.897	224.21	69.8	12	17	12	1.202	1.073	1.113	0.969	0.937	0.906	1.24	0.00081581	1.145	0.061163	1.228	0.012242	1.205	0.0086582
P61158	Actin-related protein 3 OS=Homo sapiens OX=9606 GN=ACTR3	ACTR3	47.371	307.66	52.9	17	40	17	1.046	0.997	0.916	1.041	1.124	1.033	1.005	0.97828	0.887	0.0046013	0.887	0.0072585	0.925	0.172159
P61160	Actin-related protein 2 OS=Homo sapiens OX=9606 GN=ACTR2	ACTR2	44.76	94.561	25.4	9	32	9	1.057	0.93	0.904	1.016	1.125	1.052	1.04	0.47064	0.827	0.0024161	0.859	0.037883	0.905	0.149704
P61163	Alpha-centractin OS=Homo sapiens OX=9606 GN=ACTR1A	ACTR1A	42.613	117.27	24.7	8	15	4	0.976	1.033	0.963	1.028	1.09	0.997	0.949	0.847	0.948	0.9014	0.966	0.80692	0.954	0.2394
P61201	COP9 signalosome complex subunit 2 OS=Homo sapiens OX=9606 GN=COPS2	COPS2	51.596	31.238	19.4	8	9	8	1.005	1.024	1.098	0.993	0.995	0.977	1.012	0.62762	1.029	0.150418	1.124	0.2185	1.055	0.129302
P61221	ATP-binding cassette sub-family E member 1 OS=Homo sapiens OX=9606 GN=ABCE1	ABCE1	67.314	17.54	12.4	7	7	7	1.081	0.992	1.014	1.087	1.021	0.976	0.994	0.73596	0.972	0.63476	1.039	0.56544	1.001	0.97626
P61224	Ras-related protein Rap-1b OS=Homo sapiens OX=9606 GN=RAP1B	RAP1B	20.825	63.886	33.7	7	25	3	1.165	1.063	0.855	0.976	1.056	0.947	1.194	0.00080275	1.007	0.148757	0.903	0.059678	1.035	0.79418
P61225	Ras-related protein Rap-2b OS=Homo sapiens OX=9606 GN=RAP2B	RAP2B	20.504	6.4289	14.8	3	4	2	1.035	1.189	1.037	1.086	0.947	0.845	0.953	0.8996	1.256	0.037879	1.227	0.024238	1.133	0.21002
P61247	40S ribosomal protein S3a OS=Homo sapiens OX=9606 GN=RPS3A	RPS3A	29.945	20.467	32.2	9	10	9	1.031	0.831	0.841	1.166	1.085	0.99	0.884	0.70274	0.766	0.030122	0.849	0.126604	0.834	0.094619
P61289	Proteasome activator complex subunit 3 OS=Homo sapiens OX=9606 GN=PSME3	PSME3	29.506	3.3808	6.7	2	2	2	0.975	1.09	1.052	0.823	1.156	1.01	1.185		0.943		1.042		1.043	0.6531
P61313	60S ribosomal protein L15 OS=Homo sapiens OX=9606 GN=RPL15	RPL15	24.146	5.7367	15.7	4	4	4	0.976	0.975	1.186	1.064	0.987	0.943	0.917	0.68738	0.988	0.8972	1.258	0.67478	1.048	0.5878
P61326	Protein mago nashi homolog OS=Homo sapiens OX=9606 GN=MAGOH	MAGOH	17.163	24.377	24.7	3	4	3	0.941	0.945	1.036	1.182	1.105	0.929	0.796	0.65664	0.855	0.64462	1.115	0.101077	0.909	0.30608
P61353	60S ribosomal protein L27 OS=Homo sapiens OX=9606 GN=RPL27	RPL27	15.798	14.117	36.8	4	6	4	1.164	0.932	1.158	0.81	0.913	1.126	1.437	0.00045913	1.021	0.80362	1.028	0.4163	1.142	0.32046
P61421	V-type proton ATPase subunit d 1 OS=Homo sapiens OX=9606 GN=ATP6V0D1	ATP6V0D1	40.329	6.9576	9.4	4	4	4	1.205	1.137	1.076	1.005	0.925	0.898	1.199	0.037957	1.229	0.033603	1.198	0.095302	1.209	0.0156245
P61457	Pterin-4-alpha-carbinolamine dehydratase OS=Homo sapiens OX=9606 GN=PCBD1	PCBD1	11.999	6.1946	26.9	3	3	2	1.122	1.029	0.911	1.05	0.939	1.022	1.069	0.68654	1.096	0.024719	0.891	0.59646	1.017	0.84638
P61586	Transforming protein RhoA OS=Homo sapiens OX=9606 GN=RHOA	RHOA	21.768	3.5766	28.5	5	12	1	1.113	0.798	0.52	1.291	1.273	0.94	0.862		0.627		0.553		0.694	0.173503
P61601	Neurocalcin-delta OS=Homo sapiens OX=9606 GN=NCALD	NCALD	22.245	34.783	44	8	13	5	0.658	0.759	0.658	1.298	1.102	1.271	0.507	0.00011506	0.689	0.0065613	0.518	0.00161953	0.565	0.00124035
P61604	10 kDa heat shock protein, mitochondrial OS=Homo sapiens OX=9606 GN=HSPE1	HSPE1	10.932	25.912	67.6	8	15	8	1.007	0.901	0.962	1.062	1.104	1.006	0.948	0.0032995	0.816	4.912e-06	0.956	0.109457	0.905	0.075444
P61619	Protein transport protein Sec61 subunit alpha isoform 1 OS=Homo sapiens OX=9606 GN=SEC61A1	SEC61A1	52.264	15.778	8.2	4	7	4	1.096	0.893	1.185	0.944	1.025	0.924	1.161	0.039358	0.871	0.20128	1.282	0.022324	1.097	0.39016
P61626	Lysozyme C OS=Homo sapiens OX=9606 GN=LYZ	LYZ	16.537	32.597	54.1	7	10	7	1.076	1.903	1.153	0.615	0.854	0.723	1.75	2.8383e-07	2.228	1.3401e-08	1.595	0.077237	1.885	0.039985
P61758	Prefoldin subunit 3 OS=Homo sapiens OX=9606 GN=VBP1	VBP1	22.658	15.663	30.5	6	8	6	1.013	0.961	1.066	1.044	1.109	0.993	0.97	0.38256	0.867	0.050976	1.074	0.71478	0.966	0.47892
P61764	Syntaxin-binding protein 1 OS=Homo sapiens OX=9606 GN=STXBP1	STXBP1	67.568	41.574	18	9	13	9	0.894	1.068	0.979	1.001	1.084	1.021	0.893	0.072877	0.985	0.98034	0.959	0.30008	0.947	0.37398
P61769	Beta-2-microglobulin OS=Homo sapiens OX=9606 GN=B2M	B2M	13.714	6.2943	16.8	2	5	2	0.68	0.857	0.644	1.129	1.225	1.305	0.602	0.00067775	0.7	0.0116836	0.493	0.00028183	0.596	0.0057244
P61803	Dolichyl-diphosphooligosaccharide--protein glycosyltransferase subunit DAD1 OS=Homo sapiens OX=9606 GN=DAD1	DAD1	12.497	14.714	35.4	4	6	4	1.037	1.039	1.092	0.993	0.859	0.967	1.044	0.8889	1.21	0.173197	1.129	0.027615	1.124	0.067935
P61916	NPC intracellular cholesterol transporter 2 OS=Homo sapiens OX=9606 GN=NPC2	NPC2	16.57	5.7628	26.5	3	4	3	1.135	1.108	1.069	0.998	0.97	0.888	1.137	0.161601	1.142	0.198817	1.204	0.042564	1.16	0.0191162
P61923	Coatomer subunit zeta-1 OS=Homo sapiens OX=9606 GN=COPZ1	COPZ1	20.198	2.9042	6.2	1	1	1	1.35	1.174	1.226	0.855	0.798	0.834	1.579		1.471		1.47		1.508	0.00087859
P61952	Guanine nucleotide-binding protein G(I)/G(S)/G(O) subunit gamma-11 OS=Homo sapiens OX=9606 GN=GNG11	GNG11	8.4807	4.9499	17.8	1	1	1
P61960	Ubiquitin-fold modifier 1 OS=Homo sapiens OX=9606 GN=UFM1	UFM1	9.1175	8.6838	17.6	1	2	1	0.894	0.717	0.645	1.313	1.204	1.129	0.681		0.596		0.571		0.619	0.0099205
P61962	DDB1- and CUL4-associated factor 7 OS=Homo sapiens OX=9606 GN=DCAF7	DCAF7	38.926	3.0166	5.6	2	2	2	0.941	0.99	0.808	1.141	1.132	1.009	0.825		0.875		0.801		0.835	0.065897
P61970	Nuclear transport factor 2 OS=Homo sapiens OX=9606 GN=NUTF2	NUTF2	14.478	117.78	51.2	4	11	4	1.097	1.19	1.089	1.022	0.968	0.907	1.073	0.0126443	1.229	2.4887e-05	1.201	0.59792	1.165	0.026515
P61978	Heterogeneous nuclear ribonucleoprotein K OS=Homo sapiens OX=9606 GN=HNRNPK	HNRNPK	50.976	42.18	19.2	7	11	7	0.823	0.854	0.908	1.22	1.138	0.972	0.675	0.00031678	0.75	0.053598	0.934	0.165281	0.776	0.026883
P61981	14-3-3 protein gamma OS=Homo sapiens OX=9606 GN=YWHAG	YWHAG	28.302	14.042	30.8	8	25	5	1.073	0.922	0.997	0.966	1.067	0.998	1.111	0.0517	0.864	0.041663	0.999	0.6066	0.987	0.80346
P62070	Ras-related protein R-Ras2 OS=Homo sapiens OX=9606 GN=RRAS2	RRAS2	23.399	22.047	39.7	7	17	5	0.903	0.876	0.958	1.098	1.086	1.06	0.822	0.9256	0.807	0.0048754	0.904	0.74904	0.844	0.0038005
P62072	Mitochondrial import inner membrane translocase subunit Tim10 OS=Homo sapiens OX=9606 GN=TIMM10	TIMM10	10.333	3.0805	16.7	2	3	2
P62081	40S ribosomal protein S7 OS=Homo sapiens OX=9606 GN=RPS7	RPS7	22.127	8.4217	17.5	4	5	4	1.032	1.01	0.949	0.985	1.163	0.984	1.048	0.182601	0.868	0.74508	0.964	0.58976	0.955	0.51448
P62136	Serine/threonine-protein phosphatase PP1-alpha catalytic subunit OS=Homo sapiens OX=9606 GN=PPP1CA	PPP1CA	37.512	-2	33.9	10	25	1	0.874	0.806	0.887	1.045	1.131	1.224	0.836		0.713		0.725		0.755	0.0068163
P62140	Serine/threonine-protein phosphatase PP1-beta catalytic subunit OS=Homo sapiens OX=9606 GN=PPP1CB	PPP1CB	37.186	116.28	37.9	11	29	3	0.886	0.846	0.682	1.026	1.207	1.087	0.864	0.07648	0.701	0.0029773	0.627	0.1518	0.727	0.026116
P62166	Neuronal calcium sensor 1 OS=Homo sapiens OX=9606 GN=NCS1	NCS1	21.878	10.999	24.7	5	6	5	0.897	1.043	0.883	0.969	1.158	1.032	0.926	0.22484	0.901	0.38784	0.856	0.21788	0.894	0.20494
P62191	26S proteasome regulatory subunit 4 OS=Homo sapiens OX=9606 GN=PSMC1	PSMC1	49.184	134.74	28.6	10	13	10	1.023	1.047	1.032	0.983	0.996	0.946	1.041	0.30202	1.051	0.53046	1.091	0.42004	1.061	0.025005
P62195	26S proteasome regulatory subunit 8 OS=Homo sapiens OX=9606 GN=PSMC5	PSMC5	45.626	36.233	31.3	11	23	11	0.993	1.103	1.089	1.01	0.973	0.939	0.983	0.67478	1.134	0.133076	1.16	0.030285	1.09	0.094624
P62241	40S ribosomal protein S8 OS=Homo sapiens OX=9606 GN=RPS8	RPS8	24.205	73.243	36.1	6	9	6	1.102	0.93	0.913	0.978	1.019	1.045	1.127	0.038457	0.913	0.36604	0.874	0.185842	0.968	0.6009
P62244	40S ribosomal protein S15a OS=Homo sapiens OX=9606 GN=RPS15A	RPS15A	14.839	7.7095	17.7	2	5	2	1.089	0.846	0.93	1.102	1.072	1.003	0.988	0.90658	0.789	0.22866	0.927	0.65432	0.902	0.24198
P62249	40S ribosomal protein S16 OS=Homo sapiens OX=9606 GN=RPS16	RPS16	16.445	22.361	49.3	8	8	8	1.14	0.971	0.998	0.972	1.02	0.978	1.173	0.49896	0.952	0.183857	1.02	0.40358	1.047	0.4486
P62253	Ubiquitin-conjugating enzyme E2 G1 OS=Homo sapiens OX=9606 GN=UBE2G1	UBE2G1	19.509	1.9544	11.2	2	2	2	1.151	1.198	1.15	0.992	0.774	0.923	1.16		1.548		1.246		1.301	0.023102
P62256	Ubiquitin-conjugating enzyme E2 H OS=Homo sapiens OX=9606 GN=UBE2H	UBE2H	20.655	16.561	23	4	5	4	1.072	1.138	1.125	0.927	1.02	0.907	1.156	0.066262	1.116	0.76052	1.24	0.0095596	1.169	0.0179015
P62258	14-3-3 protein epsilon OS=Homo sapiens OX=9606 GN=YWHAE	YWHAE	29.174	124.87	56.5	14	49	12	1.007	1.063	1.065	1.034	0.933	0.984	0.974	0.81566	1.139	0.00023823	1.082	0.55306	1.062	0.155237
P62263	40S ribosomal protein S14 OS=Homo sapiens OX=9606 GN=RPS14	RPS14	16.273	58.065	36.4	4	8	4	1.054	1.11	0.969	0.952	0.957	0.972	1.107	0.166216	1.16	0.25684	0.997	0.88316	1.087	0.176279
P62266	40S ribosomal protein S23 OS=Homo sapiens OX=9606 GN=RPS23	RPS23	15.807	2.2452	8.4	1	1	1
P62269	40S ribosomal protein S18 OS=Homo sapiens OX=9606 GN=RPS18	RPS18	17.718	5.0477	17.1	3	4	3	1.13	0.861	0.941	0.95	1.084	1.05	1.189	0.183897	0.794	0.06946	0.896	0.37138	0.951	0.56842
P62277	40S ribosomal protein S13 OS=Homo sapiens OX=9606 GN=RPS13	RPS13	17.222	22.233	23.8	3	3	3	0.932	0.836	0.897	0.934	1.188	1.206	0.998	0.82844	0.704	0.46422	0.744	0.171903	0.801	0.071159
P62280	40S ribosomal protein S11 OS=Homo sapiens OX=9606 GN=RPS11	RPS11	18.431	8.1578	32.9	5	5	5	1.268	0.902	1.101	0.943	0.842	1.068	1.345	0.0185232	1.071	0.159739	1.031	0.157044	1.147	0.33484
P62308	Small nuclear ribonucleoprotein G OS=Homo sapiens OX=9606 GN=SNRPG	SNRPG	8.496	3.5989	25	2	4	2	1.322	0.85	1.158	1.054	0.866	0.894	1.254	0.5148	0.982	0.93454	1.295	0.46364	1.183	0.3418
P62312	U6 snRNA-associated Sm-like protein LSm6 OS=Homo sapiens OX=9606 GN=LSM6	LSM6	9.1275	2.6737	20	2	2	2	0.889	0.953	1.537	0.978	0.961	0.9	0.909		0.992		1.708		1.19	0.4953
P62314	Small nuclear ribonucleoprotein Sm D1 OS=Homo sapiens OX=9606 GN=SNRPD1	SNRPD1	13.281	4.2072	9.2	1	1	1	0.833	1.05	1.076	1.081	1.044	1.007	0.771		1.006		1.069		0.945	0.49622
P62316	Small nuclear ribonucleoprotein Sm D2 OS=Homo sapiens OX=9606 GN=SNRPD2	SNRPD2	13.527	153.97	49.2	6	9	6	0.917	0.868	0.805	1.174	1.17	1.042	0.781	0.0030249	0.742	6.2987e-05	0.773	0.071823	0.765	0.0079191
P62318	Small nuclear ribonucleoprotein Sm D3 OS=Homo sapiens OX=9606 GN=SNRPD3	SNRPD3	13.916	76.008	31.7	3	10	3	1.03	1.049	0.983	1.045	0.967	0.893	0.986	0.94364	1.085	0.57994	1.101	0.32022	1.054	0.33264
P62330	ADP-ribosylation factor 6 OS=Homo sapiens OX=9606 GN=ARF6	ARF6	20.082	23.721	26.3	3	5	3	0.845	0.776	0.853	1.224	1.205	1.053	0.69	0.066516	0.644	0.197864	0.81	0.34652	0.711	0.0038159
P62333	26S proteasome regulatory subunit 10B OS=Homo sapiens OX=9606 GN=PSMC6	PSMC6	44.172	57.433	37.8	13	18	13	1.057	1.247	1.095	0.958	0.903	0.975	1.103	0.0112384	1.381	3.5943e-05	1.123	0.0132379	1.199	0.031837
P62424	60S ribosomal protein L7a OS=Homo sapiens OX=9606 GN=RPL7A	RPL7A	29.995	24.486	24.1	5	7	5	1.016	0.978	0.834	1.126	0.951	0.95	0.902	0.29244	1.028	0.94552	0.878	0.69562	0.934	0.45518
P62495	Eukaryotic peptide chain release factor subunit 1 OS=Homo sapiens OX=9606 GN=ETF1	ETF1	49.03	32.909	20.8	9	10	9	0.99	0.846	0.894	1.086	1.173	1.025	0.912	0.55086	0.721	2.1609e-05	0.872	0.0062179	0.831	0.037299
P62633	Cellular nucleic acid-binding protein OS=Homo sapiens OX=9606 GN=CNBP	CNBP	19.463	8.1319	18.1	4	6	4	1.011	0.472	0.532	1.205	1.205	0.985	0.839	0.084205	0.392	0.071395	0.54	0.031864	0.594	0.079041
P62701	40S ribosomal protein S4, X isoform OS=Homo sapiens OX=9606 GN=RPS4X	RPS4X	29.597	35.294	31.6	7	12	3	1.005	1.036	0.841	1.081	1.059	1.014	0.93	0.64432	0.978	0.92998	0.829	0.76132	0.914	0.23754
P62714	Serine/threonine-protein phosphatase 2A catalytic subunit beta isoform OS=Homo sapiens OX=9606 GN=PPP2CB	PPP2CB	35.575	4.988	34.3	9	16	2	0.998	0.953	0.677	1.062	1.145	1.131	0.94	0.41446	0.832	0.35524	0.599	0.0056175	0.787	0.11218
P62736	Actin, aortic smooth muscle OS=Homo sapiens OX=9606 GN=ACTA2	ACTA2	42.009	10.095	72.4	28	526	1	0.937	1.08	0.967	0.859	1.03	1.114	1.091	0.0324	1.049	0.127635	0.868	0.00064236	0.994	0.9796
P62745	Rho-related GTP-binding protein RhoB OS=Homo sapiens OX=9606 GN=RHOB	RHOB	22.123	8.8879	27.6	4	4	3
P62750	60S ribosomal protein L23a OS=Homo sapiens OX=9606 GN=RPL23A	RPL23A	17.695	42.704	25.6	5	7	5	1.058	0.939	1.125	0.974	1.021	0.952	1.086	0.116183	0.92	0.029644	1.182	0.028765	1.059	0.38606
P62753	40S ribosomal protein S6 OS=Homo sapiens OX=9606 GN=RPS6	RPS6	28.68	15.506	17.7	4	7	4	1.083	0.961	1.045	0.981	1.016	0.963	1.104	0.198339	0.946	0.5253	1.085	0.30392	1.044	0.34282
P62805	Histone H4 OS=Homo sapiens OX=9606 GN=HIST1H4A	HIST1H4A	11.367	38.8	50.5	6	29	6	0.961	1.29	1.404	1.083	0.837	0.701	0.887	0.136223	1.541	5.95413e-13	2.003	1.6297e-12	1.395	0.120524
P62820	Ras-related protein Rab-1A OS=Homo sapiens OX=9606 GN=RAB1A	RAB1A	22.677	77.267	60.5	12	26	6	1.1	1.065	1.118	0.971	0.965	0.938	1.133	0.059798	1.104	0.141336	1.192	0.0037956	1.142	0.00171952
P62826	GTP-binding nuclear protein Ran OS=Homo sapiens OX=9606 GN=RAN	RAN	24.423	52.09	43.1	9	25	9	1.074	1.237	1.006	1.024	0.912	0.92	1.049	0.1759	1.356	2.1716e-07	1.093	0.64238	1.161	0.108355
P62829	60S ribosomal protein L23 OS=Homo sapiens OX=9606 GN=RPL23	RPL23	14.865	59.981	32.9	4	5	4	1.144	1.02	0.946	0.92	1.082	0.949	1.243	0.0164367	0.943	0.9803	0.997	0.68284	1.054	0.52334
P62834	Ras-related protein Rap-1A OS=Homo sapiens OX=9606 GN=RAP1A	RAP1A	20.987	28.568	33.7	7	19	3	0.833	0.822	0.911	1.078	1.21	1.067	0.773	0.00025744	0.679	3.9388e-06	0.854	0.00071911	0.765	0.0066154
P62837	Ubiquitin-conjugating enzyme E2 D2 OS=Homo sapiens OX=9606 GN=UBE2D2	UBE2D2	16.735	3.3086	7.5	1	2	1	1.021	1.12	0.937	0.934	1.094	0.986	1.093	0.39022	1.024	0.92102	0.95	0.76114	1.021	0.7819
P62841	40S ribosomal protein S15 OS=Homo sapiens OX=9606 GN=RPS15	RPS15	17.04	4.2073	8.3	1	3	1	0.921	0.788	0.935	1.034	1.316	1.006	0.891	0.153096	0.599	0.062016	0.929	0.89234	0.788	0.082198
P62847	40S ribosomal protein S24 OS=Homo sapiens OX=9606 GN=RPS24	RPS24	15.423	3.7159	13.5	2	2	2	1.026	0.925	0.879	1.08	1.076	1.045	0.95	0.9788	0.86	0.55124	0.841	0.57814	0.884	0.055122
P62851	40S ribosomal protein S25 OS=Homo sapiens OX=9606 GN=RPS25	RPS25	13.742	5.4183	22.4	3	4	3	1.044	1.021	1.501	0.757	0.965	0.96	1.379	0.023599	1.058	0.25398	1.564	0.0020816	1.33	0.137485
P62854	40S ribosomal protein S26 OS=Homo sapiens OX=9606 GN=RPS26	RPS26	13.015	10.32	20.9	2	2	2	0.982	0.754	0.642	1.345	1.035	1.157	0.73	0.066205	0.729	0.021861	0.555	0.105184	0.672	0.048837
P62857	40S ribosomal protein S28 OS=Homo sapiens OX=9606 GN=RPS28	RPS28	7.8409	3.2805	15.9	1	2	1	1.357	0.707	0.632	0.763	1.386	1.102	1.779		0.51		0.574		0.829	0.50122
P62873	Guanine nucleotide-binding protein G(I)/G(S)/G(T) subunit beta-1 OS=Homo sapiens OX=9606 GN=GNB1	GNB1	37.377	47.286	27.6	8	16	3	0.98	0.95	0.714	1.046	0.953	1.089	0.937	0.513	0.997	0.81084	0.656	0.49336	0.856	0.20546
P62879	Guanine nucleotide-binding protein G(I)/G(S)/G(T) subunit beta-2 OS=Homo sapiens OX=9606 GN=GNB2	GNB2	37.331	180.05	27.6	8	15	2	1.09	1.3	0.762	1.008	1.109	0.893	1.081	0.097342	1.172	0.33528	0.853	0.33056	1.047	0.88462
P62888	60S ribosomal protein L30 OS=Homo sapiens OX=9606 GN=RPL30	RPL30	12.784	17.436	42.6	4	4	4	1.196	1.223	0.867	0.957	1.008	0.9	1.25	0.061999	1.213	0.29074	0.963	0.8108	1.147	0.33694
P62899	60S ribosomal protein L31 OS=Homo sapiens OX=9606 GN=RPL31	RPL31	14.463	7.8025	21.6	3	3	3	1.137	0.987	1.03	0.911	0.986	1.044	1.248		1.001		0.987		1.072	0.29276
P62906	60S ribosomal protein L10a OS=Homo sapiens OX=9606 GN=RPL10A	RPL10A	24.831	65.05	36.9	7	15	7	0.958	1.029	1.094	0.874	1.111	1.024	1.096	0.29694	0.926	0.44768	1.068	0.86554	1.024	0.75268
P62910	60S ribosomal protein L32 OS=Homo sapiens OX=9606 GN=RPL32	RPL32	15.86	5.5339	21.5	4	6	4	1.074	0.965	1.026	0.816	1.008	1.059	1.316	0.049262	0.957	0.63478	0.969	0.65488	1.063	0.48134
P62913	60S ribosomal protein L11 OS=Homo sapiens OX=9606 GN=RPL11	RPL11	20.252	18.922	15.7	3	5	3	1.018	0.87	0.977	1.136	1.053	0.941	0.896	0.36156	0.826	0.9333	1.038	0.7559	0.915	0.29108
P62917	60S ribosomal protein L8 OS=Homo sapiens OX=9606 GN=RPL8	RPL8	28.024	10.585	9.3	2	2	2	1.149	0.901	1.455	0.753	0.928	1.011	1.526	0.187245	0.971	0.68136	1.439	0.168199	1.302	0.198015
P62937	Peptidyl-prolyl cis-trans isomerase A OS=Homo sapiens OX=9606 GN=PPIA	PPIA	18.012	289.89	73.3	12	55	12	1.001	0.977	0.806	1.123	1.049	1.045	0.891	0.00127537	0.931	0.0187188	0.771	2.5274e-07	0.865	0.109442
P62942	Peptidyl-prolyl cis-trans isomerase FKBP1A OS=Homo sapiens OX=9606 GN=FKBP1A	FKBP1A	11.951	34.655	25	2	12	2	1.027	0.963	1.058	0.938	0.985	0.959	1.095	0.0115373	0.978	0.5974	1.103	0.041719	1.058	0.149815
P62979	Ubiquitin-40S ribosomal protein S27a OS=Homo sapiens OX=9606 GN=RPS27A	RPS27A	17.965	139.44	42.3	6	35	6	1.084	1.229	1.15	0.907	0.864	0.907	1.195	3.7662e-09	1.422	3.36353e-12	1.268	1.5382e-07	1.293	0.0029798
P62993	Growth factor receptor-bound protein 2 OS=Homo sapiens OX=9606 GN=GRB2	GRB2	25.206	46.793	38.2	8	12	8	1.02	1.104	0.978	1.009	1.053	0.942	1.011	0.37718	1.048	0.47364	1.038	0.92426	1.033	0.5438
P63000	Ras-related C3 botulinum toxin substrate 1 OS=Homo sapiens OX=9606 GN=RAC1	RAC1	21.45	57.238	38.5	6	11	3	1.068	0.968	0.897	1.113	1.068	0.94	0.96	0.31122	0.906	0.3329	0.954	0.62392	0.94	0.43486
P63010	AP-2 complex subunit beta OS=Homo sapiens OX=9606 GN=AP2B1	AP2B1	104.55	151.53	19	19	31	10	0.996	0.875	0.822	1.124	1.12	1.02	0.886	0.005757	0.781	8.3447e-05	0.806	0.00054024	0.825	0.039982
P63027	Vesicle-associated membrane protein 2 OS=Homo sapiens OX=9606 GN=VAMP2	VAMP2	12.663	37.168	34.5	3	5	1	1.065	1.167	1.388	0.776	0.8	1.025	1.372		1.459		1.354		1.392	0.047345
P63096	Guanine nucleotide-binding protein G(i) subunit alpha-1 OS=Homo sapiens OX=9606 GN=GNAI1	GNAI1	40.361	33.663	30.2	9	20	4	0.976	0.864	0.74	1.09	1.124	1.142	0.895	0.114121	0.769	0.38842	0.648	0.135677	0.769	0.029596
P63098	Calcineurin subunit B type 1 OS=Homo sapiens OX=9606 GN=PPP3R1	PPP3R1	19.3	7.4266	22.4	3	4	3	0.92	0.715	0.84	1.202	1.174	1.163	0.765	0.024158	0.609	0.023017	0.722	0.034617	0.699	0.039518
P63104	14-3-3 protein zeta/delta OS=Homo sapiens OX=9606 GN=YWHAZ	YWHAZ	27.745	282.72	46.1	14	58	10	0.956	0.89	0.822	1.128	1.101	1.088	0.848	1.3546e-07	0.808	0.00150403	0.756	1.4962e-07	0.804	0.0081008
P63151	Serine/threonine-protein phosphatase 2A 55 kDa regulatory subunit B alpha isoform OS=Homo sapiens OX=9606 GN=PPP2R2A	PPP2R2A	51.691	7.2829	6.5	3	5	2	1.056	1.018	1.1	0.901	0.991	1.044	1.172	0.080317	1.027	0.73836	1.054	0.83972	1.081	0.178023
P63162	Small nuclear ribonucleoprotein-associated protein N OS=Homo sapiens OX=9606 GN=SNRPN	SNRPN	24.614	12.75	12.5	3	6	3	0.994	1.055	1.036	0.958	1.109	0.989	1.038	0.84836	0.951	0.91536	1.048	0.39334	1.009	0.8273
P63165	Small ubiquitin-related modifier 1 OS=Homo sapiens OX=9606 GN=SUMO1	SUMO1	11.557	4.3565	11.9	1	1	1	0.988	1.13	0.865	1.13	1.09	0.882	0.874		1.037		0.981		0.962	0.73754
P63167	Dynein light chain 1, cytoplasmic OS=Homo sapiens OX=9606 GN=DYNLL1	DYNLL1	10.366	103.65	57.3	4	20	2	0.896	0.907	0.835	1.105	1.044	1.097	0.811	0.0125807	0.869	0.020355	0.761	0.0141569	0.813	0.0026951
P63172	Dynein light chain Tctex-type 1 OS=Homo sapiens OX=9606 GN=DYNLT1	DYNLT1	12.452	14.023	14.2	1	2	1	1.228	0.963	1.112	0.986	0.835	1.005	1.245		1.153		1.106		1.169	0.168122
P63173	60S ribosomal protein L38 OS=Homo sapiens OX=9606 GN=RPL38	RPL38	8.2178	3.086	14.3	1	2	1	1.127	1.129	0.894	0.992	1.005	0.952	1.136	0.00096056	1.123	0.58582	0.939	0.65784	1.068	0.48846
P63208	S-phase kinase-associated protein 1 OS=Homo sapiens OX=9606 GN=SKP1	SKP1	18.658	27.722	50.3	7	9	7	1.017	1.156	0.95	1.046	0.957	1.029	0.972	0.80202	1.208	0.089463	0.923	0.25196	1.03	0.6937
P63218	Guanine nucleotide-binding protein G(I)/G(S)/G(O) subunit gamma-5 OS=Homo sapiens OX=9606 GN=GNG5	GNG5	7.3184	2.5715	13.2	1	2	1	1.04	0.954	0.867	0.988	1.216	0.978	1.053	0.76144	0.785	0.086757	0.887	0.48966	0.899	0.3044
P63220	40S ribosomal protein S21 OS=Homo sapiens OX=9606 GN=RPS21	RPS21	9.1113	9.7408	36.1	3	4	3	1.025	0.719	0.886	1.04	1.292	1.03	0.986	0.85884	0.557	0.039464	0.86	0.032838	0.782	0.119379
P63241	Eukaryotic translation initiation factor 5A-1 OS=Homo sapiens OX=9606 GN=EIF5A	EIF5A	16.832	54.703	37	7	20	7	1.065	1.044	0.966	1.039	1.015	0.963	1.025	0.55206	1.029	0.132277	1.003	0.88134	1.019	0.64296
P63244	Receptor of activated protein C kinase 1 OS=Homo sapiens OX=9606 GN=RACK1	RACK1	35.076	165.91	53.3	14	21	14	1.074	0.927	1.011	1.043	1.05	0.979	1.03	0.90642	0.883	0.029857	1.033	0.37416	0.98	0.68484
P63261	Actin, cytoplasmic 2 OS=Homo sapiens OX=9606 GN=ACTG1	ACTG1	41.792	323.31	66.1	24	392	7	1.017	0.995	1.048	0.955	1.027	1.031	1.065	0.025437	0.969	0.93632	1.016	0.195525	1.016	0.61446
P63279	SUMO-conjugating enzyme UBC9 OS=Homo sapiens OX=9606 GN=UBE2I	UBE2I	18.007	12.367	31.6	5	6	5	1.121	1.156	0.781	1.039	0.991	0.921	1.079	0.23372	1.166	0.055903	0.848	0.27004	1.036	0.87622
P63302	Selenoprotein W OS=Homo sapiens OX=9606 GN=SELENOW	SELENOW	9.4479	2.5871	11.5	1	1	1	1.041	0.954	0.987	0.76	0.806	1.46	1.37		1.184		0.676		0.985	0.89768
P63316	Troponin C, slow skeletal and cardiac muscles OS=Homo sapiens OX=9606 GN=TNNC1	TNNC1	18.402	5.6008	6.8	1	1	1	0.986	1.275	2.483	0.526	0.685	0.626	1.875		1.861		3.966		2.582	0.037539
P67775	Serine/threonine-protein phosphatase 2A catalytic subunit alpha isoform OS=Homo sapiens OX=9606 GN=PPP2CA	PPP2CA	35.594	119.6	34.3	9	17	2	0.93	0.987	0.597	1.22	1.134	1.078	0.762	0.076696	0.87	0.05684	0.554	0.022256	0.733	0.109405
P67809	Nuclease-sensitive element-binding protein 1 OS=Homo sapiens OX=9606 GN=YBX1	YBX1	35.924	38.22	14.8	4	6	2	1.18	0.95	1.052	1.139	1.073	0.879	1.036	0.80184	0.885	0.133638	1.197	0.20466	1.029	0.77204
P67812	Signal peptidase complex catalytic subunit SEC11A OS=Homo sapiens OX=9606 GN=SEC11A	SEC11A	20.625	2.1884	3.9	1	2	1	0.882	0.872	1.2	1.163	1.149	0.851	0.758	0.191944	0.759	0.2163	1.41	0.28728	0.934	0.65892
P67870	Casein kinase II subunit beta OS=Homo sapiens OX=9606 GN=CSNK2B	CSNK2B	24.942	27.35	22.3	3	4	3	0.964	1.042	0.745	1.027	1.234	1.09	0.939	0.64696	0.844	0.2045	0.683	0.144496	0.821	0.150021
P67936	Tropomyosin alpha-4 chain OS=Homo sapiens OX=9606 GN=TPM4	TPM4	28.521	68.008	50.4	18	27	7	1.1	0.962	1.097	0.868	1.005	1.021	1.267	0.00020189	0.957	0.39176	1.074	0.160977	1.092	0.26402
P68032	Actin, alpha cardiac muscle 1 OS=Homo sapiens OX=9606 GN=ACTC1	ACTC1	42.019	323.31	72.4	28	509	0
P68036	Ubiquitin-conjugating enzyme E2 L3 OS=Homo sapiens OX=9606 GN=UBE2L3	UBE2L3	17.861	16.571	35.1	5	10	5	1.068	1.001	0.931	0.998	1.07	1.017	1.07	0.33116	0.936	0.34504	0.915	0.197064	0.972	0.55154
P68133	Actin, alpha skeletal muscle OS=Homo sapiens OX=9606 GN=ACTA1	ACTA1	42.051	33.767	70.6	26	421	1	1.011	1.06	1.416	0.665	0.851	1.088	1.52	0.0056387	1.246	0.0118034	1.301	0.0080197	1.339	0.164378
P68363	Tubulin alpha-1B chain OS=Homo sapiens OX=9606 GN=TUBA1B	TUBA1B	50.151	323.31	54.3	21	88	0
P68366	Tubulin alpha-4A chain OS=Homo sapiens OX=9606 GN=TUBA4A	TUBA4A	49.924	47.488	52.7	20	76	3	1.024	1.115	1.053	0.956	0.908	0.956	1.071	0.85402	1.228	0.026661	1.101	0.54724	1.132	0.0152433
P68371	Tubulin beta-4B chain OS=Homo sapiens OX=9606 GN=TUBB4B	TUBB4B	49.83	280.49	49.9	16	91	1	0.717	0.795	0.684	1.11	1.259	1.263	0.646	0.25842	0.631	0.0074249	0.542	0.00026156	0.605	0.00121635
P68400	Casein kinase II subunit alpha OS=Homo sapiens OX=9606 GN=CSNK2A1	CSNK2A1	45.143	26.036	13	4	5	4	0.887	1.049	0.992	1.081	0.933	1.083	0.821	0.044857	1.124	0.33528	0.916	0.9371	0.945	0.46638
P68402	Platelet-activating factor acetylhydrolase IB subunit beta OS=Homo sapiens OX=9606 GN=PAFAH1B2	PAFAH1B2	25.569	27.267	11.4	2	4	2	1.078	1.29	0.907	1.053	0.838	0.926	1.024	0.46764	1.539	0.35566	0.979	0.36248	1.163	0.29878
P68871	Hemoglobin subunit beta OS=Homo sapiens OX=9606 GN=HBB	HBB	15.998	323.31	97.3	17	797	9	1.045	1.924	1.141	0.749	0.64	0.822	1.395	1e-32	3.006	1e-32	1.388	1e-32	1.859	0.045101
P69849	Nodal modulator 3 OS=Homo sapiens OX=9606 GN=NOMO3	NOMO3	134.13	19.234	5.6	5	6	5	0.885	0.954	1.059	1.057	1.128	1.001	0.837	0.082778	0.846	0.035737	1.058	0.32718	0.91	0.198065
P69891	Hemoglobin subunit gamma-1 OS=Homo sapiens OX=9606 GN=HBG1	HBG1	16.14	2.9321	78.2	11	37	1	1.119	1.204	1.267	0.959	0.731	0.935	1.167		1.647		1.355		1.368	0.027224
P69892	Hemoglobin subunit gamma-2 OS=Homo sapiens OX=9606 GN=HBG2	HBG2	16.126	224.31	78.2	11	39	1	0.986	0.926	1.339	0.871	0.948	1.074	1.132	0.3075	0.977	0.91934	1.247	0.4295	1.124	0.45388
P69905	Hemoglobin subunit alpha OS=Homo sapiens OX=9606 GN=HBA1	HBA1	15.257	323.31	76.1	14	201	10	1.009	1.813	1.175	0.741	0.674	0.821	1.362	1.62448e-12	2.69	1e-32	1.431	1.62437e-12	1.788	0.040256
P78318	Immunoglobulin-binding protein 1 OS=Homo sapiens OX=9606 GN=IGBP1	IGBP1	39.221	2.9084	6.5	2	2	2
P78324	Tyrosine-protein phosphatase non-receptor type substrate 1 OS=Homo sapiens OX=9606 GN=SIRPA	SIRPA	54.966	13.899	7.9	3	3	3	1.18	1.142	1.053	0.965	0.993	0.834	1.223	0.21728	1.15	0.3368	1.263	0.36074	1.209	0.039882
P78344	Eukaryotic translation initiation factor 4 gamma 2 OS=Homo sapiens OX=9606 GN=EIF4G2	EIF4G2	102.36	108.29	13.1	10	11	10	0.938	1.155	0.954	0.874	0.961	1.084	1.073	0.84218	1.202	0.91066	0.88	0.76854	1.044	0.66746
P78347	General transcription factor II-I OS=Homo sapiens OX=9606 GN=GTF2I	GTF2I	112.42	5.5393	2.1	2	2	2	0.885	1.124	0.871	1.152	1.049	0.98	0.768		1.071		0.889		0.905	0.3338
P78356	Phosphatidylinositol 5-phosphate 4-kinase type-2 beta OS=Homo sapiens OX=9606 GN=PIP4K2B	PIP4K2B	47.377	11.668	19.7	7	10	4	1.092	0.926	1.08	1.001	0.893	0.99	1.091	0.85386	1.037	0.44726	1.091	0.39394	1.074	0.33788
P78371	T-complex protein 1 subunit beta OS=Homo sapiens OX=9606 GN=CCT2	CCT2	57.488	88.403	43.2	20	33	20	1.051	1.046	1.078	0.926	0.987	1.012	1.135	0.0017816	1.06	0.0190405	1.065	0.52768	1.085	0.042138
P78406	mRNA export factor OS=Homo sapiens OX=9606 GN=RAE1	RAE1	40.968	25.259	8.7	3	3	3	0.984	1.185	1.052	0.945	0.947	1.015	1.041	0.58094	1.251	0.75914	1.036	0.87036	1.108	0.166021
P78417	Glutathione S-transferase omega-1 OS=Homo sapiens OX=9606 GN=GSTO1	GSTO1	27.566	39.522	39.8	13	31	13	1.17	0.998	0.962	1.137	0.975	0.897	1.029	0.183201	1.024	0.48526	1.072	0.62334	1.04	0.681
P78504	Protein jagged-1 OS=Homo sapiens OX=9606 GN=JAG1	JAG1	133.8	4.0577	1.5	2	2	2	1.039	1.083	1.18	0.983	0.871	0.995	1.057	0.13378	1.243	0.089939	1.186	0.42202	1.159	0.059343
P78524	Suppression of tumorigenicity 5 protein OS=Homo sapiens OX=9606 GN=ST5	ST5	126.48	4.1613	2	2	2	2	0.572	0.825	0.671	1.314	1.159	1.326	0.435		0.712		0.506		0.544	0.0057239
P78527	DNA-dependent protein kinase catalytic subunit OS=Homo sapiens OX=9606 GN=PRKDC	PRKDC	469.08	182.75	10.5	41	52	41	0.929	1.03	0.929	1.107	0.99	0.96	0.839	1.59262e-05	1.04	0.5438	0.968	0.25838	0.945	0.36712
P78536	Disintegrin and metalloproteinase domain-containing protein 17 OS=Homo sapiens OX=9606 GN=ADAM17	ADAM17	93.02	6.8021	3.2	3	3	3	1.16	1.184	1.088	0.86	0.927	0.977	1.349	0.117698	1.277	0.167963	1.114	0.55714	1.242	0.0084382
P78539	Sushi repeat-containing protein SRPX OS=Homo sapiens OX=9606 GN=SRPX	SRPX	51.571	2.7401	2.8	1	1	1	1.127	1.281	1.995	0.586	0.634	0.818	1.923		2.021		2.439		2.16	0.020036
P78559	Microtubule-associated protein 1A OS=Homo sapiens OX=9606 GN=MAP1A	MAP1A	305.48	56.233	5.4	13	16	12	0.888	0.941	1.031	1.031	1.067	1.052	0.861	0.032261	0.882	0.42078	0.98	0.46326	0.908	0.091982
P78560	Death domain-containing protein CRADD OS=Homo sapiens OX=9606 GN=CRADD	CRADD	22.745	2.5098	9.5	2	2	2	1.018	2.49	1.253	0.574	0.719	0.464	1.774		3.463		2.7		2.71	0.034936
P78563	Double-stranded RNA-specific editase 1 OS=Homo sapiens OX=9606 GN=ADARB1	ADARB1	80.762	7.0453	3.1	2	2	2	1.055	1.091	1.175	1.003	0.956	0.887	1.052	0.7584	1.141	0.70302	1.325	0.42614	1.167	0.031996
P79483	HLA class II histocompatibility antigen, DR beta 3 chain OS=Homo sapiens OX=9606 GN=HLA-DRB3	HLA-DRB3	29.962	2.6284	18.4	4	5	1	0.956	1.037	0.941	1.098	1.061	0.978	0.871		0.977		0.962		0.935	0.21808
P80108	Phosphatidylinositol-glycan-specific phospholipase D OS=Homo sapiens OX=9606 GN=GPLD1	GPLD1	92.335	8.3693	4.3	3	3	3	1.105	1.158	1.409	0.836	0.68	0.875	1.322	0.0039215	1.703	0.038216	1.61	0.027164	1.536	0.016235
P80188	Neutrophil gelatinase-associated lipocalin OS=Homo sapiens OX=9606 GN=LCN2	LCN2	22.588	34.263	32.3	4	4	4	1.027	1.761	1.224	0.758	0.803	0.737	1.355	0.022921	2.193	0.00169566	1.661	0.0054767	1.746	0.080445
P80297	Metallothionein-1X OS=Homo sapiens OX=9606 GN=MT1X	MT1X	6.0683	6.5998	34.4	3	2	1	1.518	1.378	0.583	1.02	0.884	0.753	1.488		1.559		0.774		1.309	0.57078
P80303	Nucleobindin-2 OS=Homo sapiens OX=9606 GN=NUCB2	NUCB2	50.222	11.041	9	5	9	5	1.043	1.033	1.12	0.944	0.937	0.986	1.105	0.049517	1.102	0.087896	1.136	0.1165	1.115	0.022721
P80511	Protein S100-A12 OS=Homo sapiens OX=9606 GN=S100A12	S100A12	10.575	4.8473	18.5	2	3	2	1.211	2.381	1.551	0.388	0.549	0.51	3.121	0.0034751	4.337	0.0081429	3.041	0.0056356	3.554	0.005216
P80723	Brain acid soluble protein 1 OS=Homo sapiens OX=9606 GN=BASP1	BASP1	22.693	13.986	32.2	5	6	5	1.079	0.874	1.754	0.79	0.711	0.913	1.366	0.030304	1.229	0.29368	1.921	0.00109535	1.536	0.148703
P81605	Dermcidin OS=Homo sapiens OX=9606 GN=DCD	DCD	11.284	4.671	16.4	2	3	2	1.278	1.576	1.149	0.753	0.684	0.846	1.697	0.0021201	2.304	0.23816	1.358	0.20128	1.753	0.007496
P82675	28S ribosomal protein S5, mitochondrial OS=Homo sapiens OX=9606 GN=MRPS5	MRPS5	48.006	5.3235	4.2	2	2	2	0.923	0.93	0.987	1.162	1.023	1.027	0.794	0.094983	0.909	0.54984	0.961	0.86908	0.884	0.060276
P82909	28S ribosomal protein S36, mitochondrial OS=Homo sapiens OX=9606 GN=MRPS36	MRPS36	11.466	6.2737	29.1	2	2	2	0.922	0.957	1.187	0.884	0.978	1.161	1.043		0.979		1.022		1.014	0.90534
P82932	28S ribosomal protein S6, mitochondrial OS=Homo sapiens OX=9606 GN=MRPS6	MRPS6	14.226	3.0757	14.4	2	2	2
P83111	Serine beta-lactamase-like protein LACTB, mitochondrial OS=Homo sapiens OX=9606 GN=LACTB	LACTB	60.693	3.2627	2.7	1	1	1
P83436	Conserved oligomeric Golgi complex subunit 7 OS=Homo sapiens OX=9606 GN=COG7	COG7	86.343	2.5355	1.6	1	1	1
P83876	Thioredoxin-like protein 4A OS=Homo sapiens OX=9606 GN=TXNL4A	TXNL4A	16.786	2.8426	7.7	1	1	1	1.053	1.359	0.884	0.951	0.973	0.918	1.107		1.397		0.963		1.16	0.40256
P83916	Chromobox protein homolog 1 OS=Homo sapiens OX=9606 GN=CBX1	CBX1	21.418	-2	14.6	2	4	1	0.791	1.22	1.069	0.852	1.038	1.13	0.928		1.175		0.946		1.02	0.94816
P84077	ADP-ribosylation factor 1 OS=Homo sapiens OX=9606 GN=ARF1	ARF1	20.697	64.241	43.1	6	24	3	1.069	1.099	1.118	1.03	0.902	0.92	1.038	0.20832	1.218	0.0140424	1.215	0.042482	1.152	0.029835
P84085	ADP-ribosylation factor 5 OS=Homo sapiens OX=9606 GN=ARF5	ARF5	20.529	-2	26.7	4	16	1	1.162	0.944	1.169	1.097	0.874	0.902	1.059	0.7515	1.08	0.95254	1.296	0.069898	1.14	0.25928
P84090	Enhancer of rudimentary homolog OS=Homo sapiens OX=9606 GN=ERH	ERH	12.259	26.528	33.7	3	5	3	0.884	0.843	0.662	1.247	1.064	1.082	0.709	0.0093175	0.792	0.072303	0.612	6.9758e-07	0.704	0.025665
P84095	Rho-related GTP-binding protein RhoG OS=Homo sapiens OX=9606 GN=RHOG	RHOG	21.308	55.171	43.5	6	10	6	1.057	1.015	1.018	0.996	1.037	0.916	1.061	0.46238	0.979	0.73966	1.111	0.89116	1.048	0.28492
P84098	60S ribosomal protein L19 OS=Homo sapiens OX=9606 GN=RPL19	RPL19	23.466	2.096	4.1	1	1	1	1.333	0.835	1.246	0.657	0.991	1.076	2.029		0.843		1.158		1.253	0.3417
P84103	Serine/arginine-rich splicing factor 3 OS=Homo sapiens OX=9606 GN=SRSF3	SRSF3	19.329	18.796	30.5	5	10	4	0.952	1.002	0.78	1.184	1.134	0.999	0.804	0.0116198	0.884	0.050038	0.781	0.149882	0.824	0.099238
P84157	Matrix-remodeling-associated protein 7 OS=Homo sapiens OX=9606 GN=MXRA7	MXRA7	21.466	14.658	18.6	4	5	4	0.77	0.773	0.887	0.955	1.265	1.182	0.806	0.32112	0.611	0.045321	0.75	0.65288	0.714	0.026478
P84243	Histone H3.3 OS=Homo sapiens OX=9606 GN=H3F3A	H3F3A	15.328	4.2181	11.8	2	6	1	1.29	1.08	1.456	0.948	0.865	0.659	1.361		1.249		2.209		1.548	0.034125
P86791	Vacuolar fusion protein CCZ1 homolog OS=Homo sapiens OX=9606 GN=CCZ1	CCZ1	55.866	4.1771	5.4	2	2	2	0.775	0.712	0.893	1.113	1.305	1.151	0.696		0.546		0.776		0.667	0.0076438
P98082	Disabled homolog 2 OS=Homo sapiens OX=9606 GN=DAB2	DAB2	82.447	18.734	2.3	1	1	1	1.035	1.208	0.811	0.92	1.174	0.935	1.125		1.029		0.867		1.008	0.99276
P98095	Fibulin-2 OS=Homo sapiens OX=9606 GN=FBLN2	FBLN2	126.57	323.31	34.6	28	62	28	0.853	0.777	0.916	1.168	1.22	1.043	0.73	5.2085e-09	0.637	5.5644e-09	0.878	1.91956e-05	0.742	0.0110578
P98160	Basement membrane-specific heparan sulfate proteoglycan core protein OS=Homo sapiens OX=9606 GN=HSPG2	HSPG2	468.83	323.31	40	122	215	122	0.975	0.852	1.002	0.932	1.039	1.16	1.046	0.0167555	0.82	2.9886e-11	0.864	7.802e-09	0.904	0.2831
P99999	Cytochrome c OS=Homo sapiens OX=9606 GN=CYCS	CYCS	11.749	27.416	39	5	8	5	0.894	0.722	0.761	1.141	1.238	1.18	0.784	0.00106328	0.583	3.365e-07	0.645	0.000141515	0.668	0.0040171
Q00013	55 kDa erythrocyte membrane protein OS=Homo sapiens OX=9606 GN=MPP1	MPP1	52.296	47.299	31.8	13	16	13	1.164	1.673	1.181	0.902	0.63	0.756	1.29	4.2367e-06	2.656	3.67495e-12	1.562	1.1216e-06	1.756	0.023763
Q00059	Transcription factor A, mitochondrial OS=Homo sapiens OX=9606 GN=TFAM	TFAM	29.096	5.8959	10.6	3	3	3	1.086	1.175	1.541	0.956	0.887	0.811	1.136	0.307	1.325	0.060645	1.9	0.0057378	1.433	0.039362
Q00169	Phosphatidylinositol transfer protein alpha isoform OS=Homo sapiens OX=9606 GN=PITPNA	PITPNA	31.806	54.978	50	14	17	12	0.99	1.035	0.856	1.137	1.061	1.026	0.871	0.0099028	0.975	0.70558	0.834	0.0031781	0.894	0.151282
Q00325	Phosphate carrier protein, mitochondrial OS=Homo sapiens OX=9606 GN=SLC25A3	SLC25A3	40.094	17.172	19.9	7	11	7	0.95	0.911	1.011	1.076	1.004	1.06	0.883	0.0198613	0.907	0.051804	0.954	0.61362	0.915	0.071681
Q00341	Vigilin OS=Homo sapiens OX=9606 GN=HDLBP	HDLBP	141.45	23.397	6.8	8	10	8	1.201	0.852	0.913	1.022	1.103	0.972	1.175	0.5321	0.772	0.00079882	0.939	0.33322	0.958	0.65736
Q00534	Cyclin-dependent kinase 6 OS=Homo sapiens OX=9606 GN=CDK6	CDK6	36.938	22.925	12.3	3	3	3	1.06	1.073	1.483	0.774	0.949	0.904	1.37	0.137959	1.131	0.60556	1.64	0.109879	1.376	0.069182
Q00535	Cyclin-dependent-like kinase 5 OS=Homo sapiens OX=9606 GN=CDK5	CDK5	33.304	4.9212	8.6	3	3	3	1.042	1.196	1.184	0.87	0.919	0.967	1.198	0.3799	1.301	0.3427	1.224	0.037878	1.242	0.0161191
Q00577	Transcriptional activator protein Pur-alpha OS=Homo sapiens OX=9606 GN=PURA	PURA	34.91	175.1	30.7	9	18	9	0.94	0.9	0.837	1.163	1.056	1.026	0.808	0.00055662	0.852	0.031981	0.816	0.041002	0.825	0.019424
Q00610	Clathrin heavy chain 1 OS=Homo sapiens OX=9606 GN=CLTC	CLTC	191.61	323.31	36.4	53	107	53	0.994	1.031	0.972	1.029	1.002	1.023	0.966	0.73496	1.029	0.27494	0.95	0.031956	0.981	0.37172
Q00688	Peptidyl-prolyl cis-trans isomerase FKBP3 OS=Homo sapiens OX=9606 GN=FKBP3	FKBP3	25.177	22.104	18.8	4	5	4	1.167	1.236	1.032	0.882	0.841	0.832	1.323	0.041961	1.47	0.0069025	1.24	0.149977	1.344	0.0063974
Q00765	Receptor expression-enhancing protein 5 OS=Homo sapiens OX=9606 GN=REEP5	REEP5	21.493	7.9824	19.6	4	5	4	0.972	1.178	0.981	0.915	1.047	1.013	1.062	0.47608	1.125	0.49678	0.968	0.59288	1.052	0.54908
Q00796	Sorbitol dehydrogenase OS=Homo sapiens OX=9606 GN=SORD	SORD	38.324	101.05	29.4	8	11	8	0.846	0.956	0.808	1.189	1.095	1.157	0.712	7.5867e-05	0.873	0.22136	0.698	5.9312e-05	0.759	0.0075183
Q00839	Heterogeneous nuclear ribonucleoprotein U OS=Homo sapiens OX=9606 GN=HNRNPU	HNRNPU	90.583	323.31	32.7	20	41	20	1.017	0.951	0.831	1.141	1.085	0.991	0.891	0.0050825	0.876	7.9501e-05	0.839	0.0150615	0.87	0.122978
Q01082	Spectrin beta chain, non-erythrocytic 1 OS=Homo sapiens OX=9606 GN=SPTBN1	SPTBN1	274.61	323.31	49	101	198	94	1.125	1.038	1.236	0.981	0.907	0.882	1.147	4.44089e-16	1.144	3.33067e-16	1.401	1e-32	1.227	0.027162
Q01105	Protein SET OS=Homo sapiens OX=9606 GN=SET	SET	33.488	16.929	14.1	4	8	4	1.014	0.942	0.992	1.004	1.008	0.953	1.01	0.37788	0.935	0.79208	1.041	0.43886	0.994	0.8453
Q01130	Serine/arginine-rich splicing factor 2 OS=Homo sapiens OX=9606 GN=SRSF2	SRSF2	25.476	2.6151	6.8	2	3	2	0.958	1.063	0.988	1.083	1	0.995	0.885		1.063		0.993		0.978	0.60916
Q01415	N-acetylgalactosamine kinase OS=Homo sapiens OX=9606 GN=GALK2	GALK2	50.378	5.2332	7	4	4	4	1.086	1.114	1.033	1.051	0.91	0.937	1.033		1.224		1.102		1.116	0.087503
Q01433	AMP deaminase 2 OS=Homo sapiens OX=9606 GN=AMPD2	AMPD2	100.69	7.3378	5.3	5	5	5	1.176	1.33	1.154	0.896	0.807	0.86	1.312	0.1006	1.648	0.037524	1.342	0.034244	1.428	0.0027444
Q01469	Fatty acid-binding protein, epidermal OS=Homo sapiens OX=9606 GN=FABP5	FABP5	15.164	323.31	31.9	4	6	4	0.858	0.865	0.987	1.428	0.952	0.889	0.601	0.0065009	0.909	0.25838	1.11	0.7565	0.829	0.34138
Q01484	Ankyrin-2 OS=Homo sapiens OX=9606 GN=ANK2	ANK2	433.71	130.58	4.2	13	18	9	0.992	0.929	1.003	1.062	1.051	1.034	0.934	0.22466	0.884	0.0074775	0.97	0.94254	0.929	0.042301
Q01518	Adenylyl cyclase-associated protein 1 OS=Homo sapiens OX=9606 GN=CAP1	CAP1	51.901	236.99	52.4	26	81	25	0.966	0.883	0.875	1.005	1.11	1.081	0.961	0.3642	0.795	2.8725e-08	0.809	0.0043013	0.852	0.02104
Q01628	Interferon-induced transmembrane protein 3 OS=Homo sapiens OX=9606 GN=IFITM3	IFITM3	14.632	3.7923	18.8	1	1	1	0.843	1.137	1.265	0.814	1.027	1.065	1.036		1.107		1.188		1.117	0.52442
Q01813	ATP-dependent 6-phosphofructokinase, platelet type OS=Homo sapiens OX=9606 GN=PFKP	PFKP	85.595	323.31	41.2	28	77	24	0.623	0.774	0.796	1.096	1.216	1.354	0.568	1.62725e-12	0.637	1.3409e-07	0.588	5.3124e-10	0.598	0.0063752
Q01831	DNA repair protein complementing XP-C cells OS=Homo sapiens OX=9606 GN=XPC	XPC	105.95	2.1541	1	1	1	1
Q01844	RNA-binding protein EWS OS=Homo sapiens OX=9606 GN=EWSR1	EWSR1	68.477	7.0059	3.5	2	3	2	0.903	0.844	0.78	1.276	1.12	1.052	0.708	0.144139	0.754	0.057379	0.741	0.00105944	0.733	0.012023
Q01968	Inositol polyphosphate 5-phosphatase OCRL-1 OS=Homo sapiens OX=9606 GN=OCRL	OCRL	104.2	3.6436	3.1	3	3	3	1.007	1.083	1.074	0.98	1.007	0.97	1.028		1.075		1.107		1.07	0.05808
Q01970	1-phosphatidylinositol 4,5-bisphosphate phosphodiesterase beta-3 OS=Homo sapiens OX=9606 GN=PLCB3	PLCB3	138.8	8.7689	3.4	3	4	3	0.918	0.939	0.904	1.014	0.974	1.251	0.905	0.44314	0.964	0.92576	0.723	0.20214	0.852	0.189017
Q01995	Transgelin OS=Homo sapiens OX=9606 GN=TAGLN	TAGLN	22.611	175.54	79.1	21	254	20	1.053	0.915	0.939	0.88	1.061	1.12	1.197	1e-32	0.862	1e-32	0.838	1e-32	0.95	0.59982
Q02094	Ammonium transporter Rh type A OS=Homo sapiens OX=9606 GN=RHAG	RHAG	44.197	5.304	4.9	1	1	1	1.388	1.974	0.835	1.149	0.417	0.573	1.208		4.734		1.457		1.962	0.144022
Q02108	Guanylate cyclase soluble subunit alpha-1 OS=Homo sapiens OX=9606 GN=GUCY1A1	GUCY1A1	77.452	33.991	11.6	7	8	7	0.938	1.189	1.13	1.07	0.8	0.964	0.877	0.29634	1.486	0.00048222	1.172	0.39284	1.149	0.27418
Q02153	Guanylate cyclase soluble subunit beta-1 OS=Homo sapiens OX=9606 GN=GUCY1B1	GUCY1B1	70.514	37.921	22.9	13	15	13	0.868	1.098	1.148	1.033	0.983	1.021	0.84	0.0187369	1.117	0.07964	1.124	0.97002	1.025	0.84836
Q02218	2-oxoglutarate dehydrogenase, mitochondrial OS=Homo sapiens OX=9606 GN=OGDH	OGDH	115.93	323.31	34.8	32	51	32	0.867	0.826	0.861	1.133	1.129	1.161	0.765	1.166e-08	0.732	6.0072e-08	0.742	2.6674e-07	0.746	7.7208e-05
Q02252	Methylmalonate-semialdehyde dehydrogenase [acylating], mitochondrial OS=Homo sapiens OX=9606 GN=ALDH6A1	ALDH6A1	57.839	101.22	26.2	10	16	10	1.022	1.11	1.069	1.015	0.942	0.931	1.007	0.87278	1.178	0.0097979	1.148	0.8913	1.108	0.046083
Q02543	60S ribosomal protein L18a OS=Homo sapiens OX=9606 GN=RPL18A	RPL18A	20.762	66.041	34.7	6	10	6	1.043	0.994	1.02	1.041	0.996	0.945	1.002	0.50784	0.998	0.7684	1.079	0.99842	1.025	0.46122
Q02750	Dual specificity mitogen-activated protein kinase kinase 1 OS=Homo sapiens OX=9606 GN=MAP2K1	MAP2K1	43.439	20.4	14.8	6	11	2	0.914	1.04	0.801	1.021	1.17	1.077	0.895	0.0095166	0.889	0.181057	0.744	0.062318	0.843	0.109285
Q02790	Peptidyl-prolyl cis-trans isomerase FKBP4 OS=Homo sapiens OX=9606 GN=FKBP4	FKBP4	51.804	21.569	16.8	7	8	7	1.079	1.083	0.982	0.994	0.967	0.925	1.086	0.070578	1.12	0.058139	1.062	0.54178	1.089	0.090441
Q02818	Nucleobindin-1 OS=Homo sapiens OX=9606 GN=NUCB1	NUCB1	53.879	53.128	34.9	13	17	13	1.061	1.076	1.206	0.929	0.927	0.856	1.142	0.0041429	1.161	0.087597	1.409	5.6814e-05	1.233	0.0128789
Q02878	60S ribosomal protein L6 OS=Homo sapiens OX=9606 GN=RPL6	RPL6	32.728	21.454	25.7	9	15	9	1.021	0.907	1.115	1.016	0.96	1.009	1.005	0.64858	0.945	0.54072	1.105	0.23926	1.019	0.8103
Q02880	DNA topoisomerase 2-beta OS=Homo sapiens OX=9606 GN=TOP2B	TOP2B	183.26	3.4209	0.7	1	2	1	0.975	1.581	1.272	0.811	0.777	0.867	1.202	0.163764	2.035	0.045316	1.467	0.181878	1.559	0.041099
Q02952	A-kinase anchor protein 12 OS=Homo sapiens OX=9606 GN=AKAP12	AKAP12	191.48	323.31	22.1	29	48	29	1.007	0.831	0.956	1.142	1.066	1.011	0.882	6.3814e-05	0.78	2.3036e-09	0.946	0.092577	0.868	0.099958
Q02978	Mitochondrial 2-oxoglutarate/malate carrier protein OS=Homo sapiens OX=9606 GN=SLC25A11	SLC25A11	34.061	26.331	21.3	6	6	6	0.99	1.011	1.019	1.088	1	0.997	0.91	0.26644	1.011	0.97358	1.022	0.35898	0.979	0.52978
Q03001	Dystonin OS=Homo sapiens OX=9606 GN=DST	DST	860.65	40.298	2.4	17	19	16	0.994	1.178	1.032	0.933	0.968	1.025	1.065	0.59514	1.217	0.5477	1.007	0.89016	1.095	0.20244
Q03013	Glutathione S-transferase Mu 4 OS=Homo sapiens OX=9606 GN=GSTM4	GSTM4	25.561	21.109	46.3	9	17	3	0.967	1.014	0.757	0.937	1.35	0.844	1.032	0.77984	0.751	0.2263	0.897	0.9852	0.874	0.51246
Q03135	Caveolin-1 OS=Homo sapiens OX=9606 GN=CAV1	CAV1	20.471	122.31	51.1	8	38	8	0.869	0.859	0.943	1.165	0.96	1.156	0.746	0.000158542	0.895	0.056702	0.816	0.00190053	0.814	0.043864
Q03154	Aminoacylase-1 OS=Homo sapiens OX=9606 GN=ACY1	ACY1	45.884	11.026	9.6	4	5	4	0.83	0.815	1.18	1.094	1.127	0.919	0.759	0.10768	0.723	0.115499	1.284	0.05748	0.9	0.43962
Q03167	Transforming growth factor beta receptor type 3 OS=Homo sapiens OX=9606 GN=TGFBR3	TGFBR3	93.498	3.7001	2.9	2	2	2	0.884	0.815	1.032	1.297	0.91	1.092	0.682		0.896		0.945		0.828	0.21188
Q03169	Tumor necrosis factor alpha-induced protein 2 OS=Homo sapiens OX=9606 GN=TNFAIP2	TNFAIP2	72.66	14.823	8.1	4	4	4	1.003	1.03	1.187	1.018	0.939	0.965	0.985	0.60038	1.097	0.66914	1.23	0.34696	1.102	0.173678
Q03252	Lamin-B2 OS=Homo sapiens OX=9606 GN=LMNB2	LMNB2	69.948	117.68	39	25	36	22	0.984	1.001	1.056	1.061	1.026	0.949	0.927	0.050718	0.976	0.28792	1.113	0.0024983	1.002	0.95662
Q03518	Antigen peptide transporter 1 OS=Homo sapiens OX=9606 GN=TAP1	TAP1	87.217	2.9863	1.9	1	2	1	0.983	1.126	1.633	0.792	0.813	0.934	1.241	0.54364	1.385	0.3646	1.748	0.41444	1.474	0.083758
Q03519	Antigen peptide transporter 2 OS=Homo sapiens OX=9606 GN=TAP2	TAP2	75.663	9.3518	7.9	5	5	5	0.884	1.204	1.243	0.938	0.946	1.014	0.942	0.21928	1.273	0.063742	1.226	0.040597	1.149	0.31314
Q03591	Complement factor H-related protein 1 OS=Homo sapiens OX=9606 GN=CFHR1	CFHR1	37.65	4.9927	17.3	6	12	1	1.491	1.475	1.251	0.454	0.724	0.912	3.284		2.037		1.372		2.018	0.025559
Q04206	Transcription factor p65 OS=Homo sapiens OX=9606 GN=RELA	RELA	60.218	32.326	17.4	8	9	8	0.989	1.061	1.002	0.96	1.048	0.918	1.03	0.48214	1.012	0.7954	1.092	0.20054	1.043	0.3863
Q04323	UBX domain-containing protein 1 OS=Homo sapiens OX=9606 GN=UBXN1	UBXN1	33.325	29.761	12.1	4	4	4	0.973	0.804	0.87	1.092	1.08	1.068	0.891	0.61918	0.744	0.142836	0.815	0.22692	0.817	0.066478
Q04446	1,4-alpha-glucan-branching enzyme OS=Homo sapiens OX=9606 GN=GBE1	GBE1	80.473	126.34	25.8	18	27	18	0.941	0.85	0.789	0.997	1.151	1.133	0.944	0.171682	0.738	0.00079506	0.696	3.6053e-06	0.786	0.024375
Q04637	Eukaryotic translation initiation factor 4 gamma 1 OS=Homo sapiens OX=9606 GN=EIF4G1	EIF4G1	175.49	57.373	11	17	22	17	0.957	0.901	0.763	1.039	1.169	1.125	0.921	0.081196	0.771	0.00119866	0.678	1.6744e-06	0.786	0.03288
Q04725	Transducin-like enhancer protein 2 OS=Homo sapiens OX=9606 GN=TLE2	TLE2	79.84	3.0367	3	2	2	2	0.887	1.121	1.19	0.945	0.966	1.03	0.939		1.16		1.155		1.087	0.45772
Q04756	Hepatocyte growth factor activator OS=Homo sapiens OX=9606 GN=HGFAC	HGFAC	70.681	4.3623	4.3	2	2	2	1.007	1.425	1.615	0.727	0.793	0.792	1.385	0.076303	1.797	0.186841	2.039	0.21766	1.75	0.0198571
Q04760	Lactoylglutathione lyase OS=Homo sapiens OX=9606 GN=GLO1	GLO1	20.777	78.108	42.9	8	13	8	1.06	1.052	0.895	1.025	1.019	0.947	1.034	0.152984	1.032	0.077543	0.945	0.6481	1.005	0.9631
Q04828	Aldo-keto reductase family 1 member C1 OS=Homo sapiens OX=9606 GN=AKR1C1	AKR1C1	36.788	78.81	42.4	13	18	2	1.217	0.932	1.301	0.924	0.889	0.92	1.317	0.14258	1.048	0.79522	1.414	0.62956	1.262	0.161816
Q04837	Single-stranded DNA-binding protein, mitochondrial OS=Homo sapiens OX=9606 GN=SSBP1	SSBP1	17.259	24.787	33.8	4	6	4	1.048	1.204	1.111	0.988	0.886	0.886	1.061	0.86128	1.359	0.040741	1.254	0.0160411	1.218	0.021956
Q04917	14-3-3 protein eta OS=Homo sapiens OX=9606 GN=YWHAH	YWHAH	28.218	40.434	40.7	11	38	9	0.932	0.769	0.784	0.973	1.238	1.277	0.958	0.58194	0.621	4.2411e-08	0.614	0.00027753	0.712	0.03342
Q04941	Proteolipid protein 2 OS=Homo sapiens OX=9606 GN=PLP2	PLP2	16.691	8.2644	9.9	1	2	1	1	1.024	0.928	1.015	0.993	1.093	0.985	0.92066	1.031	0.81464	0.849	0.6384	0.952	0.30088
Q05086	Ubiquitin-protein ligase E3A OS=Homo sapiens OX=9606 GN=UBE3A	UBE3A	100.69	7.6124	4.2	3	3	3	0.753	0.765	1.097	1.158	1.082	1.157	0.65		0.707		0.948		0.77	0.091041
Q05193	Dynamin-1 OS=Homo sapiens OX=9606 GN=DNM1	DNM1	97.407	3.9967	5.1	5	5	2	1.17	0.874	1.583	0.901	0.953	0.781	1.299		0.917		2.027		1.376	0.180756
Q05209	Tyrosine-protein phosphatase non-receptor type 12 OS=Homo sapiens OX=9606 GN=PTPN12	PTPN12	88.105	3.9685	3.8	3	3	3	1.053	0.756	0.874	1.051	1.142	1.114	1.002	0.9846	0.662	0.041337	0.785	0.5143	0.811	0.092737
Q05315	Galectin-10 OS=Homo sapiens OX=9606 GN=CLC	CLC	16.453	10.379	16.2	2	3	2	1.258	1.396	1.233	0.799	0.78	0.809	1.574	0.0152436	1.79	0.052576	1.524	0.129178	1.628	0.00026115
Q05397	Focal adhesion kinase 1 OS=Homo sapiens OX=9606 GN=PTK2	PTK2	119.23	17.428	6.7	7	10	7	1.015	1.053	1.114	1.011	0.999	0.922	1.004	0.73508	1.054	0.98198	1.208	0.158317	1.085	0.1075
Q05519	Serine/arginine-rich splicing factor 11 OS=Homo sapiens OX=9606 GN=SRSF11	SRSF11	53.542	10.763	6.6	2	2	2	0.87	1.414	0.777	1.249	0.87	0.922	0.697		1.625		0.843		1.007	0.94542
Q05639	Elongation factor 1-alpha 2 OS=Homo sapiens OX=9606 GN=EEF1A2	EEF1A2	50.47	5.4527	22.9	11	31	3	1.082	1.01	1.609	0.844	0.969	0.772	1.282		1.042		2.084		1.432	0.098978
Q05655	Protein kinase C delta type OS=Homo sapiens OX=9606 GN=PRKCD	PRKCD	77.504	30.604	13.8	9	12	9	0.891	0.996	0.982	1.093	1.008	1.017	0.815	0.0040016	0.988	0.83628	0.966	0.14686	0.92	0.125722
Q05682	Caldesmon OS=Homo sapiens OX=9606 GN=CALD1	CALD1	93.23	323.31	35.9	31	96	31	0.824	0.868	0.842	0.989	1.277	1.116	0.833	0.0020187	0.68	7.21645e-14	0.754	2.0697e-05	0.749	0.0197393
Q05707	Collagen alpha-1(XIV) chain OS=Homo sapiens OX=9606 GN=COL14A1	COL14A1	193.51	323.31	35	50	128	50	1.092	0.958	1.122	1.102	1.012	0.811	0.991	0.41676	0.947	0.7	1.383	1.62448e-12	1.084	0.4488
Q06033	Inter-alpha-trypsin inhibitor heavy chain H3 OS=Homo sapiens OX=9606 GN=ITIH3	ITIH3	99.848	21.399	8	6	9	6	0.954	1.199	1.07	0.772	0.879	1.007	1.236	0.144338	1.364	0.227	1.063	0.34168	1.213	0.127299
Q06124	Tyrosine-protein phosphatase non-receptor type 11 OS=Homo sapiens OX=9606 GN=PTPN11	PTPN11	68.436	95.606	32.7	17	28	17	0.925	0.941	0.871	1.056	1.158	1.146	0.876	0.00026381	0.813	0.0045809	0.76	0.000183102	0.815	0.0054193
Q06136	3-ketodihydrosphingosine reductase OS=Homo sapiens OX=9606 GN=KDSR	KDSR	36.187	16.47	10.2	2	4	2	0.955	0.955	0.796	1.069	1.107	1.082	0.893	0.096482	0.863	0.21394	0.736	0.185424	0.831	0.037203
Q06210	Glutamine--fructose-6-phosphate aminotransferase [isomerizing] 1 OS=Homo sapiens OX=9606 GN=GFPT1	GFPT1	78.806	141.61	25.9	14	18	14	1.057	0.892	0.948	1.007	1.08	0.967	1.05	0.63244	0.826	0.166358	0.98	0.51598	0.949	0.41172
Q06265	Exosome complex component RRP45 OS=Homo sapiens OX=9606 GN=EXOSC9	EXOSC9	48.948	2.8856	2.3	1	1	1	0.914	0.809	0.976	1.125	1.107	1.085	0.812		0.731		0.9		0.814	0.020203
Q06278	Aldehyde oxidase OS=Homo sapiens OX=9606 GN=AOX1	AOX1	147.92	78.944	13.3	15	18	14	0.951	0.966	1.004	1.048	1.161	0.877	0.907	0.186363	0.832	0.003844	1.145	0.02526	0.947	0.592
Q06323	Proteasome activator complex subunit 1 OS=Homo sapiens OX=9606 GN=PSME1	PSME1	28.723	49.97	44.6	11	23	11	0.978	1.112	0.96	1.082	1.044	0.873	0.904	0.088797	1.065	0.024597	1.1	0.112343	1.017	0.8257
Q06787	Synaptic functional regulator FMR1 OS=Homo sapiens OX=9606 GN=FMR1	FMR1	71.174	12.789	6.8	4	5	3	0.913	0.945	0.987	1.095	1.088	1.026	0.834	0.175382	0.869	0.48118	0.962	0.6254	0.887	0.0170237
Q06828	Fibromodulin OS=Homo sapiens OX=9606 GN=FMOD	FMOD	43.178	129.72	23.7	7	20	7	1.026	0.796	0.826	0.919	1.083	1.185	1.116	0.0042012	0.735	0.0024392	0.697	0.0108439	0.831	0.161701
Q06830	Peroxiredoxin-1 OS=Homo sapiens OX=9606 GN=PRDX1	PRDX1	22.11	37.455	61.8	11	45	8	1.034	1.035	1.126	0.969	0.962	0.956	1.067	0.0046247	1.076	0.153236	1.178	0.0035361	1.107	0.071856
Q07020	60S ribosomal protein L18 OS=Homo sapiens OX=9606 GN=RPL18	RPL18	21.634	36.186	25	4	7	4	1.057	1.003	1.259	0.874	0.991	0.885	1.209	0.0021612	1.012	0.43456	1.423	0.0123822	1.207	0.080637
Q07021	Complement component 1 Q subcomponent-binding protein, mitochondrial OS=Homo sapiens OX=9606 GN=C1QBP	C1QBP	31.362	61.3	22	5	7	5	0.908	0.804	0.955	1.109	1.281	1.049	0.819	0.00042087	0.628	0.00040456	0.91	0.102501	0.776	0.03204
Q07065	Cytoskeleton-associated protein 4 OS=Homo sapiens OX=9606 GN=CKAP4	CKAP4	66.022	259.29	39.2	20	30	20	1.099	0.98	1.082	1.005	0.931	0.992	1.094	0.00027715	1.053	0.43674	1.091	0.0062566	1.08	0.152258
Q07092	Collagen alpha-1(XVI) chain OS=Homo sapiens OX=9606 GN=COL16A1	COL16A1	157.75	18.689	2.3	3	4	3	0.922	0.667	0.848	0.975	0.949	1.117	0.946	0.36596	0.703	0.104282	0.759	0.5266	0.801	0.105417
Q07157	Tight junction protein ZO-1 OS=Homo sapiens OX=9606 GN=TJP1	TJP1	195.46	94.396	12.6	19	25	19	0.835	0.953	0.859	1.131	1.134	1.131	0.738	0.00127991	0.84	0.024539	0.76	0.000137475	0.779	0.024725
Q07507	Dermatopontin OS=Homo sapiens OX=9606 GN=DPT	DPT	24.005	6.2012	18.9	4	5	4	1.141	0.891	1.104	0.962	0.926	1.05	1.186	0.1239	0.962	0.86204	1.051	0.75598	1.067	0.51886
Q07666	KH domain-containing, RNA-binding, signal transduction-associated protein 1 OS=Homo sapiens OX=9606 GN=KHDRBS1	KHDRBS1	48.227	10.167	7.4	3	6	2	0.942	0.873	0.814	1.091	1.229	1.045	0.863	0.015742	0.71	0.23238	0.779	0.132042	0.781	0.0186015
Q07812	Apoptosis regulator BAX OS=Homo sapiens OX=9606 GN=BAX	BAX	21.184	2.7882	5.7	1	2	1	1.144	1.377	1.113	0.855	0.899	0.835	1.338	0.007358	1.532	0.022517	1.333	0.21684	1.404	0.008876
Q07866	Kinesin light chain 1 OS=Homo sapiens OX=9606 GN=KLC1	KLC1	65.309	71.512	37.2	20	22	16	0.918	0.813	0.933	1.107	1.175	1.12	0.829	0.0027229	0.692	0.0150046	0.833	0.009183	0.783	0.0064185
Q07889	Son of sevenless homolog 1 OS=Homo sapiens OX=9606 GN=SOS1	SOS1	152.46	4.2331	2.1	3	3	3	0.97	0.814	1.093	1.067	1.027	1.036	0.909	0.59144	0.793	0.34222	1.055	0.60942	0.919	0.40088
Q07954	Prolow-density lipoprotein receptor-related protein 1 OS=Homo sapiens OX=9606 GN=LRP1	LRP1	504.6	323.31	16.5	64	89	64	1.164	1.016	1.176	0.943	0.908	0.901	1.234	6.43929e-15	1.119	5.2974e-07	1.305	8.9221e-07	1.219	0.016219
Q07955	Serine/arginine-rich splicing factor 1 OS=Homo sapiens OX=9606 GN=SRSF1	SRSF1	27.744	19.881	23.8	6	11	6	0.99	0.887	0.78	1.202	1.087	1.084	0.824	0.0042408	0.816	0.0156847	0.72	0.030298	0.788	0.03444
Q07960	Rho GTPase-activating protein 1 OS=Homo sapiens OX=9606 GN=ARHGAP1	ARHGAP1	50.435	122.98	40.1	15	31	15	0.718	0.806	0.781	1.15	1.178	1.125	0.624	2.8843e-06	0.684	0.0004377	0.694	0.00054384	0.668	0.00039709
Q08170	Serine/arginine-rich splicing factor 4 OS=Homo sapiens OX=9606 GN=SRSF4	SRSF4	56.678	9.0795	11.1	5	7	2
Q08174	Protocadherin-1 OS=Homo sapiens OX=9606 GN=PCDH1	PCDH1	114.74	11.385	4.3	4	4	4	0.769	0.854	0.668	1.235	1.251	1.142	0.623	0.072081	0.683	0.4413	0.585	0.20278	0.631	0.0037606
Q08209	Serine/threonine-protein phosphatase 2B catalytic subunit alpha isoform OS=Homo sapiens OX=9606 GN=PPP3CA	PPP3CA	58.687	12.496	13.1	6	6	5	0.832	0.855	0.896	1.057	1.146	1.119	0.787	0.018201	0.746	0.091863	0.801	0.12524	0.778	0.00146373
Q08211	ATP-dependent RNA helicase A OS=Homo sapiens OX=9606 GN=DHX9	DHX9	140.96	53.655	12.1	13	16	13	1.031	1.065	0.955	1.07	1.062	0.923	0.964	0.77144	1.003	0.40958	1.035	0.84552	0.999	0.99902
Q08257	Quinone oxidoreductase OS=Homo sapiens OX=9606 GN=CRYZ	CRYZ	35.206	119.9	50.5	14	26	14	0.965	0.864	0.872	1.032	1.127	1.073	0.935	0.60016	0.767	0.095537	0.813	0.00093573	0.836	0.0145183
Q08357	Sodium-dependent phosphate transporter 2 OS=Homo sapiens OX=9606 GN=SLC20A2	SLC20A2	70.392	1.8732	2	1	1	1
[truncated: 1,995 more rows]

## Sheet: Peptide_quant
ID	Sequence	Protein accession	Protein description	Charge	m/z	mass error [ppm]	PEP	Score	Unique [yes/no]	IMA_1	IMA_2	IMA_3	SV_1	SV_2	SV_3
0	AAAAAAALQAK	P36578	60S ribosomal protein L4 OS=Homo sapiens OX=9606 GN=RPL4	2	478.78	2.0456	0.0021308	64.064	yes	NA	NA	NA	NA	NA	NA
1	AAAAAAALQAK	P36578	60S ribosomal protein L4 OS=Homo sapiens OX=9606 GN=RPL4	3	319.522	0.92969	0.00082695	63.216	yes	1.222	0.945	0.837	1.071	0.87	1.054
2	AAAAAAALQAK	P36578	60S ribosomal protein L4 OS=Homo sapiens OX=9606 GN=RPL4	3	319.522	1.2418	0.00018838	83.948	yes	1.204	0.801	0.659	1.134	1.14	1.061
3	AAAAAAALQAK	P36578	60S ribosomal protein L4 OS=Homo sapiens OX=9606 GN=RPL4	2	478.78	1.6317	5.6588e-08	123.75	yes	1.207	0.691	0.89	0.981	1.053	1.178
4	AAAACLDK	Q9H3U1	Protein unc-45 homolog A OS=Homo sapiens OX=9606 GN=UNC45A	3	273.806		0.053742	47.082	yes	NA	NA	NA	NA	NA	NA
5	AAAAMAPIK	P30044	Peroxiredoxin-5, mitochondrial OS=Homo sapiens OX=9606 GN=PRDX5	2	422.241	2.5886	0.037002	45.68	yes	2.201	1.474	0.724	0.552	0.43	0.618
6	AAAANLCPGDVILAIDGFGTESMTHADAQDR	Q53GG5	PDZ and LIM domain protein 3 OS=Homo sapiens OX=9606 GN=PDLIM3	4	801.624	1.7165	1.1205e-15	84.741	yes	0.893	1.295	1.005	0.821	0.757	1.229
7	AAAANLCPGDVILAIDGFGTESMTHADAQDR	Q53GG5	PDZ and LIM domain protein 3 OS=Homo sapiens OX=9606 GN=PDLIM3	3	1068.5	1.3509	1.7701e-05	56.366	yes	NA	NA	NA	NA	NA	1
8	AAAANLCPGDVILAIDGFGTESMTHADAQDR	Q53GG5	PDZ and LIM domain protein 3 OS=Homo sapiens OX=9606 GN=PDLIM3	4	801.624	1.7694	2.1302e-15	80.943	yes	1.228	0.767	0.757	0.902	1.123	1.223
9	AAAANLCPGDVILAIDGFGTESMTHADAQDR	Q53GG5	PDZ and LIM domain protein 3 OS=Homo sapiens OX=9606 GN=PDLIM3	3	1068.5	1.4487	1.053e-05	44.721	yes	NA	NA	NA	NA	NA	NA
10	AAAASAAEAGIATTGTEDSDDALLK	P55036	26S proteasome non-ATPase regulatory subunit 4 OS=Homo sapiens OX=9606 GN=PSMD4	3	774.043	2.3646	6.9498e-63	144.5	yes	0.886	0.825	0.624	1.215	0.889	1.561
11	AAAASVPNADGLK	A1X283	SH3 and PX domain-containing protein 2B OS=Homo sapiens OX=9606 GN=SH3PXD2B	3	395.547	2.5736	0.0014492	53.448	yes	NA	NA	NA	NA	NA	NA
12	AAAATGTIFTFR	P05154	Plasma serine protease inhibitor OS=Homo sapiens OX=9606 GN=SERPINA5	3	409.556		2.8279e-07	72.187	yes	NA	NA	NA	NA	NA	NA
13	AAADLMAYCEAHAK	P59768	Guanine nucleotide-binding protein G(I)/G(S)/G(O) subunit gamma-2 OS=Homo sapiens OX=9606 GN=GNG2	4	381.176	1.1922	0.01609	34.444	yes	NA	NA	NA	NA	NA	NA
14	AAADLMAYCEAHAK	P59768	Guanine nucleotide-binding protein G(I)/G(S)/G(O) subunit gamma-2 OS=Homo sapiens OX=9606 GN=GNG2	3	507.899	1.7529	5.4247e-07	101.32	yes	1.052	0.988	0.661	1.059	1.054	1.186
15	AAAEAAVPR	Q9NZQ3	NCK-interacting protein with SH3 domain OS=Homo sapiens OX=9606 GN=NCKIPSD	2	428.238	1.86	0.0088042	60.045	yes	NA	NA	NA	NA	NA	NA
16	AAAEVNQDYGLDPK	P07954	Fumarate hydratase, mitochondrial OS=Homo sapiens OX=9606 GN=FH	3	497.576	1.9135	5.6482e-06	77.776	yes	0.927	0.865	0.633	1.086	0.901	1.588
17	AAAFEEQENETVVVK	Q9Y490	Talin-1 OS=Homo sapiens OX=9606 GN=TLN1	3	555.605	1.6508	0.0044097	55.724	yes	NA	NA	NA	NA	NA	NA
18	AAAFEEQENETVVVK	Q9Y490	Talin-1 OS=Homo sapiens OX=9606 GN=TLN1	3	555.605	2.3555	0.0025835	52.527	yes	NA	NA	NA	NA	NA	NA
19	AAAFEEQENETVVVK	Q9Y490	Talin-1 OS=Homo sapiens OX=9606 GN=TLN1	2	832.412	1.0457	1.7905e-46	173.03	yes	0.748	0.679	0.557	1.296	1.232	1.488
20	AAAFEEQENETVVVK	Q9Y490	Talin-1 OS=Homo sapiens OX=9606 GN=TLN1	3	555.277	1.261	5.2951e-10	101.3	yes	0.917	0.679	0.71	1.113	1.092	1.489
21	AAAFEEQENETVVVK	Q9Y490	Talin-1 OS=Homo sapiens OX=9606 GN=TLN1	3	555.277	0.14901	0.0010174	51.643	yes	0.899	NA	NA	0.869	1.042	1.19
22	AAAFEQLQK	O94826	Mitochondrial import receptor subunit TOM70 OS=Homo sapiens OX=9606 GN=TOMM70	2	503.272	0.85981	0.0030876	73.499	yes	NA	NA	NA	NA	NA	NA
23	AAAFEQLQK	O94826	Mitochondrial import receptor subunit TOM70 OS=Homo sapiens OX=9606 GN=TOMM70	3	335.85	-0.56602	0.025438	40.882	yes	NA	NA	NA	NA	NA	NA
24	AAAGEDYK	P23381	Tryptophan--tRNA ligase, cytoplasmic OS=Homo sapiens OX=9606 GN=WARS	2	412.693	1.3893	0.023821	60.019	yes	NA	NA	NA	NA	NA	NA
25	AAAGEFADDPCSSVK	P35221	Catenin alpha-1 OS=Homo sapiens OX=9606 GN=CTNNA1	3	508.893	2.083	1.2195e-09	88.075	yes	0.93	0.586	0.503	1.198	1.464	1.32
26	AAAGEFADDPCSSVK	P35221	Catenin alpha-1 OS=Homo sapiens OX=9606 GN=CTNNA1	2	762.835	1.9823	4.3427e-19	125.67	yes	0.92	0.54	0.787	1.282	1.266	1.205
27	AAAGELQEDSGLCVLAR	Q96C19	EF-hand domain-containing protein D2 OS=Homo sapiens OX=9606 GN=EFHD2	3	587.293	1.5864	2.7413e-24	126.16	yes	1.021	1.022	0.926	0.865	1.049	1.117
28	AAAGELQEDSGLCVLAR	Q96C19	EF-hand domain-containing protein D2 OS=Homo sapiens OX=9606 GN=EFHD2	2	880.436	1.6149	6.9976e-08	74.732	yes	1.002	0.926	0.772	1.008	1.242	1.05
29	AAAGELQEDSGLMALAK	Q9BUP0	EF-hand domain-containing protein D1 OS=Homo sapiens OX=9606 GN=EFHD1	3	558.95	2.2489	5.3463e-06	66.826	yes	1.383	1.407	1.178	0.752	0.681	0.599
30	AAAGSLPGLQAQLAQAEQR	Q9BQS8	FYVE and coiled-coil domain-containing protein 1 OS=Homo sapiens OX=9606 GN=FYCO1	3	627.338	2.3413	1.1065e-19	92.474	yes	0.808	1.194	0.902	0.779	1.064	1.253
31	AAAHHYGAQCDKPNK	P51970	NADH dehydrogenase [ubiquinone] 1 alpha subcomplex subunit 8 OS=Homo sapiens OX=9606 GN=NDUFA8	5	334.36	1.3184	1.1687e-06	72.891	yes	NA	NA	NA	NA	NA	NA
32	AAAHHYGAQCDKPNK	P51970	NADH dehydrogenase [ubiquinone] 1 alpha subcomplex subunit 8 OS=Homo sapiens OX=9606 GN=NDUFA8	4	417.698	1.9472	1.9982e-06	73.927	yes	0.665	0.577	0.496	1.45	1.266	1.546
33	AAAHHYGAQCDKPNK	P51970	NADH dehydrogenase [ubiquinone] 1 alpha subcomplex subunit 8 OS=Homo sapiens OX=9606 GN=NDUFA8	3	556.595	2.5341	0.00071879	59.227	yes	0.616	0.462	NA	1.361	1.188	1.372
34	AAAHQLCLK	Q53GG5	PDZ and LIM domain protein 3 OS=Homo sapiens OX=9606 GN=PDLIM3	2	506.274	0.84369	6.6996e-06	144.12	yes	0.981	0.637	0.526	1.071	1.285	1.5
35	AAAHQLCLK	Q53GG5	PDZ and LIM domain protein 3 OS=Homo sapiens OX=9606 GN=PDLIM3	3	337.852	-0.25294	0.01222	46.129	yes	NA	NA	NA	NA	NA	NA
36	AAAIGIDLGTTYSCVGVFQHGK	P0DMV9	Heat shock 70 kDa protein 1B OS=Homo sapiens OX=9606 GN=HSPA1B	4	567.039	2.0824	1.4521e-09	77.969	yes	0.993	1.059	0.746	1.055	1.048	1.099
41	AAALAHLDR	Q16853	Membrane primary amine oxidase OS=Homo sapiens OX=9606 GN=AOC3	3	313.179	0.34571	0.0014118	70.439	yes	0.796	0.665	0.927	1.075	1.14	1.396
42	AAALAHLDR	Q16853	Membrane primary amine oxidase OS=Homo sapiens OX=9606 GN=AOC3	2	469.264	2.4413	0.0011909	99.442	yes	1.048	0.768	0.797	1.099	0.991	1.297
43	AAALAHLDR	Q16853	Membrane primary amine oxidase OS=Homo sapiens OX=9606 GN=AOC3	3	313.179	0.7505	0.00078649	78.06	yes	1.106	0.714	1.279	0.861	0.913	1.127
44	AAALAHLDR	Q16853	Membrane primary amine oxidase OS=Homo sapiens OX=9606 GN=AOC3	2	469.264	1.7161	0.0082312	60.828	yes	1.046	0.891	0.876	0.919	0.949	1.319
45	AAALAHLDR	Q16853	Membrane primary amine oxidase OS=Homo sapiens OX=9606 GN=AOC3	3	313.179	0.90286	0.0022486	63.816	yes	0.514	0.68	1.12	1.067	1.069	1.549
46	AAALAHLDR	Q16853	Membrane primary amine oxidase OS=Homo sapiens OX=9606 GN=AOC3	3	313.179	1.3276	0.012541	46.001	yes	NA	NA	NA	NA	NA	NA
47	AAALAHLDR	Q16853	Membrane primary amine oxidase OS=Homo sapiens OX=9606 GN=AOC3	3	313.179		0.00013521	79.148	yes	NA	NA	NA	NA	NA	NA
48	AAALEAMK	P31948	Stress-induced-phosphoprotein 1 OS=Homo sapiens OX=9606 GN=STIP1	3	274.146	-0.24778	0.0072241	57.177	yes	1.093	0.812	0.872	0.965	1.067	1.191
49	AAALEAMK	P31948	Stress-induced-phosphoprotein 1 OS=Homo sapiens OX=9606 GN=STIP1	2	402.718	3.4287	0.0077349	78.149	yes	NA	NA	NA	NA	NA	NA
50	AAALEFLNR	P31948	Stress-induced-phosphoprotein 1 OS=Homo sapiens OX=9606 GN=STIP1	2	502.78	1.892	0.001654	82.287	yes	0.997	1.236	0.836	0.899	1.009	1.024
51	AAALEFLNR	P31948	Stress-induced-phosphoprotein 1 OS=Homo sapiens OX=9606 GN=STIP1	3	335.522	0.49734	0.00050691	93.143	yes	1.098	0.74	0.919	1.127	0.84	1.275
52	AAALEQFK	Q13423	NAD(P) transhydrogenase, mitochondrial OS=Homo sapiens OX=9606 GN=NNT	3	293.164	0.17122	0.0091604	58.917	yes	NA	NA	NA	NA	NA	NA
53	AAALEQFK	Q13423	NAD(P) transhydrogenase, mitochondrial OS=Homo sapiens OX=9606 GN=NNT	2	439.243	1.5562	0.0049892	95.502	yes	0.911	0.63	0.69	1.199	1.219	1.352
54	AAANEQLTR	Q9NX63	MICOS complex subunit MIC19 OS=Homo sapiens OX=9606 GN=CHCHD3	2	487.257	1.7891	0.02325	50.353	yes	1.036	0.813	0.507	1.289	1.167	1.187
55	AAAQCYIDLIIK	P53618	Coatomer subunit beta OS=Homo sapiens OX=9606 GN=COPB1	3	460.251	2.183	0.00049486	63.091	yes	1.08	1.376	0.663	0.973	0.924	0.985
56	AAAQETVR	Q92506	Estradiol 17-beta-dehydrogenase 8 OS=Homo sapiens OX=9606 GN=HSD17B8	2	423.227	1.5374	0.016093	66.27	yes	0.82	0.506	0.592	1.461	1.498	1.123
57	AAAQLLQSQAQQSGAQQTK	Q9NVA2	Septin-11 OS=Homo sapiens OX=9606 GN=SEPT11	3	653.008	2.3	7.8406e-67	171.25	yes	0.663	0.71	0.529	1.485	1.189	1.424
58	AAAQLLQSQAQQSGAQQTK	Q9NVA2	Septin-11 OS=Homo sapiens OX=9606 GN=SEPT11	4	490.008	2.0815	0.0003995	54.292	yes	1.01	0.793	0.799	1.225	1.013	1.16
59	AAASTDYYK	P08559	Pyruvate dehydrogenase E1 component subunit alpha, somatic form, mitochondrial OS=Homo sapiens OX=9606 GN=PDHA1	2	495.232	1.7484	0.0013116	98.048	yes	0.707	0.507	0.515	1.276	1.4	1.595
60	AAASTDYYK	P08559	Pyruvate dehydrogenase E1 component subunit alpha, somatic form, mitochondrial OS=Homo sapiens OX=9606 GN=PDHA1	2	495.232	0.3651	0.00052576	107.79	yes	0.877	0.58	0.453	1.262	1.355	1.473
61	AAATLMSER	P02730	Band 3 anion transport protein OS=Homo sapiens OX=9606 GN=SLC4A1	2	475.242	-0.35352	0.001207	99.257	yes	0.936	1.309	1.022	0.884	0.829	1.021
62	AAATLMSER	P02730	Band 3 anion transport protein OS=Homo sapiens OX=9606 GN=SLC4A1	2	475.242	2.6281	0.0025701	76.1	yes	1.055	1.638	0.94	0.856	0.686	0.826
63	AAATLTSK	Q9UDW1	Cytochrome b-c1 complex subunit 9 OS=Homo sapiens OX=9606 GN=UQCR10	2	381.721	0.6038	0.01756	64.841	yes	0.873	0.807	0.733	1.183	1.111	1.293
64	AAATLTSK	Q9UDW1	Cytochrome b-c1 complex subunit 9 OS=Homo sapiens OX=9606 GN=UQCR10	3	254.817	-1.7669	0.010054	57.177	yes	NA	NA	NA	NA	NA	NA
65	AAATQPDAK	Q7KZF4	Staphylococcal nuclease domain-containing protein 1 OS=Homo sapiens OX=9606 GN=SND1	2	436.727	0.40704	0.0014468	89.171	yes	1.036	0.78	0.869	0.881	1.207	1.228
66	AAATTPTK	Q8N3V7	Synaptopodin OS=Homo sapiens OX=9606 GN=SYNPO	2	380.714	0.59143	0.049107	48.423	yes	0.999	0.746	0.667	1.174	1.106	1.307
67	AAATYEQMK	Q6UWP2	Dehydrogenase/reductase SDR family member 11 OS=Homo sapiens OX=9606 GN=DHRS11	2	514.739	2.5045	0.054178	48.423	yes	0.755	0.933	0.858	1.221	1.054	1.179
68	AAATYEQMK	Q6UWP2	Dehydrogenase/reductase SDR family member 11 OS=Homo sapiens OX=9606 GN=DHRS11	3	343.495		0.02194	40.882	yes	NA	NA	NA	NA	NA	NA
69	AAAVGTANK	P18206	Vinculin OS=Homo sapiens OX=9606 GN=VCL	2	401.725	1.9595	0.0015123	86.898	yes	0.998	0.689	0.708	1.089	1.21	1.306
70	AAAVGTANK	P18206	Vinculin OS=Homo sapiens OX=9606 GN=VCL	3	268.152	0.025651	0.0019879	65.88	yes	1.017	0.986	0.85	0.861	1.184	1.102
71	AAAVHTAIR	Q8IYI6	Exocyst complex component 8 OS=Homo sapiens OX=9606 GN=EXOC8	3	303.847	-0.2307	0.019893	43.083	yes	NA	NA	NA	NA	NA	NA
72	AAAVHTAIR	Q8IYI6	Exocyst complex component 8 OS=Homo sapiens OX=9606 GN=EXOC8	2	455.267	0.87105	0.0020051	78.939	yes	0.878	0.777	0.702	0.927	1.286	1.43
73	AAAVLPVLDLAQR	P19404	NADH dehydrogenase [ubiquinone] flavoprotein 2, mitochondrial OS=Homo sapiens OX=9606 GN=NDUFV2	3	446.27	1.8812	6.3144e-05	71.085	yes	NA	1.168	0.909	0.846	1.184	0.893
74	AAAVPVEFQEHHLSEVQNMASEEK	O43837	Isocitrate dehydrogenase [NAD] subunit beta, mitochondrial OS=Homo sapiens OX=9606 GN=IDH3B	4	674.821	1.9029	2.455e-21	89.462	yes	0.809	0.665	1.099	1.104	1.138	1.185
75	AAAVSALAK	Q9UBF2	Coatomer subunit gamma-2 OS=Homo sapiens OX=9606 GN=COPG2	2	401.245		0.00029231	77.662	yes	NA	NA	NA	NA	NA	NA
76	AAAYDKLEK	P35749	Myosin-11 OS=Homo sapiens OX=9606 GN=MYH11	3	336.85	3.2547	0.0050145	64.654	yes	0.803	0.739	0.872	1.066	0.96	1.561
77	AAAYDKLEK	P35749	Myosin-11 OS=Homo sapiens OX=9606 GN=MYH11	2	504.772	3.5781	0.0019593	108.47	yes	0.883	0.731	0.806	0.993	0.955	1.632
78	AACAQLNDFLQEYGTQGCQV	P0C0L5	Complement C4-B OS=Homo sapiens OX=9606 GN=C4B	3	758.337	1.4972	3.519e-20	95.205	no	1.334	1.344	0.932	0.933	0.693	0.764
79	AACCLAGAR	O95336	6-phosphogluconolactonase OS=Homo sapiens OX=9606 GN=PGLS	2	475.221	-1.8188	0.031076	47.082	yes	NA	NA	NA	NA	NA	NA
80	AACEQQAVALTLQEDR	Q9BUH6	Protein PAXX OS=Homo sapiens OX=9606 GN=PAXX	3	601.628	1.7069	2.6635e-10	95.662	yes	0.977	0.875	1.02	0.882	1.132	1.114
81	AACGAVLLTELLER	Q8N697	Solute carrier family 15 member 4 OS=Homo sapiens OX=9606 GN=SLC15A4	3	505.945	0.78122	0.0053802	43.761	yes	NA	NA	NA	NA	NA	NA
82	AACGPSSCYALFPR	Q9HCU0	Endosialin OS=Homo sapiens OX=9606 GN=CD248	3	519.571	1.3595	0.00021223	63.181	yes	NA	NA	NA	NA	NA	NA
96	AACLPLPGYR	P13796	Plastin-2 OS=Homo sapiens OX=9606 GN=LCP1	2	559.295	0.74144	0.00067558	87.476	yes	0.976	1.069	0.555	1.078	1.295	1.027
97	AADDTWEPFASGK	P02766	Transthyretin OS=Homo sapiens OX=9606 GN=TTR	3	465.546	2.2425	9.389e-06	84.169	yes	1.429	1.895	0.724	0.731	0.442	0.778
98	AADDTWEPFASGK	P02766	Transthyretin OS=Homo sapiens OX=9606 GN=TTR	2	697.815	2.3985	9.7995e-21	151.99	yes	1.475	0.859	1.032	1.016	0.596	1.022
99	AADDTWEPFASGK	P02766	Transthyretin OS=Homo sapiens OX=9606 GN=TTR	2	697.815	3.6521	3.7147e-26	158.52	yes	1.497	0.918	1.098	0.893	0.657	0.937
100	AADDTWEPFASGK	P02766	Transthyretin OS=Homo sapiens OX=9606 GN=TTR	3	465.546	3.2681	0.0007948	58.098	yes	1.166	0.76	0.86	1.105	0.941	1.169
101	AADFIDQALAQK	P51452	Dual specificity protein phosphatase 3 OS=Homo sapiens OX=9606 GN=DUSP3	2	645.838	1.627	1.0968e-15	145.6	yes	0.807	0.759	0.546	1.018	1.409	1.461
102	AADFIDQALAQK	P51452	Dual specificity protein phosphatase 3 OS=Homo sapiens OX=9606 GN=DUSP3	3	430.894	2.0713	0.0010891	57.175	yes	0.8	0.929	0.908	1.137	1.127	1.1
103	AADFQLHTHVNDGTEFGGSIYQK	Q9Y277	Voltage-dependent anion-selective channel protein 3 OS=Homo sapiens OX=9606 GN=VDAC3	3	845.735	1.6046	1.4768e-09	76.156	yes	0.692	0.612	0.598	1.051	1.427	1.62
104	AADGNYYNAR	Q7Z3D6	D-glutamate cyclase, mitochondrial OS=Homo sapiens OX=9606 GN=DGLUCY	2	557.749	0.78615	0.035141	43.897	yes	0.743	0.645	0.647	1.417	1.371	1.177
105	AADGSAVSTVTK	P53814	Smoothelin OS=Homo sapiens OX=9606 GN=SMTN	3	369.528	1.6065	0.00016483	78.548	yes	1.022	0.866	0.936	0.527	1.245	1.403
106	AADGSAVSTVTK	P53814	Smoothelin OS=Homo sapiens OX=9606 GN=SMTN	3	369.528	0.33352	0.0013821	54.65	yes	1.251	0.858	0.79	0.767	1.126	1.208
107	AADGSAVSTVTK	P53814	Smoothelin OS=Homo sapiens OX=9606 GN=SMTN	2	553.788	0.88542	9.7916e-07	112.44	yes	0.772	0.913	0.674	0.611	1.434	1.597
[truncated: 51,138 more rows]

## Sheet: Statistics
Peptide length	Number of peptides
7	2604
8	3461
9	3424
10	2933
11	2656
12	2138
13	1846
14	1604
15	1382
16	1176
[truncated: 25 more rows]

## Sheet: Repeatability
	Pearson's correlation of quantitation
[truncated: 7 more rows]
