# Supplementary material for: Protein post-translational modification crotonylation of TXN and GLO1 in artery and vein grafts for coronary artery surgery
Source: Redox Biol. 2025 Mar 22;82:103608. doi: 10.1016/j.redox.2025.103608 (PMC11986619; doi:10.1016/j.redox.2025.103608)
Supplement: Multimedia component 4 [file mmc4.xlsx]

## Sheet: Summary
Header line description of table 1			Table 1. MS/MS spectrum database search analysis summary
Total spectrum	Number of spectrum produced by mass spectrometer
Matched spectrum	Number of spectrum matched with alignment protein		Total spectrum	Matched spectrum	Peptides	Modified peptides	Identified proteins	Quantifiable proteins	Identified sites	Quantifiable sites	Normalized proteins	Normalized sites
Peptides	Number of peptides which spectrum hit		36496	4447 (12.2%)	2363	1702	472	411	1724	1390	381	1344
Modified peptides	Total number of modified peptides identified
Identified proteins	Number of proteins detected by spectrum search analysis
Quantifiable proteins	Number of proteins quantifiable		Table 2. Differentially modified modification sites (modified proteins) summary (Filtered with threshold value of expression fold change)
Identified sites	Number of modification sites detected by spectrum search analysis
Quantifiable sites	Number of modification sites quantifiable		Compare group	Regulated type	fold change >1.2	fold change >1.3	fold change >1.5	fold change >2
Normalized proteins	Number of proteins after normalizing by proteome		IMA_1/SV_1	up-regulated	129 (65)	87 (43)	47 (28)	11 (9)
Normalized sites	Number of modification sites after normalizing by proteome			down-regulated	783 (268)	614 (227)	360 (152)	85 (53)
			IMA_2/SV_2	up-regulated	410 (186)	331 (154)	235 (111)	100 (49)
Header line description of worksheet "Site_quant"				down-regulated	555 (210)	439 (168)	285 (113)	98 (43)
Protein accession	Protein accession number of database used for search		IMA_3/SV_3	up-regulated	601 (249)	492 (223)	323 (163)	109 (75)
Position	Modification site localization in protein			down-regulated	370 (160)	305 (134)	198 (92)	62 (35)
Amino acid	The amino acid that modification site modified		IMA/SV(P value < 0.05)	up-regulated	90 (49)	85 (47)	60 (37)	22 (15)
Protein description	Protein functional description			down-regulated	308 (134)	277 (120)	183 (77)	52 (25)
Gene name	Indicates the name of the gene that code for the protein sequence
Localization probability	Probability of a certain amino acid containing this modification in this peptide
PEP	The maximal posterior error probability for peptides		Table 3. Differentially modified modification sites (modified proteins) after normalized summary (Filtered with threshold value of expression fold change)
Score	A simple rule to be used to judge whether a result is significant or not
Modified sequence	Identified peptide sequence marked with modification sites localization probabilities		Compare group	Regulated type	fold change >1.2	fold change >1.3	fold change >1.5	fold change >2
Charge	Carried charge of peptide		IMA_1/SV_1	up-regulated	53 (41)	29 (25)	11 (11)	4 (4)
Mass error [ppm]	Parts per million ratio of peptide mass error between the theory and practice			down-regulated	782 (286)	577 (244)	277 (149)	55 (42)
MS/MS Count	Number of spectrum matched with peptide		IMA_2/SV_2	up-regulated	322 (158)	256 (134)	138 (82)	46 (38)
				down-regulated	490 (205)	376 (172)	191 (102)	44 (35)
Header line description of worksheet "peptide_quant"			IMA_3/SV_3	up-regulated	528 (224)	415 (190)	257 (136)	91 (64)
ID	Identified peptide index number			down-regulated	291 (152)	211 (114)	120 (78)	38 (29)
Sequence	Identified peptide amino acid sequence		IMA/SV(P value < 0.05)	up-regulated	36 (29)	33 (27)	23 (21)	7 (7)
Length	Identified peptide amino acid length			down-regulated	222 (120)	177 (101)	97 (61)	16 (11)
Modifications	identified peptide with modification markers
Modified sequence	Identified peptide sequence marked with modification sites localization probabilities
Protein accession	Protein accession number of database used for search
Protein description	Protein functional description
Charge	Carried charge of peptide
m/z	Mass-to-charge ratio of peptide
Mass error [ppm]	Parts per million ratio of peptide mass error between the theory and practice
PEP	The maximal posterior error probability for peptides
Score	A simple rule to be used to judge whether a result is significant or not
MS/MS Count	Number of spectrum matched with peptide

## Sheet: Normalized_site_quant
Modification sites information																							Protein quantitation						Normalized modification sites quantitation
Protein accession	Position	Amino acid	Protein description	Gene name	Localization probability	PEP	Score	Modified sequence	Charge	Mass error [ppm]	MS/MS Count	IMA_1	IMA_2	IMA_3	SV_1	SV_2	SV_3	IMA_1/SV_1 Ratio	IMA_2/SV_2 Ratio	IMA_3/SV_3 Ratio	IMA/SV Ratio	IMA/SV P value	IMA_1	IMA_2	IMA_3	SV_1	SV_2	SV_3	IMA_1	IMA_2	IMA_3	SV_1	SV_2	SV_3	IMA_1/SV_1 Ratio	IMA_2/SV_2 Ratio	IMA_3/SV_3 Ratio	IMA/SV Ratio	IMA/SV P value
A0A0J9YXX1	32	K	Immunoglobulin heavy variable 5-10-1	IGHV5-10-1	1	0.0201247	82.529	K(1)PGESLR	2	-0.70208	1	1.155	0.855	1.453	0.754	0.865	1.097	1.527	0.987	1.332	1.275	0.28612	1.272	1.176	1.728	0.523	0.789	0.869	0.908	0.727	0.841	1.442	1.096	1.262	0.63	0.663	0.666	0.652	0.0142002
O00410	800	K	Importin-5	IPO5	1	0.000996603	91.867	AK(1)LEEHFK	3	0.014435	1	0.773	0.97	0.962	0.91	1.259	1.146	0.848	0.771	0.844	0.816	0.176399	0.918	0.903	0.871	1.061	1.144	1.047	0.842	1.074	1.104	0.858	1.101	1.095	0.981	0.975	1.008	0.989	0.92566
O00429	97	K	Dynamin-1-like protein	DNM1L	1	0.0329571	45.382	FLHTK(1)NK	3	0.98204	1												0.942	0.907	0.955	1.069	1.085	1.066
O00429	255	K	Dynamin-1-like protein	DNM1L	1	0.000242555	105.98	SQLDINNK(1)K	3	0.74034	1												0.942	0.907	0.955	1.069	1.085	1.066
O00487	222	K	26S proteasome non-ATPase regulatory subunit 14	PSMD14	1	0.000781679	93.374	MLLNLHK(1)K	3	-0.43095	1	0.924	0.957	1.147	1.023	1.044	1.009	0.901	0.917	1.144	0.984	0.7936	0.981	0.979	0.984	1.074	0.932	0.963	0.942	0.978	1.166	0.953	1.12	1.048	0.988	0.873	1.113	0.989	0.87536
O14617	29	K	AP-3 complex subunit delta-1	AP3D1	1	0.000634782	111.46	NHK(1)EDEAK	3	-0.11862	1	0.918	1.128	0.847	1.116	1.14	0.919	0.82	0.99	0.926	0.911	0.4307	1.032	0.931	1.18	0.93	1.047	0.95	0.89	1.212	0.718	1.2	1.089	0.967	0.742	1.113	0.743	0.866	0.37674
O14818	52	K	Proteasome subunit alpha type-7	PSMA7	1	0.0393002	52.193	SVAK(1)LQDER	2	-1.0456	1	1.025	0.838	1.063	1.028	1.027	1.08	0.994	0.815	0.989	0.933	0.38392	1.04	1.202	1.075	0.984	0.902	0.969	0.986	0.697	0.989	1.045	1.139	1.115	0.944	0.612	0.887	0.81	0.134119
O14818	115	K	Proteasome subunit alpha type-7	PSMA7	1	0.033333	57.708	YIASLK(1)QR	2	-0.51976	1	0.744	1.245	1.014	1.292	0.828	0.987	0.573	1.501	1.033	0.967	0.85328	1.04	1.202	1.075	0.984	0.902	0.969	0.715	1.036	0.943	1.313	0.918	1.019	0.545	1.129	0.925	0.829	0.2886
O14907	20	K	Tax1-binding protein 3	TAX1BP3	1	0.000632075	111.82	VEIHK(1)LR	3	0.43732	1	0.587	0.71	1.115	0.929	0.908	1.667	0.629	0.781	0.673	0.688	0.25094	0.935	0.848	0.843	1.112	1.07	1.015	0.628	0.837	1.323	0.835	0.849	1.642	0.752	0.986	0.806	0.838	0.61016
O14974	244	K	Protein phosphatase 1 regulatory subunit 12A	PPP1R12A	1	0.00296569	50.924	DYDGWTPLHAAAHWGK(1)EEACR	4	0.95443	1												0.857	0.831	0.832	1.073	1.134	1.147
O14983	204	K	Sarcoplasmic/endoplasmic reticulum calcium ATPase 1	ATP2A1	1	0.00264725	88.029	AVNQDK(1)K	3	0.081583	1
O15061	528	K	Synemin	SYNM	1	0.0328689	63.419	MFDSK(1)EK	2	-1.8048	1												0.674	0.712	0.728	0.987	1.324	1.326
O15061	1528	K	Synemin	SYNM	1	0.00431403	94.692	EQAMFDK(1)K	2	-0.21372	1	0.593	0.667	0.879	1.118	1.321	1.314	0.528	0.505	0.673	0.57	0.0112617	0.674	0.712	0.728	0.987	1.324	1.326	0.88	0.937	1.207	1.133	0.998	0.991	0.777	0.939	1.218	0.969	0.72794
O15144	269	K	Actin-related protein 2/3 complex subunit 2	ARPC2	1	0.01568	68.657	AK(1)TSDFLK	2	0.37826	1	0.841	1.132	1.24	1.048	1.026	0.885	0.801	1.103	1.41	1.086	0.60648	1.041	0.929	0.897	1.028	1.124	1.031	0.808	1.219	1.382	1.019	0.913	0.858	0.793	1.335	1.611	1.222	0.35366
O15144	286	K	Actin-related protein 2/3 complex subunit 2	ARPC2	1	0.0087821	66.299	ARPDAEK(1)K	3	-0.88367	1	0.927	0.753	0.934	1.013	1.253	1.111	0.913	0.602	0.845	0.774	0.051596	1.041	0.929	0.897	1.028	1.124	1.031	0.89	0.811	1.041	0.985	1.115	1.078	0.904	0.727	0.966	0.863	0.137218
O15144	136	K	Actin-related protein 2/3 complex subunit 2	ARPC2	1	0.000213236	87.447	YFQFQEEGK(1)EGENR	3	1.3767	1												1.041	0.929	0.897	1.028	1.124	1.031
O15144	65	K	Actin-related protein 2/3 complex subunit 2	ARPC2	1	2.86159e-06	109.36	FYK(1)ELQAHGADELLK	3	-0.99485	1	0.877	0.788	1.11	1.081	1.081	1.103	0.809	0.729	1.011	0.85	0.2302	1.041	0.929	0.897	1.028	1.124	1.031	0.842	0.848	1.237	1.052	0.962	1.07	0.8	0.881	1.156	0.949	0.63216
O15145	29	K	Actin-related protein 2/3 complex subunit 3	ARPC3	1	0.0075458	70.363	SQFK(1)GPAPR	2	-0.63452	1	0.863	0.909	1.004	1.127	1.099	1.042	0.764	0.827	0.969	0.849	0.030244	0.951	0.898	0.74	1.154	1.213	1.041	0.907	1.012	1.357	0.977	0.906	1.001	0.928	1.117	1.356	1.136	0.41158
O15230	2481	K	Laminin subunit alpha-5	LAMA5	1	0.0137634	56.527	MQTFSPAGSK(1)LR	2	-0.092565	1	0.847	0.895	1.332	0.992	0.874	1.169	0.853	1.024	1.146	1.013	0.99434	1.019	0.865	1.045	0.893	0.977	1.133	0.831	1.035	1.275	1.111	0.895	1.032	0.748	1.156	1.235	1.034	0.88114
O15511	87	K	Actin-related protein 2/3 complex subunit 5	ARPC5	1	7.19694e-07	124.21	VLISFK(1)ANDIEK	2	-1.0486	2	0.877	1.215	1.41	0.918	1.001	0.824	0.952	1.213	1.72	1.277	0.20514	1.042	0.884	0.971	0.985	1.064	1.035	0.842	1.374	1.452	0.932	0.941	0.796	0.903	1.46	1.824	1.374	0.182061
O43399	70	K	Tumor protein D54	TPD52L2	1	0.0267686	61.78	QVLAAK(1)ER	2	-0.64512	1	1.059	0.988	1.061	0.997	1.113	0.897	1.059	0.887	1.189	1.034	0.61382	1.196	1.02	1.022	1.062	0.874	0.838	0.885	0.969	1.038	0.939	1.273	1.07	0.942	0.761	0.97	0.881	0.29146
O43707	643	K	Alpha-actinin-4	ACTN4	1	1.56775e-06	79.676	RDHALLEEQSK(1)QQSNEHLR	4	1.1965	1	0.949	1.166	1.173	0.818	0.817	1.204	1.156	1.426	0.98	1.158	0.33822	1.19	0.988	1.126	0.947	0.887	0.963	0.797	1.18	1.042	0.864	0.921	1.25	0.922	1.281	0.834	0.995	0.97706
O43707	455	K	Alpha-actinin-4	ACTN4	1	2.42014e-26	190.55	K(1)HEAFESDLAAHQDR	3	-3.8173	11	0.943	0.822	0.84	1.061	1.117	1.188	0.886	0.737	0.712	0.774	0.008739	1.19	0.988	1.126	0.947	0.887	0.963	0.792	0.832	0.746	1.12	1.259	1.234	0.707	0.661	0.605	0.656	0.00092273
O43707	239	K	Alpha-actinin-4	ACTN4	1	8.95952e-20	146.6	YLDIPK(1)MLDAEDIVNTARPDEK	3	0.38975	4	0.985	0.842	1.222	1.121	0.861	1.068	0.876	0.977	1.15	1	0.96864	1.19	0.988	1.126	0.947	0.887	0.963	0.828	0.852	1.085	1.184	0.971	1.109	0.699	0.877	0.978	0.847	0.176344
O43707	122	K	Alpha-actinin-4	ACTN4	1	9.00738e-07	133.32	ALDFIASK(1)GVK	2	-0.14782	2	0.925	0.978	1.177	1.017	1.041	0.981	0.907	0.941	1.205	1.013	0.91702	1.19	0.988	1.126	0.947	0.887	0.963	0.777	0.99	1.045	1.074	1.174	1.019	0.723	0.843	1.026	0.861	0.193198
O43707	331	K	Alpha-actinin-4	ACTN4	1	5.35444e-10	101.3	TIQEMQQK(1)LEDFR	3	-0.30427	4	0.84	1.186	1.345	0.966	0.845	1.01	0.867	1.404	1.34	1.195	0.34284	1.19	0.988	1.126	0.947	0.887	0.963	0.706	1.2	1.194	1.02	0.953	1.049	0.692	1.259	1.138	1.026	0.98876
O43707	535	K	Alpha-actinin-4	ACTN4	1	7.77879e-15	149.21	QLEAIDQLHLEYAK(1)R	3	0.23508	1	0.853	1.072	1.529	1.051	0.878	0.86	0.809	1.222	1.789	1.238	0.35664	1.19	0.988	1.126	0.947	0.887	0.963	0.717	1.085	1.358	1.11	0.99	0.893	0.646	1.096	1.521	1.056	0.90684
O43707	859	K	Alpha-actinin-4	ACTN4	1	0.000114073	73.296	VLAGDK(1)NFITAEELR	3	0.97113	1												1.19	0.988	1.126	0.947	0.887	0.963
O43707	214	K	Alpha-actinin-4	ACTN4	1	6.4057e-08	134.99	HRPELIEYDK(1)LR	2	-0.91185	4	0.962	0.927	1.065	1.047	1.008	1.065	0.917	0.92	1.005	0.947	0.27614	1.19	0.988	1.126	0.947	0.887	0.963	0.808	0.938	0.946	1.106	1.136	1.106	0.731	0.826	0.855	0.804	0.0132213
O43707	350	K	Alpha-actinin-4	ACTN4	1	3.3464e-21	157.47	VQEK(1)CQLEINFNTLQTK	3	0.40606	1	0.948	1.076	1.434	0.996	0.825	0.94	0.95	1.305	1.534	1.252	0.188716	1.19	0.988	1.126	0.947	0.887	0.963	0.797	1.089	1.274	1.052	0.93	0.976	0.758	1.171	1.305	1.068	0.74868
O43707	592	K	Alpha-actinin-4	ACTN4	1	0.0208222	43.594	EAILAIHK(1)EAQR	3	0.56872	1												1.19	0.988	1.126	0.947	0.887	0.963
O43707	625	K	Alpha-actinin-4	ACTN4	1	0.0135792	52.247	WEK(1)VQQLVPK	3	-0.68736	1	1.088	1.069	1.384	0.932	0.863	0.888	1.164	1.238	1.567	1.32	0.034862	1.19	0.988	1.126	0.947	0.887	0.963	0.914	1.082	1.229	0.984	0.973	0.922	0.929	1.112	1.333	1.12	0.29282
O43707	437	K	Alpha-actinin-4	ACTN4	1	0.0005261	114.78	EAMLK(1)HR	2	-0.53812	4	1.121	0.836	1.151	1.069	0.9	1.024	1.046	0.93	1.13	1.038	0.80536	1.19	0.988	1.126	0.947	0.887	0.963	0.942	0.846	1.022	1.129	1.015	1.063	0.834	0.833	0.961	0.876	0.099501
O43707	518	K	Alpha-actinin-4	ACTN4	1	0.00109106	91.069	EALEK(1)TEK	3	0.73387	3	1.204	1.276	2.101	0.689	0.613	0.623	1.744	2.08	3.39	2.38	0.0098003	1.19	0.988	1.126	0.947	0.887	0.963	1.012	1.291	1.866	0.728	0.691	0.647	1.39	1.868	2.884	2.018	0.02072
O43707	853	K	Alpha-actinin-4	ACTN4	1	6.63124e-36	185.61	ETTDTDTADQVIASFK(1)VLAGDK	4	0.21291	4	0.979	0.988	1.288	1.045	0.917	0.947	0.935	1.076	1.368	1.119	0.34248	1.19	0.988	1.126	0.947	0.887	0.963	0.823	1	1.144	1.103	1.034	0.983	0.746	0.967	1.164	0.951	0.5962
O43707	108	K	Alpha-actinin-4	ACTN4	1	1.51896e-07	152.34	VHK(1)INNVNK	2	-3.2055	2	1.069	0.734	0.998	1.062	1.061	1.098	1.003	0.692	0.915	0.87	0.31966	1.19	0.988	1.126	0.947	0.887	0.963	0.898	0.743	0.886	1.121	1.196	1.14	0.801	0.621	0.777	0.731	0.0077981
O43707	417	K	Alpha-actinin-4	ACTN4	1	1.51585e-07	148.52	LDHLAEK(1)FR	3	-0.32755	4	0.972	0.937	1.108	1.057	0.957	1.057	0.917	0.98	1.053	0.982	0.76674	1.19	0.988	1.126	0.947	0.887	0.963	0.817	0.948	0.984	1.116	1.079	1.098	0.732	0.879	0.896	0.835	0.033342
O43707	622	K	Alpha-actinin-4	ACTN4	1	7.43511e-13	128.01	LSGSNPYTTVTPQIINSK(1)WEK	4	-1.3793	2	0.909	0.952	1.273	1.112	0.936	0.961	0.815	1.018	1.333	1.042	0.79898	1.19	0.988	1.126	0.947	0.887	0.963	0.764	0.964	1.131	1.174	1.055	0.998	0.651	0.914	1.133	0.886	0.34662
O43707	668	K	Alpha-actinin-4	ACTN4	1	5.90835e-20	150.36	QFASQANVVGPWIQTK(1)MEEIGR	3	-0.57078	2	0.892	0.862	1.024	0.899	1.132	1.211	0.99	0.762	0.85	0.857	0.2259	1.19	0.988	1.126	0.947	0.887	0.963	0.75	0.872	0.909	0.949	1.276	1.258	0.79	0.683	0.723	0.727	0.049696
O43707	421	K	Alpha-actinin-4	ACTN4	1	0.000141582	100.11	QK(1)ASIHEAWTDGK	3	-1.9245	1	0.597	1.18	0.606	1.517	0.814	1.223	0.392	1.45	0.499	0.671	0.21938	1.19	0.988	1.126	0.947	0.887	0.963	0.502	1.194	0.538	1.602	0.918	1.27	0.313	1.301	0.424	0.589	0.142683
O43707	779	K	Alpha-actinin-4	ACTN4	1	4.52788e-12	122.18	ASFNHFDK(1)DHGGALGPEEFK	3	0.095919	2	1.202	0.897	1.169	0.964	0.951	0.952	1.242	0.944	1.233	1.14	0.31986	1.19	0.988	1.126	0.947	0.887	0.963	1.01	0.908	1.038	1.018	1.072	0.989	0.992	0.847	1.05	0.96	0.42468
O43707	691	K	Alpha-actinin-4	ACTN4	1	5.02603e-06	72.316	ISIEMNGTLEDQLSHLK(1)QYER	3	4.032	1												1.19	0.988	1.126	0.947	0.887	0.963
O43707	432	K	Alpha-actinin-4	ACTN4	1	9.17482e-16	153.23	ASIHEAWTDGK(1)EAMLK	3	0.74114	2	0.728	1.242	1.244	1.35	0.598	1.006	0.537	2.079	1.243	1.088	0.7336	1.19	0.988	1.126	0.947	0.887	0.963	0.612	1.257	1.105	1.426	0.674	1.045	0.429	1.865	1.057	0.946	0.86654
O43707	54	K	Alpha-actinin-4	ACTN4	1	0.000521702	89.46	K(1)TFTAWCNSHLR	3	0.66233	1	0.954	1.408	1.176	1.019	0.853	0.822	0.934	1.65	1.438	1.313	0.112785	1.19	0.988	1.126	0.947	0.887	0.963	0.802	1.425	1.044	1.076	0.962	0.854	0.745	1.481	1.222	1.131	0.60634
O43852	281	K	Calumenin	CALU	1	8.4023e-10	136.7	HLVYESDQNK(1)DGK	3	-0.25422	1	0.682	0.802	0.744	1.103	1.395	1.184	0.617	0.575	0.631	0.605	0.0039809	0.841	0.671	0.895	1.081	1.178	1.297	0.811	1.195	0.831	1.02	1.184	0.913	0.795	1.009	0.91	0.91	0.5135
O60237	945	K	Protein phosphatase 1 regulatory subunit 12B	PPP1R12B	1	0.000729868	101.53	K(1)MSEMEEEMK	2	-0.9818	3	0.738	0.882	0.713	1.135	1.282	1.176	0.648	0.688	0.609	0.649	0.0044381	0.755	0.722	0.842	1.119	1.253	1.179	0.977	1.222	0.847	1.014	1.023	0.997	0.964	1.195	0.85	1.004	0.95052
O60664	257	K	Perilipin-3	PLIN3	1	0.016817	46.206	QHAYEHSLGK(1)LR	3	1.1421	1												1.088	0.923	0.935	1.021	1.025	0.951
O60826	470	K	Coiled-coil domain-containing protein 22	CCDC22	1	0.0434708	42.396	RK(1)EEVYK	3	-1.1604	1												0.976	1.086	1.072	1.025	0.935	0.913
O75083	104	K	WD repeat-containing protein 1	WDR1	1	0.000768121	84.507	YEYQPFAGK(1)IK	3	2.5243	1												0.929	0.856	0.872	1.067	1.087	1.163
O75083	182	K	WD repeat-containing protein 1	WDR1	1	6.49237e-05	119.27	FK(1)FTIGDHSR	3	0.24511	2	1.032	0.713	1.55	1.066	0.445	1.327	0.965	1.604	1.174	1.161	0.64804	0.929	0.856	0.872	1.067	1.087	1.163	1.111	0.833	1.778	0.999	0.409	1.141	1.112	2.037	1.558	1.46	0.34242
O75083	28	K	WD repeat-containing protein 1	WDR1	1	6.72039e-08	113.01	IIGGDPK(1)GNNFLYTNGK	3	-0.083823	1	0.684	1.049	1.277	0.964	1.004	1.133	0.707	1.044	1.135	0.971	0.76906	0.929	0.856	0.872	1.067	1.087	1.163	0.736	1.225	1.464	0.903	0.924	0.974	0.815	1.326	1.503	1.223	0.51704
O75083	330	K	WD repeat-containing protein 1	WDR1	1	4.83127e-06	114.7	SIQCLTVHK(1)NGGK	3	-0.6314	1	0.719	0.777	1.083	1.206	1.075	1.147	0.594	0.722	0.948	0.752	0.082345	0.929	0.856	0.872	1.067	1.087	1.163	0.774	0.908	1.242	1.13	0.989	0.986	0.685	0.918	1.26	0.942	0.62284
O75083	480	K	WD repeat-containing protein 1	WDR1	1	2.00626e-12	150.49	LYSILGTTLK(1)DEGK	3	0.20499	1	0.684	0.842	0.989	1.132	1.112	1.222	0.603	0.758	0.814	0.726	0.040157	0.929	0.856	0.872	1.067	1.087	1.163	0.736	0.984	1.134	1.061	1.023	1.051	0.694	0.962	1.079	0.91	0.48138
O75083	569	K	WD repeat-containing protein 1	WDR1	1	0.00319313	79.16	VK(1)IQDAHR	2	-1.3103	2	0.971	0.807	0.91	1.046	1.107	1.154	0.926	0.729	0.792	0.813	0.026796	0.929	0.856	0.872	1.067	1.087	1.163	1.045	0.943	1.044	0.98	1.018	0.992	1.066	0.926	1.052	1.014	0.73682
O75083	38	K	WD repeat-containing protein 1	WDR1	1	8.50554e-05	87.447	GNNFLYTNGK(1)CVILR	3	-1.0287	1	0.755	0.931	1.415	1.103	0.864	1.075	0.683	1.079	1.322	1.019	0.9631	0.929	0.856	0.872	1.067	1.087	1.163	0.813	1.088	1.623	1.034	0.795	0.924	0.786	1.369	1.756	1.28	0.37824
O75083	81	K	WD repeat-containing protein 1	WDR1	1	1.70518e-06	85.362	YAPSGFYIASGDVSGK(1)LR	3	-0.04346	1	0.721	1.167	2.128	0.854	0.571	0.954	0.842	2.044	2.243	1.688	0.2683	0.929	0.856	0.872	1.067	1.087	1.163	0.776	1.363	2.44	0.8	0.525	0.82	0.97	2.596	2.976	2.135	0.136441
O75083	106	K	WD repeat-containing protein 1	WDR1	0.999999	0.00156087	68.972	IK(1)DIAWTEDSKR	3	0.66161	1	0.769	0.99	1.088	1.058	1.033	1.122	0.725	0.957	0.975	0.886	0.2866	0.929	0.856	0.872	1.067	1.087	1.163	0.828	1.157	1.248	0.992	0.95	0.965	0.835	1.218	1.293	1.112	0.54638
O75116	941	K	Rho-associated protein kinase 2	ROCK2	1	1.56447e-05	105.14	SIAEEQYSDLEK(1)EK	3	-0.026632	1	0.838	0.859	0.957	1.142	1.112	1.103	0.731	0.772	0.873	0.791	0.0049353	0.948	0.935	0.887	1.073	1.082	1.072	0.884	0.919	1.079	1.064	1.028	1.029	0.831	0.894	1.049	0.923	0.25046
O75116	958	K	Rho-associated protein kinase 2	ROCK2	1	0.0261073	47.603	HK(1)QELTEK	3	0.0099217	1	0.91	0.849	0.77	1.041	1.192	1.191	0.873	0.712	0.649	0.739	0.0101368	0.948	0.935	0.887	1.073	1.082	1.072	0.96	0.908	0.868	0.97	1.102	1.111	0.99	0.824	0.781	0.86	0.046398
O75334	381	K	Liprin-alpha-2	PPFIA2	1	0.0162639	61.11	QMEEK(1)NRQLQER	2	4.466	2	0.997	1.105	1.014	0.877	0.909	1.179	1.133	1.216	0.864	1.051	0.59034
O75347	95	K	Tubulin-specific chaperone A	TBCA	1	4.08871e-13	138.03	ILENEKDLEEAEEYK(1)EAR	3	0.37948	1	0.979	1.269	1.16	0.951	0.978	0.859	1.026	1.298	1.357	1.222	0.083396	1.105	1.119	1.04	0.963	0.944	0.913	0.886	1.134	1.115	0.988	1.036	0.941	0.897	1.095	1.185	1.057	0.58242
O75368	37	K	SH3 domain-binding glutamic acid-rich-like protein	SH3BGRL	1	1.50434e-07	117.2	IGFEEK(1)DIAANEENRK	4	0.91852	2	0.947	0.861	1.064	1.108	1.079	1.006	0.851	0.797	1.064	0.899	0.182803	1.022	0.733	0.863	1.089	1.138	1.062	0.927	1.175	1.233	1.017	0.948	0.947	0.912	1.239	1.302	1.145	0.23146
O75874	345	K	Isocitrate dehydrogenase [NADP] cytoplasmic	IDH1	1	0.00258661	89.142	AK(1)LDNNK	3	0.19826	2	1.041	0.856	1.058	1.128	0.996	0.996	0.921	0.86	1.067	0.947	0.51334	1.223	0.975	1.016	1.045	0.964	0.868	0.851	0.878	1.041	1.079	1.033	1.147	0.789	0.85	0.908	0.85	0.07598
O76070	97	K	Gamma-synuclein	SNCG	1	0.0152958	46.494	K(1)EDLRPSAPQQEGEASK	3	1.2191	1	0.834	0.597	0.907	1.339	1.107	1.155	0.621	0.539	0.789	0.649	0.033877	1.113	0.807	1.017	0.99	1.013	1.03	0.749	0.74	0.892	1.353	1.093	1.121	0.554	0.677	0.796	0.668	0.0111574
O76070	115	K	Gamma-synuclein	SNCG	1	0.000505619	88.561	EK(1)EEVAEEAQSGGD	2	0.33327	2	0.707	1.032	1.072	1.336	0.915	1.014	0.527	1.128	1.063	0.861	0.42858	1.113	0.807	1.017	0.99	1.013	1.03	0.635	1.279	1.054	1.349	0.903	0.984	0.471	1.416	1.071	0.917	0.66672
O94875	875	K	Sorbin and SH3 domain-containing protein 2	SORBS2	1	0.00681889	57.225	AVYDFK(1)AQTSK	3	-0.56539	1	1.05	1.37	1.394	0.779	0.816	0.874	1.344	1.679	1.603	1.545	0.0118418	1.366	1.189	1.337	0.747	0.708	0.816	0.769	1.152	1.043	1.043	1.153	1.071	0.737	0.999	0.974	0.907	0.42662
O94875	880	K	Sorbin and SH3 domain-containing protein 2	SORBS2	1	0.000201664	111.79	AQTSK(1)ELSFK	3	-0.70461	3	1.047	1.311	1.276	0.96	0.767	0.881	1.088	1.712	1.457	1.393	0.026456	1.366	1.189	1.337	0.747	0.708	0.816	0.766	1.103	0.954	1.285	1.083	1.08	0.596	1.018	0.883	0.819	0.16004
O94875	895	K	Sorbin and SH3 domain-containing protein 2	SORBS2	1	0.000291134	73.722	K(1)IDQNWYEGEHHGR	3	1.3655	1												1.366	1.189	1.337	0.747	0.708	0.816
O94875	979	K	Sorbin and SH3 domain-containing protein 2	SORBS2	1	0.00531858	54.253	RVDQNWYEGK(1)IPGTNR	3	-0.32372	1												1.366	1.189	1.337	0.747	0.708	0.816
O94905	205	K	Erlin-2	ERLIN2	1	0.000941311	90.614	VVEK(1)EAETER	2	0.75209	1	0.894	0.894	0.952	1.034	1.115	1.129	0.863	0.802	0.847	0.836	0.0065992	0.989	1.09	1.06	1.086	0.989	0.991	0.904	0.82	0.898	0.952	1.127	1.139	0.95	0.728	0.788	0.815	0.037477
O95425	1676	K	Supervillin	SVIL	1	7.08995e-06	113.25	LTEHNETILFK(1)EK	3	-0.27864	1												0.806	0.864	0.897	1.013	1.098	1.211
O95714	547	K	E3 ubiquitin-protein ligase HERC2	HERC2	1	0.0179593	60.255	VISAFSGK(1)QAGK	2	-2.3691	1	0.982	1.625	1.234	1.039	0.59	0.825	0.943	2.753	1.505	1.565	0.107956
P00325	367	K	Alcohol dehydrogenase 1B	ADH1B	1	3.28484e-08	125.73	INEGFDLLHSGK(1)SIR	2	-0.22589	3	1.11	1.234	1.849	0.91	0.593	0.713	1.217	2.078	2.607	1.892	0.034241	1.736	1.777	1.297	0.69	0.563	0.42	0.639	0.694	1.426	1.319	1.053	1.698	0.484	0.659	0.84	0.678	0.20472
P00325	324	K	Alcohol dehydrogenase 1B	ADH1B	1	0.000211922	108.7	GAVYGGFK(1)SK	2	0.77891	3	1.241	1.358	1.623	0.813	0.715	0.645	1.522	1.898	2.526	1.943	0.0030573	1.736	1.777	1.297	0.69	0.563	0.42	0.715	0.764	1.251	1.178	1.27	1.536	0.607	0.602	0.814	0.685	0.104717
P00325	339	K	Alcohol dehydrogenase 1B	ADH1B	1	0.000449376	109.66	LVADFMAK(1)K	3	0.68774	3	1.453	1.504	1.733	0.709	0.58	0.517	2.042	2.589	3.365	2.597	0.0008552	1.736	1.777	1.297	0.69	0.563	0.42	0.837	0.846	1.336	1.028	1.03	1.231	0.814	0.821	1.085	0.918	0.5533
P00325	234	K	Alcohol dehydrogenase 1B	ADH1B	1	5.6298e-05	72.642	AK(1)ELGATECINPQDYK	3	0.75152	1												1.736	1.777	1.297	0.69	0.563	0.42
P00325	227	K	Alcohol dehydrogenase 1B	ADH1B	1	0.000359693	90.827	IIAVDINK(1)DK	3	0.29615	2	1.302	1.456	1.628	0.892	0.562	0.593	1.455	2.586	2.756	2.143	0.0080991	1.736	1.777	1.297	0.69	0.563	0.42	0.75	0.819	1.255	1.293	0.998	1.412	0.58	0.821	0.889	0.763	0.20588
P00325	316	K	Alcohol dehydrogenase 1B	ADH1B	1	7.67253e-06	122.39	TWK(1)GAVYGGFK	3	0.95063	2	1.325	1.432	1.537	0.833	0.615	0.655	1.588	2.331	2.358	2.042	0.0021039	1.736	1.777	1.297	0.69	0.563	0.42	0.763	0.806	1.185	1.207	1.092	1.56	0.632	0.738	0.76	0.714	0.118685
P00338	228	K	L-lactate dehydrogenase A chain	LDHA	0.931834	0.00733787	56.205	DK(0.068)EQWK(0.932)EVHK	4	-1.7074	1												0.849	0.767	0.763	1.071	1.211	1.229
P00338	232	K	L-lactate dehydrogenase A chain	LDHA	1	3.83197e-06	106.38	EVHK(1)QVVESAYEVIK	3	1.8973	1												0.849	0.767	0.763	1.071	1.211	1.229
P00338	318	K	L-lactate dehydrogenase A chain	LDHA	1	0.000362323	91.961	K(1)SADTLWGIQK	3	1.0583	1	0.751	0.911	0.929	1.129	1.013	1.25	0.664	0.9	0.746	0.764	0.041255	0.849	0.767	0.763	1.071	1.211	1.229	0.885	1.188	1.218	1.054	0.836	1.017	0.84	1.421	1.198	1.132	0.39612
P00338	224	K	L-lactate dehydrogenase A chain	LDHA	0.993659	4.66256e-15	144.97	TLHPDLGTDK(0.006)DK(0.994)EQWK	4	0.3669	5	0.664	0.64	0.747	1.156	1.299	1.349	0.572	0.494	0.556	0.539	0.00071907	0.849	0.767	0.763	1.071	1.211	1.229	0.782	0.834	0.979	1.079	1.073	1.098	0.725	0.777	0.892	0.798	0.075977
P00352	398	K	Retinal dehydrogenase 1	ALDH1A1	1	6.81983e-05	91.812	IAK(1)EEIFGPVQQIMK	3	-0.041838	1												0.818	1.035	0.953	1.23	1	0.978
P00352	252	K	Retinal dehydrogenase 1	ALDH1A1	1	1.02594e-06	116.71	VAFTGSTEVGK(1)LIK	3	1.0376	1												0.818	1.035	0.953	1.23	1	0.978
P00352	412	K	Retinal dehydrogenase 1	ALDH1A1	1	0.000363438	91.549	FK(1)SLDDVIK	3	0.48208	2	0.749	0.949	1.131	1.195	1.018	1.033	0.625	0.932	1.1	0.872	0.3156	0.818	1.035	0.953	1.23	1	0.978	0.916	0.917	1.187	0.972	1.018	1.056	0.942	0.901	1.124	0.991	0.86984
P00352	37	K	Retinal dehydrogenase 1	ALDH1A1	1	1.20808e-20	140.57	K(1)FPVFNPATEEELCQVEEGDKEDVDK	4	-2.0697	1	0.687	1.045	1.144	1.167	1.018	1.03	0.588	1.026	1.116	0.895	0.46078	0.818	1.035	0.953	1.23	1	0.978	0.84	1.01	1.2	0.949	1.018	1.053	0.885	0.992	1.14	1.01	0.99818
P00352	255	K	Retinal dehydrogenase 1	ALDH1A1	1	0.00375154	87.806	LIK(1)EAAGK	2	0.69059	1	0.74	0.847	1.045	1.318	1.017	1.061	0.56	0.832	0.991	0.775	0.114779	0.818	1.035	0.953	1.23	1	0.978	0.905	0.818	1.097	1.072	1.017	1.085	0.844	0.804	1.011	0.888	0.22886
P00352	410	K	Retinal dehydrogenase 1	ALDH1A1	1	3.91429e-08	124.07	EEIFGPVQQIMK(1)FK	3	-0.034716	1	0.602	0.936	0.938	1.343	1.149	1.037	0.447	0.815	0.909	0.702	0.089538	0.818	1.035	0.953	1.23	1	0.978	0.736	0.904	0.984	1.092	1.149	1.06	0.674	0.787	0.928	0.795	0.057364
P00387	163	K	NADH-cytochrome b5 reductase 3	CYB5R3	1	0.00244006	82.279	FAIRPDK(1)K	3	-0.003395	1	0.779	0.805	0.783	1.069	1.243	1.248	0.725	0.648	0.631	0.665	0.00145607	0.916	0.833	0.956	1.027	1.14	1.117	0.85	0.966	0.819	1.041	1.09	1.117	0.817	0.886	0.733	0.811	0.0174618
P00387	120	K	NADH-cytochrome b5 reductase 3	CYB5R3	1	0.00820893	53.237	DTHPK(1)FPAGGK	4	0.14472	1	0.745	0.547	0.75	1.031	1.331	1.432	0.72	0.411	0.527	0.538	0.0125956	0.916	0.833	0.956	1.027	1.14	1.117	0.813	0.657	0.785	1.004	1.168	1.282	0.81	0.563	0.612	0.653	0.011836
P00387	154	K	NADH-cytochrome b5 reductase 3	CYB5R3	1	0.00648473	54.343	GPSGLLVYQGK(1)GK	3	-0.66647	1												0.916	0.833	0.956	1.027	1.14	1.117
P00387	156	K	NADH-cytochrome b5 reductase 3	CYB5R3	1	0.0313254	43.308	GK(1)FAIRPDK	3	0.052825	1	0.739	0.554	0.599	1.101	1.474	1.34	0.669	0.376	0.449	0.483	0.0039205	0.916	0.833	0.956	1.027	1.14	1.117	0.807	0.665	0.627	1.072	1.293	1.2	0.753	0.514	0.523	0.589	0.0047237
P00387	115	K	NADH-cytochrome b5 reductase 3	CYB5R3	1	0.00080758	83.862	VYFK(1)DTHPK	3	-0.024022	1	0.59	0.686	0.614	1.533	1.005	1.39	0.383	0.683	0.444	0.481	0.0060635	0.916	0.833	0.956	1.027	1.14	1.117	0.644	0.824	0.642	1.493	0.882	1.244	0.431	0.934	0.516	0.583	0.040337
P00387	126	K	NADH-cytochrome b5 reductase 3	CYB5R3	1	4.68182e-22	146.6	FPAGGK(1)MSQYLESMQIGDTIEFR	3	0.10789	1												0.916	0.833	0.956	1.027	1.14	1.117
P00390	401	K	Glutathione reductase, mitochondrial	GSR	1	0.00670199	62.463	LFEYK(1)EDSK	3	1.5351	1												0.971	1.027	0.954	1.033	1.054	1.02
P00441	123	K	Superoxide dismutase [Cu-Zn]	SOD1	1	0.000768099	67.997	TLVVHEK(1)ADDLGK	4	0.075747	1	0.836	0.951	1.917	1.012	0.818	0.795	0.825	1.163	2.424	1.411	0.35658	0.992	1.265	1.03	0.93	0.874	0.915	0.843	0.752	1.861	1.088	0.936	0.869	0.775	0.803	2.142	1.195	0.7596
P00441	129	K	Superoxide dismutase [Cu-Zn]	SOD1	1	1.67826e-15	164.88	ADDLGK(1)GGNEESTK	3	-0.70757	1	1.011	0.759	1.024	1.1	1.039	1.095	0.915	0.731	0.941	0.864	0.193822	0.992	1.265	1.03	0.93	0.874	0.915	1.019	0.6	0.994	1.183	1.189	1.197	0.861	0.505	0.83	0.732	0.187921
P00441	76	K	Superoxide dismutase [Cu-Zn]	SOD1	1	0.000345258	91.961	HGGPK(1)DEER	2	-1.1272	3	0.955	0.865	1.124	1.049	1.068	1.02	0.908	0.81	1.108	0.938	0.42248	0.992	1.265	1.03	0.93	0.874	0.915	0.963	0.684	1.091	1.128	1.222	1.115	0.854	0.56	0.978	0.79	0.15
P00450	947	K	Ceruloplasmin	CP	1	0.000689124	78.814	VNK(1)DDEEFIESNK	3	-0.020672	1	1.007	1.282	2.01	0.65	0.8	0.7	1.544	1.602	2.884	2	0.036342	1.189	1.59	1.132	0.634	0.818	0.831	0.847	0.806	1.776	1.025	0.978	0.842	0.826	0.824	2.109	1.205	0.66922
P00450	957	K	Ceruloplasmin	CP	0.999559	0.000395697	62.739	VNKDDEEFIESNK(1)MHAINGR	4	-0.20522	1	1.018	1.376	1.263	0.736	0.853	0.985	1.378	1.614	1.29	1.421	0.046396	1.189	1.59	1.132	0.634	0.818	0.831	0.856	0.865	1.116	1.161	1.043	1.185	0.737	0.829	0.942	0.837	0.125842
P00505	363	K	Aspartate aminotransferase, mitochondrial	GOT2	1	0.00451601	66.19	TQLVSNLK(1)K	3	0.56643	1												0.721	0.759	0.711	1.157	1.192	1.26
P00505	234	K	Aspartate aminotransferase, mitochondrial	GOT2	1	0.0307335	70.056	EIATVVK(1)K	2	-0.6064	1	0.667	0.868	1.444	1.063	0.963	1.116	0.627	0.901	1.302	0.948	0.67538	0.721	0.759	0.711	1.157	1.192	1.26	0.925	1.144	2.031	0.919	0.808	0.886	1.007	1.416	2.292	1.569	0.172661
P00558	272	K	Phosphoglycerate kinase 1	PGK1	1	0.00185487	84.615	DLMSK(1)AEK	3	-0.026344	1	0.722	0.794	0.998	1.245	1.176	1.065	0.579	0.675	0.942	0.721	0.034762	0.891	0.879	0.856	1.108	1.139	1.069	0.81	0.903	1.166	1.124	1.032	0.996	0.721	0.875	1.171	0.913	0.4241
P00558	131	K	Phosphoglycerate kinase 1	PGK1	1	7.87471e-05	112.3	FHVEEEGK(1)GK	3	-0.36641	1	0.683	0.754	0.722	1.317	1.162	1.25	0.517	0.649	0.581	0.579	0.00029715	0.891	0.879	0.856	1.108	1.139	1.069	0.767	0.858	0.843	1.189	1.02	1.169	0.645	0.841	0.721	0.731	0.0063559
P00558	11	K	Phosphoglycerate kinase 1	PGK1	1	0.00162577	77.662	LTLDK(1)LDVK	3	-0.29478	1	0.687	0.927	1.176	1.125	1.116	1.043	0.609	0.83	1.133	0.85	0.35818	0.891	0.879	0.856	1.108	1.139	1.069	0.771	1.055	1.374	1.015	0.98	0.976	0.76	1.077	1.408	1.077	0.8056
P00558	156	K	Phosphoglycerate kinase 1	PGK1	1	7.09868e-24	160.3	ASLSK(1)LGDVYVNDAFGTAHR	4	0.29452	2	0.754	1.004	1.963	0.944	0.831	0.839	0.798	1.207	2.351	1.423	0.44336	0.891	0.879	0.856	1.108	1.139	1.069	0.846	1.142	2.293	0.852	0.73	0.785	0.993	1.564	2.921	1.809	0.23352
P00558	291	K	Phosphoglycerate kinase 1	PGK1	1	1.13677e-21	161.24	ITLPVDFVTADK(1)FDENAK	4	-0.46887	3	0.771	0.777	1.082	1.071	1.143	1.167	0.717	0.68	0.933	0.778	0.083144	0.891	0.879	0.856	1.108	1.139	1.069	0.865	0.884	1.264	0.967	1.004	1.092	0.895	0.88	1.158	0.984	0.82166
P00558	139	K	Phosphoglycerate kinase 1	PGK1	1	0.00253114	91.867	DASGNK(1)VK	2	0.79495	1	0.818	0.796	1.011	1	1.161	1.208	0.816	0.685	0.842	0.779	0.056702	0.891	0.879	0.856	1.108	1.139	1.069	0.918	0.906	1.181	0.903	1.019	1.13	1.017	0.889	1.045	0.985	0.86894
P00558	97	K	Phosphoglycerate kinase 1	PGK1	1	7.02625e-05	91.355	DVLFLK(1)DCVGPEVEK	3	-0.08092	1	0.758	0.734	0.866	1.009	1.356	1.212	0.751	0.541	0.717	0.659	0.0145767	0.891	0.879	0.856	1.108	1.139	1.069	0.851	0.835	1.012	0.911	1.191	1.134	0.934	0.701	0.892	0.834	0.155981
P00558	192	K	Phosphoglycerate kinase 1	PGK1	1	0.00378508	107.21	K(1)ELNYFAK	2	0.56881	1	0.689	0.958	0.935	1.219	1.03	1.169	0.564	0.93	0.804	0.755	0.069896	0.891	0.879	0.856	1.108	1.139	1.069	0.773	1.09	1.092	1.1	0.904	1.094	0.703	1.206	0.998	0.954	0.69348
P00558	146	K	Phosphoglycerate kinase 1	PGK1	1	0.00570584	62.166	AEPAK(1)IEAFR	3	-0.16227	3	0.852	0.956	1.252	1.106	1.023	0.944	0.768	0.935	1.332	0.996	0.90614	0.891	0.879	0.856	1.108	1.139	1.069	0.956	1.088	1.463	0.998	0.898	0.883	0.958	1.212	1.657	1.262	0.173118
P00558	267	K	Phosphoglycerate kinase 1	PGK1	1	0.00493722	83.862	IVK(1)DLMSK	2	0.56393	1	0.689	1.012	0.938	1.128	1.176	1.08	0.609	0.86	0.873	0.78	0.095136	0.891	0.879	0.856	1.108	1.139	1.069	0.773	1.151	1.096	1.018	1.032	1.01	0.759	1.115	1.085	0.987	0.84332
P00558	323	K	Phosphoglycerate kinase 1	PGK1	1	0.0390999	67.113	K(1)YAEAVTR	2	0.4148	1	0.614	0.648	1.023	1.031	1.379	1.246	0.594	0.47	0.825	0.625	0.055283	0.891	0.879	0.856	1.108	1.139	1.069	0.689	0.737	1.195	0.931	1.211	1.166	0.74	0.609	1.025	0.792	0.25038
P00558	91	K	Phosphoglycerate kinase 1	PGK1	1	0.0166691	47.991	SLLGK(1)DVLFLK	3	-0.85881	1												0.891	0.879	0.856	1.108	1.139	1.069
P00558	220	K	Phosphoglycerate kinase 1	PGK1	1	5.73749e-08	121.13	VADK(1)IQLINNMLDK	3	0.10927	1	0.865	1.133	0.854	1.188	1.076	0.944	0.726	1.053	0.909	0.889	0.34386	0.891	0.879	0.856	1.108	1.139	1.069	0.971	1.289	0.998	1.072	0.945	0.883	0.906	1.364	1.13	1.123	0.35544
P00558	48	K	Phosphoglycerate kinase 1	PGK1	1	1.91787e-05	102.5	AAVPSIK(1)FCLDNGAK	3	0.46062	1												0.891	0.879	0.856	1.108	1.139	1.069
P00558	275	K	Phosphoglycerate kinase 1	PGK1	1	0.0149628	71.501	AEK(1)NGVK	2	-0.047036	1	0.87	0.814	0.6	1.102	1.22	1.278	0.787	0.667	0.471	0.634	0.01906	0.891	0.879	0.856	1.108	1.139	1.069	0.976	0.926	0.701	0.995	1.071	1.196	0.981	0.865	0.586	0.798	0.11446
P00568	56	K	Adenylate kinase isoenzyme 1	AK1	1	0.0127456	81.017	K(1)LSEIMEK	2	-0.30856	1	0.927	1.116	1.661	0.846	0.881	0.862	1.094	1.267	1.936	1.431	0.197543	1.098	1.294	1.261	0.857	0.839	0.834	0.844	0.862	1.317	0.987	1.05	1.034	0.855	0.821	1.274	0.984	0.82238
P00738	401	K	Haptoglobin	HP	1	3.51631e-06	107.35	VTSIQDWVQK(1)TIAEN	2	-1.7526	2	1.287	1.119	1.368	0.991	0.702	0.798	1.295	1.595	1.723	1.515	0.022504	1.442	1.649	1.073	0.58	0.772	0.726	0.893	0.679	1.275	1.709	0.909	1.099	0.523	0.747	1.16	0.766	0.36924
P00738	170	K	Haptoglobin	HP	1	9.21046e-10	122.96	ILGGHLDAK(1)GSFPWQAK	3	0.17148	1	1.069	1.555	1.532	0.735	0.707	0.776	1.451	2.201	1.984	1.874	0.0080607	1.442	1.649	1.073	0.58	0.772	0.726	0.741	0.943	1.428	1.267	0.916	1.069	0.585	1.029	1.336	0.957	0.75066
P00738	291	K	Haptoglobin	HP	1	1.03164e-11	162.22	NANFK(1)FTDHLK	3	0.25234	8	1.398	1.391	1.21	0.704	0.859	0.733	1.98	1.62	1.66	1.742	0.00194237	1.442	1.649	1.073	0.58	0.772	0.726	0.969	0.844	1.128	1.214	1.113	1.01	0.798	0.758	1.117	0.881	0.25856
P00738	71	K	Haptoglobin	HP	1	1.80125e-17	171.76	TEGDGVYTLNDK(1)K	2	-0.59971	3	0.322	2.289	1.24	0.211	1.468	0.816	1.526	1.559	1.526	1.543	0.62718	1.442	1.649	1.073	0.58	0.772	0.726	0.223	1.388	1.156	0.364	1.902	1.124	0.613	0.73	1.028	0.816	0.75008
P00738	321	K	Haptoglobin	HP	1	0.000837996	82.417	HYEGSTVPEK(1)K	3	-0.43926	1	1.319	1.248	0.894	0.894	0.957	0.848	1.47	1.306	1.059	1.282	0.135638	1.442	1.649	1.073	0.58	0.772	0.726	0.915	0.757	0.833	1.541	1.24	1.168	0.594	0.61	0.713	0.634	0.0109011
P00738	141	K	Haptoglobin	HP	1	6.50794e-05	68.481	AVGDK(1)LPECEAVCGK	3	-0.94445	2	1.154	1.116	1.173	0.872	0.916	0.947	1.32	1.217	1.246	1.259	0.00120065	1.442	1.649	1.073	0.58	0.772	0.726	0.8	0.677	1.093	1.503	1.187	1.304	0.532	0.57	0.838	0.643	0.043255
P00738	255	K	Haptoglobin	HP	1	0.014028	70.389	QK(1)VSVNER	2	1.0563	1	1.229	1.716	1.077	0.705	0.844	0.736	1.737	2.034	1.471	1.76	0.021085	1.442	1.649	1.073	0.58	0.772	0.726	0.852	1.041	1.004	1.216	1.093	1.014	0.701	0.952	0.99	0.872	0.163757
P00738	82	K	Haptoglobin	HP	0.998865	0.000146841	50.464	AVGDK(0.999)LPECEADDGCPK(0.001)PPEIAHGYVEHSVR	5	-0.156	1	0.523	2.199	0.822	0.702	0.97	1.001	0.742	2.269	0.826	1.326	0.81602	1.442	1.649	1.073	0.58	0.772	0.726	0.363	1.334	0.766	1.21	1.256	1.379	0.3	1.062	0.555	0.641	0.26728
P00746	234	K	Complement factor D	CFD	0.75578	0.0433784	40.058	K(0.244)K(0.756)PGIYTR	3	0.83707	1	0.667	0.663	0.951	1.188	1.275	1.194	0.56	0.52	0.8	0.624	0.0160621	0.872	0.884	0.855	1.179	1.199	1.021	0.765	0.75	1.112	1.008	1.063	1.169	0.759	0.706	0.951	0.811	0.1717
P00751	707	K	Complement factor B	CFB	1	0.000955804	78.903	GDSGGPLIVHK(1)R	3	-0.27385	1	0.802	1.016	1.345	1.031	0.918	1.04	0.775	1.107	1.3	1.058	0.82836	1.186	1.45	1.32	0.602	0.88	0.832	0.676	0.701	1.019	1.713	1.043	1.25	0.395	0.672	0.815	0.598	0.059337
P00751	638	K	Complement factor B	CFB	1	0.000887074	80.688	ALFVSEEEK(1)K	3	-0.39929	1												1.186	1.45	1.32	0.602	0.88	0.832
P00751	454	K	Complement factor B	CFB	1	0.000291451	95.417	KDNEQHVFK(1)VK	4	-0.65137	3	0.938	1.137	1.217	0.861	1.03	0.98	1.087	1.103	1.249	1.147	0.23012	1.186	1.45	1.32	0.602	0.88	0.832	0.791	0.784	0.922	1.43	1.17	1.178	0.553	0.67	0.783	0.661	0.0080621
P00915	81	K	Carbonic anhydrase 1	CA1	1	3.13535e-14	156.52	SVLK(1)GGPFSDSYR	3	2.5109	1	0.863	1.368	1.557	0.867	0.709	0.935	0.992	1.93	1.674	1.509	0.120824	1.035	1.82	1.305	0.737	0.642	0.8	0.834	0.752	1.193	1.176	1.104	1.169	0.709	0.681	1.021	0.806	0.23706
P00915	128	K	Carbonic anhydrase 1	CA1	1	7.57591e-53	204.53	YSAELHVAHWNSAK(1)YSSLAEAASK	3	0.21302	2	0.881	2.035	1.311	0.777	0.571	0.81	1.131	3.563	1.628	1.959	0.078025	1.035	1.82	1.305	0.737	0.642	0.8	0.851	1.118	1.005	1.054	0.889	1.012	0.807	1.258	0.993	1.006	0.978
P00915	138	K	Carbonic anhydrase 1	CA1	1	1.30945e-30	175.59	YSSLAEAASK(1)ADGLAVIGVLMK	3	1.2251	1	0.902	1.518	1.613	0.832	0.648	0.848	1.08	2.343	1.912	1.732	0.061584	1.035	1.82	1.305	0.737	0.642	0.8	0.871	0.834	1.236	1.129	1.009	1.06	0.771	0.827	1.166	0.92	0.48562
P00915	157	K	Carbonic anhydrase 1	CA1	1	9.3807e-05	105.2	VGEANPK(1)LQK	2	1.3869	2	0.898	1.465	1.177	0.976	0.723	0.976	0.92	2.029	1.211	1.323	0.194202	1.035	1.82	1.305	0.737	0.642	0.8	0.868	0.805	0.902	1.324	1.126	1.22	0.656	0.715	0.739	0.702	0.0035566
P00915	150	K	Carbonic anhydrase 1	CA1	1	3.53465e-07	84.94	ADGLAVIGVLMK(1)VGEANPK	4	-0.3141	4	1.015	1.445	1.527	0.996	0.617	0.752	1.017	2.343	2.039	1.686	0.049541	1.035	1.82	1.305	0.737	0.642	0.8	0.981	0.794	1.17	1.351	0.961	0.94	0.726	0.826	1.245	0.906	0.58096
P00918	18	K	Carbonic anhydrase 2	CA2	1	8.62085e-05	79.652	HNGPEHWHK(1)DFPIAK	5	-0.32467	2	0.932	1.37	1.34	0.907	0.825	0.882	1.026	1.659	1.527	1.393	0.068165	1.029	1.757	1.273	0.787	0.67	0.768	0.906	0.78	1.053	1.152	1.231	1.148	0.786	0.634	0.917	0.776	0.043516
P00918	80	K	Carbonic anhydrase 2	CA2	1	0.00761119	53.377	AVLK(1)GGPLDGTYR	3	-0.26068	2	0.803	0.922	1.339	0.938	1.068	1.056	0.854	0.863	1.274	1.001	0.89778	1.029	1.757	1.273	0.787	0.67	0.768	0.78	0.525	1.052	1.192	1.594	1.375	0.654	0.329	0.765	0.566	0.051103
P00918	224	K	Carbonic anhydrase 2	CA2	1	2.14287e-19	177.42	EPISVSSEQVLK(1)FR	2	0.99518	2	0.931	1.113	1.737	0.873	0.829	0.835	1.064	1.342	2.091	1.49	0.189841	1.029	1.757	1.273	0.787	0.67	0.768	0.905	0.633	1.364	1.109	1.237	1.087	0.816	0.512	1.255	0.845	0.39334
P00918	171	K	Carbonic anhydrase 2	CA2	1	0.0248463	52.576	GK(1)SADFTNFDPR	2	-0.43933	1	0.822	1.283	1.275	1.018	0.853	0.949	0.804	1.505	1.351	1.199	0.35474	1.029	1.757	1.273	0.787	0.67	0.768	0.799	0.73	1.002	1.294	1.273	1.236	0.617	0.573	0.811	0.666	0.048524
P00918	167	K	Carbonic anhydrase 2	CA2	1	5.74814e-06	117.14	VVDVLDSIK(1)TK	3	-0.81381	1	0.914	1.824	1.207	0.859	0.724	0.792	1.061	2.516	1.531	1.661	0.085776	1.029	1.757	1.273	0.787	0.67	0.768	0.888	1.038	0.948	1.091	1.081	1.031	0.814	0.96	0.919	0.897	0.085778
P00918	113	K	Carbonic anhydrase 2	CA2	1	1.30107e-08	127.03	K(1)YAAELHLVHWNTK	3	0.20378	3	0.835	1.314	2.049	0.779	0.683	0.777	1.068	1.921	2.649	1.875	0.098164	1.029	1.757	1.273	0.787	0.67	0.768	0.811	0.748	1.61	0.99	1.019	1.012	0.819	0.734	1.591	1.049	0.95712
P00918	126	K	Carbonic anhydrase 2	CA2	1	1.00843e-07	101.05	YAAELHLVHWNTK(1)YGDFGK	4	0.06242	1	0.934	1.442	1.719	0.798	0.732	0.765	1.168	1.97	2.26	1.784	0.095664	1.029	1.757	1.273	0.787	0.67	0.768	0.908	0.821	1.35	1.014	1.093	0.996	0.895	0.751	1.355	0.992	0.85156
P01008	208	K	Antithrombin-III	SERPINC1	1	1.45949e-05	110.04	LQPLDFK(1)ENAEQSR	2	-0.049608	2	0.873	1.208	1.627	0.943	0.699	0.938	0.924	1.729	1.743	1.437	0.172643	1.295	1.142	1.416	0.811	0.715	0.863	0.674	1.058	1.149	1.163	0.978	1.087	0.58	1.082	1.057	0.893	0.47294
P01009	217	K	Alpha-1-antitrypsin	SERPINA1	1	1.4607e-15	120.77	GK(1)WERPFEVK	3	0.65412	5	1.178	1.341	1.156	0.714	1.075	0.777	1.647	1.246	1.498	1.432	0.048743	1.218	1.579	1.198	0.642	0.847	0.814	0.967	0.849	0.965	1.112	1.269	0.955	0.87	0.669	1.01	0.834	0.128796
P01009	225	K	Alpha-1-antitrypsin	SERPINA1	1	1.90067e-41	201.64	WERPFEVK(1)DTEEEDFHVDQVTTVK	3	-0.31795	7	1.276	1.304	1.108	0.691	1.17	0.692	1.841	1.115	1.61	1.445	0.095057	1.218	1.579	1.198	0.642	0.847	0.814	1.048	0.826	0.925	1.076	1.381	0.85	0.974	0.598	1.088	0.846	0.38546
P01009	198	K	Alpha-1-antitrypsin	SERPINA1	1	0.00185764	83.573	IVDLVK(1)ELDR	2	-1.253	1	1.08	0.933	1.239	0.781	1.151	0.962	1.38	0.81	1.294	1.124	0.42764	1.218	1.579	1.198	0.642	0.847	0.814	0.887	0.591	1.034	1.217	1.359	1.182	0.729	0.435	0.875	0.668	0.067995
P01009	314	K	Alpha-1-antitrypsin	SERPINA1	1	4.35118e-10	90.755	SASLHLPK(1)LSITGTYDLK	3	0.34447	1												1.218	1.579	1.198	0.642	0.847	0.814
P01009	352	K	Alpha-1-antitrypsin	SERPINA1	1	5.20231e-30	174.63	VFSNGADLSGVTEEAPLK(1)LSK	3	1.5214	2												1.218	1.579	1.198	0.642	0.847	0.814
P01009	179	K	Alpha-1-antitrypsin	SERPINA1	1	0.00228604	73.499	K(1)QINDYVEK	3	-0.75185	2	0.959	1.216	1.156	0.92	0.898	1.012	1.039	1.355	1.149	1.177	0.120384	1.218	1.579	1.198	0.642	0.847	0.814	0.787	0.77	0.965	1.433	1.06	1.243	0.549	0.726	0.776	0.675	0.025819
P01009	257	K	Alpha-1-antitrypsin	SERPINA1	1	0.000294375	93.325	RLGMFNIQHCK(1)K	4	-2.5983	2	1.401	1.003	0.671	0.824	1.161	0.981	1.695	0.863	0.687	1.037	0.99502	1.218	1.579	1.198	0.642	0.847	0.814	1.15	0.635	0.56	1.283	1.371	1.205	0.896	0.463	0.465	0.608	0.071397
P01009	355	K	Alpha-1-antitrypsin	SERPINA1	1	0.00258661	89.142	LSK(1)AVHK	3	2.61	2	0.951	1.226	1.052	0.819	1.065	1.018	1.158	1.15	1.039	1.113	0.3817	1.218	1.579	1.198	0.642	0.847	0.814	0.781	0.776	0.878	1.276	1.257	1.251	0.612	0.617	0.702	0.643	0.0083034
P01009	159	K	Alpha-1-antitrypsin	SERPINA1	1	0.0030697	85.359	FLEDVK(1)K	3	-0.26828	4	1.252	1.368	1.124	0.698	1.045	0.762	1.789	1.308	1.484	1.495	0.037441	1.218	1.579	1.198	0.642	0.847	0.814	1.028	0.866	0.938	1.087	1.234	0.936	0.946	0.702	1.002	0.87	0.22166
P01009	359	K	Alpha-1-antitrypsin	SERPINA1	1	8.02883e-16	168.31	AVHK(1)AVLTIDEK	3	0.034704	2	1.076	1.342	1.244	0.776	1.024	0.79	1.383	1.311	1.582	1.414	0.033895	1.218	1.579	1.198	0.642	0.847	0.814	0.883	0.85	1.038	1.209	1.209	0.971	0.73	0.703	1.069	0.818	0.10402
P01009	298	K	Alpha-1-antitrypsin	SERPINA1	1	3.63232e-60	217.11	LQHLENELTHDIITK(1)FLENEDRR	5	1.2445	2	1.114	1.228	1.374	0.927	0.725	0.887	1.199	1.693	1.557	1.464	0.0168372	1.218	1.579	1.198	0.642	0.847	0.814	0.915	0.778	1.147	1.444	0.856	1.09	0.634	0.909	1.052	0.838	0.42566
P01009	192	K	Alpha-1-antitrypsin	SERPINA1	1	0.00872687	65.565	GTQGK(1)IVDLVK	2	0.31766	2	0.878	1.036	1.561	0.858	0.946	0.954	1.02	1.094	1.645	1.26	0.31094	1.218	1.579	1.198	0.642	0.847	0.814	0.721	0.656	1.303	1.336	1.117	1.172	0.54	0.587	1.112	0.739	0.191261
P01009	160	K	Alpha-1-antitrypsin	SERPINA1	1	4.50731e-26	167.9	K(1)LYHSEAFTVNFGDTEEAKK	5	-0.11312	5	1.025	1.146	1.258	0.844	0.983	0.935	1.212	1.167	1.352	1.241	0.044483	1.218	1.579	1.198	0.642	0.847	0.814	0.842	0.726	1.05	1.315	1.161	1.149	0.64	0.625	0.914	0.722	0.044201
P01009	258	K	Alpha-1-antitrypsin	SERPINA1	1	0.000845658	96.067	K(1)LSSWVLLMK	2	-0.73212	4	1.266	1.117	1.072	0.794	1.021	0.898	1.59	1.094	1.199	1.273	0.050157	1.218	1.579	1.198	0.642	0.847	0.814	1.039	0.707	0.895	1.237	1.205	1.103	0.84	0.587	0.811	0.745	0.059765
P01009	153	K	Alpha-1-antitrypsin	SERPINA1	1	9.09312e-05	114.72	LVDK(1)FLEDVK	3	-0.13298	2	1.166	1.37	1.093	0.639	1.132	0.821	1.819	1.211	1.338	1.4	0.114445	1.218	1.579	1.198	0.642	0.847	0.814	0.957	0.868	0.912	0.995	1.336	1.009	0.962	0.65	0.904	0.819	0.129719
P01009	411	K	Alpha-1-antitrypsin	SERPINA1	1	6.7715e-05	100.11	SPLFMGK(1)VVNPTQK	3	-0.10735	1	0.941	1.379	1.633	0.644	0.874	0.866	1.457	1.579	1.897	1.658	0.062701	1.218	1.579	1.198	0.642	0.847	0.814	0.773	0.873	1.363	1.003	1.032	1.064	0.771	0.846	1.281	0.971	0.76196
P01009	178	K	Alpha-1-antitrypsin	SERPINA1	1	1.73051e-36	194.51	LYHSEAFTVNFGDTEEAK(1)K	4	-0.21449	3	0.955	1.397	1.497	0.788	0.847	0.829	1.209	1.65	1.815	1.562	0.094036	1.218	1.579	1.198	0.642	0.847	0.814	0.784	0.885	1.25	1.227	1	1.018	0.639	0.885	1.228	0.9	0.47476
P01009	187	K	Alpha-1-antitrypsin	SERPINA1	1	1.39228e-10	140.96	QINDYVEK(1)GTQGK	2	-0.0023242	5	1.099	1.195	1.131	0.8	1.112	0.849	1.37	1.074	1.338	1.24	0.09664	1.218	1.579	1.198	0.642	0.847	0.814	0.902	0.757	0.944	1.246	1.313	1.043	0.724	0.577	0.905	0.723	0.028563
P01011	315	K	Alpha-1-antichymotrypsin	SERPINA3	1	0.00596363	56.872	EIGELYLPK(1)FSISR	2	0.053912	1												1.157	1.665	1.167	0.618	0.935	0.721
P01011	191	K	Alpha-1-antichymotrypsin	SERPINA3	1	0.0225601	64.39	GK(1)ITDLIK	2	-0.79086	1												1.157	1.665	1.167	0.618	0.935	0.721
P01023	354	K	Alpha-2-macroglobulin	A2M	1	2.15697e-07	137.01	LSFVK(1)VDSHFR	3	0.015345	1	0.735	1.262	1.429	0.952	0.883	0.964	0.77	1.429	1.49	1.224	0.50924	1.199	1.348	1.394	0.706	0.678	0.926	0.613	0.936	1.025	1.348	1.302	1.041	0.455	0.719	0.985	0.697	0.100902
P01023	145	K	Alpha-2-macroglobulin	A2M	0.999998	0.000448079	92.856	SIYKPGQTVK(1)FR	3	-0.01569	1	0.88	1.294	1.755	0.731	0.576	1.083	1.2	2.247	1.629	1.644	0.143982	1.199	1.348	1.394	0.706	0.678	0.926	0.734	0.96	1.259	1.035	0.85	1.17	0.709	1.129	1.076	0.967	0.79832
P01023	1176	K	Alpha-2-macroglobulin	A2M	1	0.00135799	94.767	SLNEEAVK(1)K	3	0.033618	2	0.915	1.29	1.118	1.072	0.696	1.064	0.851	1.853	1.056	1.173	0.38556	1.199	1.348	1.394	0.706	0.678	0.926	0.763	0.957	0.802	1.518	1.027	1.149	0.503	0.932	0.698	0.683	0.050782
P01023	314	K	Alpha-2-macroglobulin	A2M	1	0.0243976	54.157	RK(1)EYEMK	3	1.5208	1	0.934	0.811	1.5	1.016	0.915	0.995	0.916	0.886	1.515	1.109	0.73476	1.199	1.348	1.394	0.706	0.678	0.926	0.779	0.602	1.076	1.439	1.35	1.075	0.541	0.446	1.001	0.636	0.067242
P01024	1209	K	Complement C3	C3	1	3.05604e-06	117.93	GPLLNK(1)FLTTAK	2	-0.34024	3	1.219	1.233	1.456	0.736	0.738	0.908	1.653	1.67	1.612	1.641	0.005302	1.262	1.28	1.378	0.748	0.711	0.877	0.966	0.963	1.057	0.984	1.038	1.035	0.982	0.928	1.021	0.977	0.52964
P01024	486	K	Complement C3	C3	1	0.00176468	94.662	AHEAK(1)IR	2	-1.2902	3	1.057	1.433	1.264	0.787	0.809	0.908	1.341	1.772	1.399	1.499	0.0154815	1.262	1.28	1.378	0.748	0.711	0.877	0.838	1.12	0.917	1.052	1.138	1.035	0.797	0.984	0.886	0.891	0.25098
P01024	1497	K	Complement C3	C3	1	0.00106457	79.659	FYHPEK(1)EDGK	3	0.27067	2	1.012	0.995	1.16	0.962	1.046	0.957	1.048	0.95	1.219	1.068	0.31808	1.262	1.28	1.378	0.748	0.711	0.877	0.802	0.777	0.842	1.286	1.471	1.091	0.624	0.528	0.772	0.629	0.0069823
P01024	1589	K	Complement C3	C3	1	0.0293837	41.704	TFISPIK(1)CR	2	0.12229	1												1.262	1.28	1.378	0.748	0.711	0.877
P01024	861	K	Complement C3	C3	1	0.0140207	70.399	QNQELK(1)VR	2	-0.31515	1	1.077	1.109	1.279	0.939	0.869	0.925	1.144	1.274	1.39	1.268	0.0155846	1.262	1.28	1.378	0.748	0.711	0.877	0.853	0.866	0.928	1.255	1.222	1.055	0.68	0.709	0.88	0.749	0.0087776
P01024	789	K	Complement C3	C3	1	1.28021e-05	109	NGISTK(1)LMNIFLK	3	0.43211	1	1.317	0.992	1.321	0.66	0.849	1.054	1.988	1.169	1.26	1.416	0.096596	1.262	1.28	1.378	0.748	0.711	0.877	1.044	0.775	0.959	0.882	1.194	1.202	1.184	0.649	0.798	0.847	0.294
P01024	1203	K	Complement C3	C3	1	0.0130343	71.692	LK(1)GPLLNK	2	0.34373	1	1.168	1.009	1.523	0.861	0.821	0.877	1.353	1.229	1.743	1.446	0.044016	1.262	1.28	1.378	0.748	0.711	0.877	0.926	0.788	1.105	1.151	1.155	1	0.805	0.682	1.105	0.853	0.199503
P01024	65	K	Complement C3	C3	1	3.13506e-41	169.7	LESEETMVLEAHDAQGDVPVTVTVHDFPGK(1)K	5	1.2672	2	0.869	1.195	1.587	0.99	0.767	0.875	0.875	1.558	1.825	1.387	0.184223	1.262	1.28	1.378	0.748	0.711	0.877	0.689	0.934	1.152	1.324	1.079	0.998	0.52	0.866	1.154	0.816	0.27228
P01024	1526	K	Complement C3	C3	1	0.000170258	118.87	SDDK(1)VTLEER	2	0.35535	1	1.016	1.085	1.646	0.794	0.843	0.903	1.276	1.287	1.833	1.475	0.078059	1.262	1.28	1.378	0.748	0.711	0.877	0.805	0.848	1.194	1.061	1.186	1.03	0.759	0.715	1.159	0.869	0.30294
P01024	1436	K	Complement C3	C3	1	0.0145851	62.088	YELDK(1)AFSDR	2	-0.44845	1	0.841	1.127	1.787	0.982	0.65	0.925	0.854	1.733	1.942	1.469	0.2394	1.262	1.28	1.378	0.748	0.711	0.877	0.666	0.88	1.297	1.313	0.914	1.055	0.507	0.963	1.229	0.866	0.48286
P01024	1215	K	Complement C3	C3	1	0.00814882	78.098	FLTTAK(1)DK	2	-0.15114	1	1.03	1.164	1.34	1.001	0.802	0.889	1.026	1.45	1.515	1.313	0.052922	1.262	1.28	1.378	0.748	0.711	0.877	0.816	0.909	0.972	1.338	1.128	1.014	0.61	0.806	0.959	0.775	0.058341
P01602	67	K	Immunoglobulin kappa variable 1-5	IGKV1-5	1	0.00709922	79.474	APK(1)LLIYK	2	-1.0855	1	0.863	1.376	1.404	0.783	0.92	0.914	1.099	1.495	1.545	1.392	0.138118
P01834	81	K	Immunoglobulin kappa constant	IGKC	1	0.00711366	73.26	ADYEK(1)HK	2	-0.39911	5	0.956	1.588	1.794	0.591	0.844	0.678	1.612	1.881	2.659	2.053	0.033639	1.096	1.635	1.217	0.724	0.806	0.79	0.872	0.971	1.474	0.816	1.047	0.858	1.069	0.927	1.718	1.219	0.37364
P01834	38	K	Immunoglobulin kappa constant	IGKC	1	0.00347951	91.853	EAK(1)VQWK	2	-0.15818	3	0.883	1.301	1.376	0.772	0.962	0.942	1.141	1.351	1.468	1.33	0.156718	1.096	1.635	1.217	0.724	0.806	0.79	0.806	0.796	1.131	1.066	1.194	1.192	0.756	0.667	0.949	0.792	0.112022
P01834	42	K	Immunoglobulin kappa constant	IGKC	1	3.96956e-78	241.71	VQWK(1)VDNALQSGNSQESVTEQDSK	4	0.14319	6	0.919	1.415	1.48	0.736	0.894	0.858	1.244	1.581	1.734	1.533	0.066222	1.096	1.635	1.217	0.724	0.806	0.79	0.839	0.865	1.216	1.017	1.109	1.086	0.825	0.78	1.12	0.909	0.42026
P01834	83	K	Immunoglobulin kappa constant	IGKC	1	1.62296e-10	118.37	HK(1)VYACEVTHQGLSSPVTK	4	-0.13684	2	1.219	0.89	0.744	1.283	0.907	0.979	0.947	0.981	0.764	0.9	0.55514	1.096	1.635	1.217	0.724	0.806	0.79	1.112	0.544	0.611	1.772	1.125	1.239	0.628	0.484	0.493	0.548	0.072361
P01834	76	K	Immunoglobulin kappa constant	IGKC	1	1.73925e-17	147.17	DSTYSLSSTLTLSK(1)ADYEK	3	-0.32784	1	0.931	1.124	1.848	0.816	0.799	0.832	1.137	1.407	2.232	1.595	0.174479	1.096	1.635	1.217	0.724	0.806	0.79	0.849	0.687	1.518	1.127	0.991	1.053	0.753	0.693	1.442	0.963	0.73134
P01859	196	K	Immunoglobulin heavy constant gamma 2	IGHG2	1	1.69518e-07	96.143	VVSVLTVVHQDWLNGK(1)EYK	4	0.1345	1												1.016	1.84	1.114	0.715	0.928	0.663
P01859	293	K	Immunoglobulin heavy constant gamma 2	IGHG2	1	0.00802794	85.676	LTVDK(1)SR	2	0.88254	2	1.044	1.435	1.151	0.809	0.933	0.861	1.287	1.536	1.344	1.395	0.033996	1.016	1.84	1.114	0.715	0.928	0.663	1.028	0.78	1.033	1.131	1.005	1.299	0.909	0.776	0.795	0.827	0.1802
P01859	288	K	Immunoglobulin heavy constant gamma 2	IGHG2	1	1.45018e-17	142.43	TTPPMLDSDGSFFLYSK(1)LTVDK	3	1.0971	1	0.969	1.442	1.597	0.747	0.934	0.682	1.295	1.544	2.354	1.696	0.044937	1.016	1.84	1.114	0.715	0.928	0.663	0.954	0.784	1.434	1.045	1.006	1.029	0.913	0.779	1.394	1.03	0.98868
P01876	306	K	Immunoglobulin heavy constant alpha 1	IGHA1	1	0.00336349	93.649	VAAEDWK(1)K	3	1.9803	4	0.958	1.601	1.401	0.684	0.744	0.926	1.394	2.15	1.521	1.682	0.047083	1.138	1.724	1.129	0.72	0.719	0.836	0.842	0.929	1.241	0.95	1.035	1.108	0.886	0.898	1.12	0.974	0.77308
P01876	258	K	Immunoglobulin heavy constant alpha 1	IGHA1	1	0.000100365	124.18	GFSPK(1)DVLVR	2	1.8222	2	1.052	1.465	1.263	0.791	0.792	0.902	1.325	1.85	1.408	1.521	0.0172647	1.138	1.724	1.129	0.72	0.719	0.836	0.924	0.85	1.119	1.099	1.102	1.079	0.841	0.771	1.037	0.882	0.2468
P02042	60	K	Hemoglobin subunit delta	HBD	1	3.16264e-24	161.86	FFESFGDLSSPDAVMGNPK(1)VK	4	-0.21627	6	0.92	1.89	1.47	0.733	0.634	0.763	1.253	2.981	1.937	2.009	0.039336	1	1.811	1.218	0.749	0.675	0.863	0.92	1.044	1.207	0.979	0.939	0.884	0.94	1.112	1.365	1.132	0.23072
P02042	18	K	Hemoglobin subunit delta	HBD	1	3.93635e-13	126.32	TAVNALWGK(1)VNVDAVGGEALGR	3	-0.2925	2	0.574	1.477	1.276	1.211	0.774	0.907	0.473	1.909	1.415	1.15	0.81508	1	1.811	1.218	0.749	0.675	0.863	0.574	0.816	1.048	1.617	1.147	1.051	0.355	0.711	0.997	0.639	0.103298
P02042	145	K	Hemoglobin subunit delta	HBD	1	7.137e-36	210.79	VVAGVANALAHK(1)YH	3	-0.53583	15	0.822	1.921	1.444	0.78	0.641	0.787	1.05	2.997	1.847	1.896	0.085917	1	1.811	1.218	0.749	0.675	0.863	0.822	1.061	1.186	1.041	0.95	0.912	0.79	1.117	1.3	1.057	0.71236
P02042	83	K	Hemoglobin subunit delta	HBD	1	1.19556e-51	201.6	VLGAFSDGLAHLDNLK(1)GTFSQLSELHCDK	4	0.50169	1	0.907	1.903	0.756	0.806	0.789	1.022	1.121	2.41	0.743	1.363	0.47392	1	1.811	1.218	0.749	0.675	0.863	0.907	1.051	0.621	1.076	1.169	1.184	0.843	0.899	0.524	0.752	0.126185
P02042	9	K	Hemoglobin subunit delta	HBD	1	1.0714e-06	100.23	VHLTPEEK(1)TAVNALWGK	3	1.8624	1	0.8	1.469	2.222	0.681	0.606	0.741	1.172	2.427	3.014	2.214	0.07728	1	1.811	1.218	0.749	0.675	0.863	0.8	0.811	1.824	0.909	0.898	0.859	0.88	0.903	2.123	1.288	0.58824
P02042	96	K	Hemoglobin subunit delta	HBD	1	7.78606e-38	191.5	GTFSQLSELHCDK(1)LHVDPENFR	3	0.69671	5	0.937	1.562	0.942	0.986	0.773	0.974	0.947	2.02	0.972	1.259	0.33184	1	1.811	1.218	0.749	0.675	0.863	0.937	0.863	0.773	1.316	1.145	1.129	0.712	0.754	0.685	0.717	0.0108187
P02042	121	K	Hemoglobin subunit delta	HBD	1	4.16444e-07	115.1	NFGK(1)EFTPQMQAAYQK	2	0.72669	6	0.827	1.484	1.602	0.788	0.796	0.844	1.046	1.862	1.908	1.612	0.172601	1	1.811	1.218	0.749	0.675	0.863	0.827	0.819	1.315	1.052	1.179	0.978	0.786	0.695	1.345	0.923	0.5674
P02144	35	K	Myoglobin	MB	1	0.00064275	86.911	LFK(1)GHPETLEK	3	-0.029839	1	1.03	1.49	2.396	0.582	0.637	0.493	1.763	2.337	4.892	2.871	0.0173352	1.344	1.263	2.243	0.534	0.618	0.569	0.766	1.18	1.068	1.09	1.031	0.866	0.703	1.145	1.233	1.009	0.9863
P02144	63	K	Myoglobin	MB	1	0.0178674	71.501	ASEDLK(1)K	2	-0.4291	2	1.07	1.398	3.296	0.279	0.509	0.324	3.819	2.744	10.205	5.183	0.0154415	1.344	1.263	2.243	0.534	0.618	0.569	0.796	1.107	1.469	0.522	0.824	0.569	1.525	1.343	2.582	1.761	0.069722
P02144	43	K	Myoglobin	MB	1	3.33092e-07	133.89	GHPETLEK(1)FDK	3	0.92847	1	1.328	1.255	2.549	0.355	0.73	0.443	3.73	1.718	5.782	3.359	0.0181193	1.344	1.263	2.243	0.534	0.618	0.569	0.988	0.994	1.136	0.665	1.181	0.779	1.486	0.842	1.458	1.188	0.32166
P02144	51	K	Myoglobin	MB	1	1.86921e-05	132.88	HLK(1)SEDEMK	3	1.9893	2	1.327	1.435	2.238	0.537	0.686	0.397	2.463	2.091	5.662	3.086	0.0077432	1.344	1.263	2.243	0.534	0.618	0.569	0.987	1.136	0.998	1.006	1.11	0.698	0.981	1.023	1.43	1.109	0.46156
P02511	103	K	Alpha-crystallin B chain	CRYAB	1	2.64723e-08	120.92	VLGDVIEVHGK(1)HEER	3	-0.2217	4	0.882	0.961	1.093	1.151	0.982	1.015	0.765	0.979	1.083	0.933	0.41752	1.294	1.031	1.116	0.876	0.897	0.886	0.682	0.932	0.979	1.314	1.095	1.146	0.519	0.851	0.854	0.729	0.061137
P02511	90	K	Alpha-crystallin B chain	CRYAB	1	0.00265005	68.657	HFSPEELK(1)VK	3	0.21506	1	1.09	1.112	1.029	0.885	0.979	1.024	1.229	1.137	1.009	1.119	0.08142	1.294	1.031	1.116	0.876	0.897	0.886	0.842	1.079	0.922	1.01	1.091	1.156	0.834	0.989	0.798	0.873	0.164916
P02545	233	K	Prelamin-A/C	LMNA	1	0.000199804	94.804	LVEIDNGK(1)QR	2	-0.14274	4	0.748	1.001	1.195	1.086	1.106	0.974	0.687	0.905	1.233	0.93	0.56384	0.848	0.856	0.938	1.204	1.126	1	0.882	1.169	1.274	0.902	0.982	0.974	0.978	1.19	1.308	1.163	0.28744
P02545	97	K	Prelamin-A/C	LMNA	1	0.0132339	65.278	TLDSVAK(1)ER	2	0.12988	2	0.951	0.956	0.795	1.172	1.066	1.064	0.809	0.897	0.751	0.818	0.041359	0.848	0.856	0.938	1.204	1.126	1	1.121	1.117	0.848	0.973	0.947	1.064	1.152	1.18	0.797	1.034	0.80134
P02545	114	K	Prelamin-A/C	LMNA	1	0.000211629	108.35	VREEFK(1)ELK	3	-0.2451	4	0.708	0.801	0.905	1.33	1.172	1.061	0.531	0.684	0.858	0.678	0.0155392	0.848	0.856	0.938	1.204	1.126	1	0.835	0.936	0.965	1.105	1.041	1.061	0.756	0.899	0.91	0.853	0.0277
P02545	417	K	Prelamin-A/C	LMNA	1	4.63597e-26	177.67	ASSHSSQTQGGGSVTK(1)K	3	-0.05187	1	0.73	0.49	0.573	1.385	1.376	1.248	0.525	0.357	0.462	0.447	0.0024841	0.848	0.856	0.938	1.204	1.126	1	0.861	0.572	0.611	1.15	1.222	1.248	0.749	0.468	0.49	0.565	0.0104153
P02545	78	K	Prelamin-A/C	LMNA	1	0.000307053	66.152	EVSGIK(1)AAYEAELGDAR	3	0.66194	1	0.806	1.07	1.272	0.981	0.975	1.037	0.82	1.096	1.233	1.052	0.82604	0.848	0.856	0.938	1.204	1.126	1	0.95	1.25	1.356	0.815	0.866	1.037	1.166	1.443	1.308	1.308	0.112642
P02545	420	K	Prelamin-A/C	LMNA	1	0.00866073	86.898	K(1)LESTESR	2	2.1118	1	0.762	0.792	0.861	1.249	1.112	1.177	0.608	0.712	0.736	0.683	0.00148347	0.848	0.856	0.938	1.204	1.126	1	0.899	0.925	0.918	1.037	0.988	1.177	0.867	0.936	0.78	0.856	0.044905
P02545	341	K	Prelamin-A/C	LMNA	1	0.0160758	75.213	LLAEK(1)ER	2	0.3215	1	0.659	0.767	1.064	1.136	1.24	1.13	0.579	0.619	0.947	0.71	0.06658	0.848	0.856	0.938	1.204	1.126	1	0.777	0.896	1.134	0.944	1.101	1.13	0.823	0.814	1.004	0.884	0.34476
P02545	316	K	Prelamin-A/C	LMNA	1	0.00194508	98.048	QLAAK(1)EAK	3	-1.2102	3	0.766	0.777	0.853	1.412	1.161	1.004	0.541	0.669	0.854	0.67	0.0198581	0.848	0.856	0.938	1.204	1.126	1	0.903	0.908	0.909	1.173	1.031	1.004	0.77	0.881	0.905	0.848	0.077384
P02545	180	K	Prelamin-A/C	LMNA	1	0.000303998	111.63	LEAALGEAK(1)K	3	0.51293	5	0.754	0.93	0.986	1.262	1.087	1.016	0.596	0.856	0.977	0.793	0.087142	0.848	0.856	0.938	1.204	1.126	1	0.889	1.086	1.051	1.048	0.965	1.016	0.848	1.125	1.034	0.999	0.95288
P02545	201	K	Prelamin-A/C	LMNA	1	1.08462e-12	162.22	LQTMK(1)EELDFQK	3	-0.25911	1	0.758	0.605	0.658	1.305	1.456	1.09	0.579	0.415	0.607	0.525	0.003881	0.848	0.856	0.938	1.204	1.126	1	0.894	0.707	0.701	1.084	1.293	1.09	0.825	0.547	0.643	0.664	0.0138049
P02545	450	K	Prelamin-A/C	LMNA	1	3.43804e-10	137.21	VAVEEVDEEGK(1)FVR	2	-0.59388	3	0.691	0.942	1.182	1.195	1.036	1.035	0.577	0.909	1.149	0.862	0.35512	0.848	0.856	0.938	1.204	1.126	1	0.815	1.1	1.26	0.993	0.92	1.035	0.821	1.196	1.217	1.077	0.67938
P02545	260	K	Prelamin-A/C	LMNA	1	9.23937e-12	159.52	AQHEDQVEQYK(1)K	3	0.71462	6	0.752	0.677	0.744	1.249	1.389	1.098	0.6	0.487	0.681	0.582	0.0020638	0.848	0.856	0.938	1.204	1.126	1	0.887	0.791	0.793	1.037	1.234	1.098	0.855	0.641	0.722	0.733	0.008316
P02545	171	K	Prelamin-A/C	LMNA	1	1.15854e-07	123.02	GQVAK(1)LEAALGEAK	2	-0.47609	2	0.687	0.922	1.327	1.086	1.115	0.984	0.631	0.827	1.357	0.922	0.58142	0.848	0.856	0.938	1.204	1.126	1	0.81	1.077	1.415	0.902	0.99	0.984	0.898	1.088	1.438	1.148	0.52724
P02545	270	K	Prelamin-A/C	LMNA	1	0.000322681	101.56	TYSAK(1)LDNAR	2	-1.1757	6	0.803	0.747	1.018	1.241	1.172	1.031	0.645	0.638	0.992	0.746	0.050676	0.848	0.856	0.938	1.204	1.126	1	0.947	0.873	1.085	1.031	1.041	1.031	0.919	0.839	1.052	0.936	0.38532
P02549	1897	K	Spectrin alpha chain, erythrocytic 1	SPTA1	1	3.04567e-10	134.88	VLQEESQNK(1)EISSK	3	0.10725	1	0.819	1.486	1.168	1.133	0.704	0.909	0.722	2.112	1.293	1.265	0.36734	1.068	1.87	1.268	0.849	0.568	0.703	0.767	0.795	0.921	1.335	1.239	1.293	0.575	0.642	0.712	0.642	0.00175695
P02549	210	K	Spectrin alpha chain, erythrocytic 1	SPTA1	1	0.000131121	75.548	KFEDFQVELVAK(1)EGR	3	0.32213	1												1.068	1.87	1.268	0.849	0.568	0.703
P02549	1648	K	Spectrin alpha chain, erythrocytic 1	SPTA1	1	0.00172896	94.114	K(1)HQLLER	3	1.8268	1	0.937	1.395	1.313	0.922	0.801	0.886	1.013	1.741	1.491	1.397	0.069724	1.068	1.87	1.268	0.849	0.568	0.703	0.877	0.746	1.035	1.086	1.41	1.26	0.808	0.529	0.821	0.708	0.044858
P02549	198	K	Spectrin alpha chain, erythrocytic 1	SPTA1	1	0.0115571	64.567	TEVLHK(1)K	3	-1.9697	1												1.068	1.87	1.268	0.849	0.568	0.703
P02549	1435	K	Spectrin alpha chain, erythrocytic 1	SPTA1	1	0.0304057	43.808	K(1)RDDLDK	2	-0.19858	1	1	1.636	1.034	1.209	0.58	0.79	0.825	2.82	1.318	1.423	0.23386	1.068	1.87	1.268	0.849	0.568	0.703	0.936	0.875	0.815	1.424	1.021	1.124	0.657	0.857	0.725	0.736	0.048856
P02549	1495	K	Spectrin alpha chain, erythrocytic 1	SPTA1	1	7.3202e-05	116.55	TK(1)LGDYANLK	3	0.18498	1												1.068	1.87	1.268	0.849	0.568	0.703
P02549	628	K	Spectrin alpha chain, erythrocytic 1	SPTA1	1	0.000938873	80.69	QQVFEK(1)ELAVNK	3	0.5767	1	0.951	1.425	1.404	1.006	0.659	0.847	0.943	2.163	1.667	1.505	0.087402	1.068	1.87	1.268	0.849	0.568	0.703	0.89	0.762	1.107	1.185	1.16	1.205	0.751	0.657	0.919	0.777	0.136375
P02549	294	K	Spectrin alpha chain, erythrocytic 1	SPTA1	0.999985	1.21631e-17	127.53	EKEPVLTSEDYGK(1)DLVASEGLFHSHK	5	-0.47946	1	0.895	1.642	1.591	1.01	0.585	0.681	0.885	2.806	2.347	1.814	0.083484	1.068	1.87	1.268	0.849	0.568	0.703	0.838	0.878	1.255	1.19	1.03	0.969	0.704	0.852	1.295	0.932	0.58472
P02549	1992	K	Spectrin alpha chain, erythrocytic 1	SPTA1	1	0.0050194	63.624	LPEITDLK(1)DK	3	-0.083098	1												1.068	1.87	1.268	0.849	0.568	0.703
P02549	858	K	Spectrin alpha chain, erythrocytic 1	SPTA1	1	6.9776e-06	77.27	GNK(1)MVEEGHFAAEDVASR	3	-0.79507	1	0.883	1.381	1.258	1.112	0.642	0.947	0.792	2.149	1.333	1.304	0.26802	1.068	1.87	1.268	0.849	0.568	0.703	0.827	0.739	0.992	1.31	1.13	1.347	0.631	0.654	0.736	0.675	0.0174647
P02549	1708	K	Spectrin alpha chain, erythrocytic 1	SPTA1	1	1.18575e-07	117	FLNVQELAAAHHEK(1)LK	3	-0.019791	2	0.914	1.564	1.474	0.92	0.691	0.78	0.991	2.262	1.898	1.653	0.063378	1.068	1.87	1.268	0.849	0.568	0.703	0.856	0.836	1.162	1.084	1.217	1.11	0.79	0.687	1.047	0.837	0.166719
P02549	1119	K	Spectrin alpha chain, erythrocytic 1	SPTA1	1	0.0156653	74.464	K(1)FDEFQK	3	0.065374	2	0.961	1.657	1.464	0.922	0.701	0.674	1.04	2.363	2.182	1.777	0.043641	1.068	1.87	1.268	0.849	0.568	0.703	0.9	0.886	1.155	1.086	1.234	0.959	0.829	0.718	1.204	0.897	0.37972
P02647	130	K	Apolipoprotein A-I	APOA1	1	0.000125302	100.93	VQPYLDDFQK(1)K	3	-0.12908	1	1.004	1.265	1.33	0.84	0.872	0.923	1.193	1.449	1.449	1.366	0.028284	1.321	1.15	1.394	0.826	0.593	0.918	0.76	1.1	0.954	1.017	1.47	1.005	0.747	0.748	0.949	0.806	0.26954
P02647	131	K	Apolipoprotein A-I	APOA1	1	0.000134352	108.72	K(1)WQEEMELYR	3	-0.31108	4	0.986	1.023	1.482	0.987	0.716	1.02	0.997	1.43	1.46	1.282	0.23096	1.321	1.15	1.394	0.826	0.593	0.918	0.746	0.89	1.063	1.195	1.207	1.111	0.624	0.737	0.957	0.768	0.060643
P02647	120	K	Apolipoprotein A-I	APOA1	1	2.78094e-09	146.79	AK(1)VQPYLDDFQK	2	-0.3827	2	1.137	1.105	1.56	0.909	0.598	0.966	1.248	1.847	1.621	1.537	0.078604	1.321	1.15	1.394	0.826	0.593	0.918	0.861	0.961	1.119	1.1	1.008	1.052	0.783	0.953	1.064	0.931	0.39068
P02647	118	K	Apolipoprotein A-I	APOA1	1	0.0110704	74.267	DLEEVK(1)AK	2	0.10459	1	0.905	1.45	1.284	0.993	0.723	0.898	0.908	2.008	1.437	1.392	0.131862	1.321	1.15	1.394	0.826	0.593	0.918	0.685	1.261	0.921	1.202	1.219	0.978	0.57	1.034	0.942	0.843	0.36026
P02647	64	K	Apolipoprotein A-I	APOA1	1	2.0283e-21	156.67	DYVSQFEGSALGK(1)QLNLK	4	-0.29431	2	1.093	1.093	1.537	0.892	0.786	0.872	1.223	1.391	1.77	1.46	0.037963	1.321	1.15	1.394	0.826	0.593	0.918	0.827	0.95	1.103	1.08	1.325	0.95	0.766	0.717	1.161	0.858	0.30494
P02647	206	K	Apolipoprotein A-I	APOA1	1	2.71001e-05	111.31	LEALK(1)ENGGAR	2	0.48388	7	1.124	1.202	1.569	0.872	0.662	0.878	1.286	1.817	1.797	1.615	0.025863	1.321	1.15	1.394	0.826	0.593	0.918	0.851	1.045	1.126	1.056	1.116	0.956	0.806	0.936	1.178	0.966	0.70084
P02647	142	K	Apolipoprotein A-I	APOA1	1	0.0181725	73.157	QK(1)VEPLR	2	0.37979	1												1.321	1.15	1.394	0.826	0.593	0.918
P02647	36	K	Apolipoprotein A-I	APOA1	1	0.000303229	92.939	VK(1)DLATVYVDVLK	3	-0.64454	1	1.139	1.355	1.667	0.884	0.51	0.82	1.285	2.655	2.044	1.879	0.034044	1.321	1.15	1.394	0.826	0.593	0.918	0.862	1.178	1.196	1.07	0.86	0.893	0.806	1.37	1.339	1.146	0.36062
P02647	230	K	Apolipoprotein A-I	APOA1	1	1.19151e-09	134.18	ATEHLSTLSEK(1)AK	3	-0.29856	1	0.973	1.135	1.627	0.854	0.963	0.756	1.137	1.178	2.163	1.452	0.1024	1.321	1.15	1.394	0.826	0.593	0.918	0.737	0.987	1.167	1.034	1.624	0.824	0.713	0.608	1.416	0.83	0.5353
P02647	262	K	Apolipoprotein A-I	APOA1	1	6.57338e-30	203.11	VSFLSALEEYTK(1)K	2	-0.99589	2	1.148	1.221	2.088	0.654	0.507	0.839	1.751	2.409	2.501	2.229	0.030522	1.321	1.15	1.394	0.826	0.593	0.918	0.869	1.062	1.498	0.792	0.855	0.914	1.097	1.242	1.639	1.339	0.178343
P02647	69	K	Apolipoprotein A-I	APOA1	1	1.76349e-17	147.06	QLNLK(1)LLDNWDSVTSTFSK	4	-0.23993	2	1.268	1.167	1.753	0.78	0.531	0.868	1.62	2.199	2.03	1.922	0.027437	1.321	1.15	1.394	0.826	0.593	0.918	0.96	1.015	1.258	0.944	0.895	0.946	1.017	1.134	1.33	1.161	0.166422
P02647	112	K	Apolipoprotein A-I	APOA1	1	0.000151175	100.04	QEMSK(1)DLEEVK	3	0.63991	1	1.25	1.144	1.173	0.899	0.748	0.976	1.387	1.529	1.207	1.36	0.0195985	1.321	1.15	1.394	0.826	0.593	0.918	0.946	0.995	0.841	1.088	1.261	1.063	0.869	0.789	0.791	0.815	0.04948
P02647	219	K	Apolipoprotein A-I	APOA1	1	7.82746e-17	145.88	LAEYHAK(1)ATEHLSTLSEK	3	-0.23651	2	1.232	1.484	1.386	0.77	0.582	0.872	1.596	2.548	1.599	1.844	0.0090031	1.321	1.15	1.394	0.826	0.593	0.918	0.933	1.29	0.994	0.932	0.981	0.95	1.001	1.315	1.046	1.124	0.39864
P02647	101	K	Apolipoprotein A-I	APOA1	1	0.015322	40.951	EQLGPVTQEFWDNLEK(1)ETEGLR	3	0.086499	1												1.321	1.15	1.394	0.826	0.593	0.918
P02647	164	K	Apolipoprotein A-I	APOA1	1	2.0955e-22	177.58	LHELQEK(1)LSPLGEEMR	3	0.8424	2	0.864	1.26	1.785	0.941	0.686	0.82	0.916	1.836	2.188	1.597	0.130823	1.321	1.15	1.394	0.826	0.593	0.918	0.654	1.096	1.28	1.139	1.157	0.893	0.574	0.947	1.433	0.95	0.72474
P02652	67	K	Apolipoprotein A-II	APOA2	1	0.00302893	86.472	SYFEK(1)SK	3	0.24908	2	1.173	1.131	1.646	0.83	0.594	0.937	1.409	1.9	1.767	1.673	0.046081	1.444	1.043	1.523	0.805	0.559	0.928	0.812	1.084	1.081	1.031	1.063	1.01	0.788	1.02	1.07	0.959	0.65494
P02652	53	K	Apolipoprotein A-II	APOA2	1	0.00594819	68.262	VK(1)SPELQAEAK	2	-0.53662	1	0.964	1.205	1.444	1.045	0.673	0.92	0.92	1.789	1.577	1.37	0.144383	1.444	1.043	1.523	0.805	0.559	0.928	0.668	1.155	0.948	1.298	1.204	0.991	0.515	0.959	0.957	0.793	0.23528
P02652	62	K	Apolipoprotein A-II	APOA2	1	2.72724e-06	114.31	SPELQAEAK(1)SYFEK	3	0.97629	1	1.089	1.181	2.312	0.693	0.463	0.774	1.566	2.551	3.002	2.374	0.044019	1.444	1.043	1.523	0.805	0.559	0.928	0.754	1.132	1.518	0.861	0.828	0.834	0.876	1.367	1.82	1.349	0.32964
P02654	38	K	Apolipoprotein C-I	APOC1	1	0.0181194	46.88	LK(1)EFGNTLEDK	3	-0.23022	1												1.133	1.28	1.572	0.837	0.563	0.929
P02654	63	K	Apolipoprotein C-I	APOC1	1	0.0178696	61.833	QSELSAK(1)MR	2	0.4625	1	0.87	1.277	1.254	1.109	0.734	0.957	0.782	1.741	1.318	1.215	0.32734	1.133	1.28	1.572	0.837	0.563	0.929	0.768	0.998	0.798	1.325	1.304	1.03	0.58	0.765	0.775	0.701	0.036685
P02671	476	K	Fibrinogen alpha chain	FGA	1	0.00192973	64.104	TVIGPDGHK(1)EVTK	3	-0.28924	1												0.981	1.775	1.627	0.579	0.61	0.772
P02671	71	K	Fibrinogen alpha chain	FGA	1	6.87902e-08	87.99	MK(1)GLIDEVNQDFTNR	3	0.031546	1												0.981	1.775	1.627	0.579	0.61	0.772
P02671	89	K	Fibrinogen alpha chain	FGA	1	0.00143655	76.843	LK(1)NSLFEYQK	3	1.3747	1												0.981	1.775	1.627	0.579	0.61	0.772
P02671	157	K	Fibrinogen alpha chain	FGA	1	0.00682117	55.258	VQHIQLLQK(1)NVR	3	0.73555	1												0.981	1.775	1.627	0.579	0.61	0.772
P02671	167	K	Fibrinogen alpha chain	FGA	1	0.00345812	111.61	AQLVDMK(1)R	2	-1.231	1	1.015	1.765	1.891	0.422	0.631	0.78	2.4	2.801	2.437	2.548	0.025197	0.981	1.775	1.627	0.579	0.61	0.772	1.035	0.994	1.162	0.729	1.034	1.01	1.42	0.961	1.15	1.151	0.28554
P02671	202	K	Fibrinogen alpha chain	FGA	1	0.0258453	41.695	DYEDQQK(1)QLEQVIAK	3	-0.33155	1												0.981	1.775	1.627	0.579	0.61	0.772
P02671	195	K	Fibrinogen alpha chain	FGA	1	7.48189e-11	154.28	EVDLK(1)DYEDQQK	2	-0.44289	2	0.86	1.521	2.107	0.638	0.628	0.747	1.344	2.421	2.834	2.23	0.050598	0.981	1.775	1.627	0.579	0.61	0.772	0.877	0.857	1.295	1.102	1.03	0.968	0.796	0.832	1.338	0.977	0.78584
P02675	367	K	Fibrinogen beta chain	FGB	1	1.78534e-09	99.092	AHYGGFTVQNEANK(1)YQISVNK	4	-3.9133	1	0.933	1.249	1.627	0.734	0.79	0.965	1.268	1.58	1.695	1.53	0.086941	1.08	1.771	1.495	0.56	0.672	0.771	0.864	0.705	1.088	1.311	1.176	1.252	0.659	0.599	0.869	0.711	0.050982
P02675	83	K	Fibrinogen beta chain	FGB	1	0.0201943	82.452	AAATQK(1)K	2	1.998	1	0.912	1.855	1.361	0.745	0.663	0.827	1.221	2.798	1.654	1.847	0.055316	1.08	1.771	1.495	0.56	0.672	0.771	0.844	1.047	0.91	1.33	0.987	1.073	0.635	1.061	0.848	0.826	0.161635
P02675	374	K	Fibrinogen beta chain	FGB	1	1.20581e-06	82.417	YQISVNK(1)YR	2	0.34014	2												1.08	1.771	1.495	0.56	0.672	0.771
P02679	84	K	Fibrinogen gamma chain	FGG	1	0.000639453	100.88	TSEVK(1)QLIK	2	3.2755	1	0.779	1.51	1.944	0.77	0.667	0.774	1.008	2.261	2.524	1.915	0.103002	1.008	1.995	1.79	0.478	0.585	0.703	0.773	0.757	1.086	1.611	1.14	1.101	0.48	0.664	0.986	0.679	0.084063
P02679	185	K	Fibrinogen gamma chain	FGG	1	0.000568304	88.338	DCQDIANK(1)GAK	3	-0.18651	1	0.911	1.067	0.98	0.967	0.986	1.148	0.94	1.083	0.859	0.954	0.54934	1.008	1.995	1.79	0.478	0.585	0.703	0.904	0.535	0.547	2.023	1.685	1.633	0.447	0.318	0.335	0.372	0.0052426
P02679	114	K	Fibrinogen gamma chain	FGG	1	0.000635996	95.358	K(1)MLEEIMK	2	-0.51391	2	0.914	1.566	1.975	0.643	0.631	0.753	1.418	2.484	2.638	2.198	0.034317	1.008	1.995	1.79	0.478	0.585	0.703	0.907	0.785	1.103	1.345	1.079	1.071	0.674	0.728	1.03	0.8	0.139604
P02679	146	K	Fibrinogen gamma chain	FGG	1	3.79321e-26	178.03	YLQEIYNSNNQK(1)IVNLK	3	0.69207	1	0.955	1.422	1.987	0.722	0.592	0.777	1.32	2.397	2.57	2.087	0.036977	1.008	1.995	1.79	0.478	0.585	0.703	0.947	0.713	1.11	1.51	1.012	1.105	0.627	0.705	1.005	0.764	0.20186
P02679	153	K	Fibrinogen gamma chain	FGG	1	1.7653e-15	113.15	EK(1)VAQLEAQCQEPCKDTVQIHDITGK	4	-0.297	1	1.081	1.693	0.693	0.776	0.869	1.029	1.39	1.947	0.676	1.297	0.49876	1.008	1.995	1.79	0.478	0.585	0.703	1.072	0.849	0.387	1.623	1.485	1.464	0.661	0.572	0.264	0.505	0.131419
P02679	231	K	Fibrinogen gamma chain	FGG	1	0.000237745	107.57	RLDGSVDFK(1)K	2	-0.47589	5	0.934	1.672	1.5	0.718	0.683	0.856	1.298	2.447	1.762	1.819	0.040198	1.008	1.995	1.79	0.478	0.585	0.703	0.927	0.838	0.838	1.502	1.168	1.218	0.617	0.717	0.688	0.669	0.0094839
P02679	292	K	Fibrinogen gamma chain	FGG	0.999972	3.04883e-07	95.429	TSTADYAMFK(1)VGPEADKYR	3	-0.51671	1	0.829	1.398	1.401	0.977	0.875	0.798	0.847	1.596	1.764	1.369	0.191478	1.008	1.995	1.79	0.478	0.585	0.703	0.822	0.701	0.783	2.044	1.496	1.135	0.402	0.469	0.69	0.493	0.0181994
P02679	151	K	Fibrinogen gamma chain	FGG	1	0.0135067	77.732	IVNLK(1)EK	2	0.52311	1	0.916	1.579	1.963	0.62	0.688	0.718	1.473	2.296	2.75	2.2	0.032416	1.008	1.995	1.79	0.478	0.585	0.703	0.909	0.791	1.097	1.297	1.176	1.021	0.701	0.673	1.074	0.801	0.125815
P02679	232	K	Fibrinogen gamma chain	FGG	1	0.012856	89.55	K(1)NWIQYK	3	-0.16996	3	0.894	1.501	1.852	0.702	0.684	0.793	1.27	2.194	2.346	1.949	0.04748	1.008	1.995	1.79	0.478	0.585	0.703	0.887	0.752	1.035	1.469	1.169	1.128	0.604	0.643	0.918	0.71	0.050041
P02730	826	K	Band 3 anion transport protein	SLC4A1	1	0.00705834	58.592	YHPDVPYVK(1)R	3	-0.97763	1												1.058	1.886	1.274	0.857	0.563	0.702
P02730	600	K	Band 3 anion transport protein	SLC4A1	1	0.00156611	85.813	NSSYFPGK(1)LR	2	-0.42968	1	0.859	1.819	1.263	0.968	0.683	0.744	0.885	2.662	1.709	1.646	0.126682	1.058	1.886	1.274	0.857	0.563	0.702	0.812	0.964	0.991	1.13	1.213	1.06	0.719	0.795	0.935	0.813	0.046543
P02743	84	K	Serum amyloid P-component	APCS	1	0.0032489	67.385	DNELLVYK(1)ER	3	-0.86183	4	0.851	0.772	1.681	1.008	0.911	0.984	0.841	0.847	1.718	1.138	0.8117	1.248	1.157	1.334	0.808	0.857	0.775	0.682	0.667	1.26	1.248	1.063	1.27	0.546	0.627	0.992	0.729	0.171417
P02743	162	K	Serum amyloid P-component	APCS	1	1.00674e-22	178.99	IVLGQEQDSYGGK(1)FDR	2	-0.17581	2	0.956	1.09	1.682	0.956	0.816	0.806	0.998	1.336	2.097	1.446	0.129424	1.248	1.157	1.334	0.808	0.857	0.775	0.766	0.942	1.261	1.183	0.952	1.04	0.648	0.989	1.213	0.935	0.62192
P02748	441	K	Complement component C9	C9	0.999897	0.0096533	59.198	KYAFELK(1)EK	3	0.95492	1	0.827	1.188	1.521	0.774	1.114	0.836	1.066	1.066	1.828	1.298	0.3091	1.182	1.427	1.16	0.726	1.005	0.81	0.7	0.833	1.311	1.066	1.108	1.032	0.657	0.752	1.27	0.887	0.49538
P02749	287	K	Beta-2-glycoprotein 1	APOH	1	0.00214408	70.942	FK(1)NGMLHGDK	3	-0.47851	1	1.065	0.987	1.177	0.943	0.91	1.048	1.126	1.084	1.128	1.113	0.184061	1.304	1.032	1.249	0.825	0.769	0.9	0.817	0.956	0.942	1.143	1.183	1.164	0.715	0.808	0.809	0.778	0.0076842
P02751	2287	K	Fibronectin	FN1	1	3.42086e-10	127.59	GEFK(1)CDPHEATCYDDGK	3	0.038317	1	0.644	0.727	0.324	1.361	1.144	1.533	0.472	0.637	0.211	0.42	0.025844	0.85	0.888	1.051	1.023	0.965	1.225	0.758	0.819	0.308	1.33	1.185	1.251	0.57	0.691	0.246	0.501	0.132704
P02760	106	K	Protein AMBP	AMBP	1	0.000837256	83.182	TDTDGK(1)FLYHK	3	-0.43619	1	1.03	0.848	1.049	1.119	0.971	1.046	0.916	0.873	1.008	0.933	0.4171	1.361	1.132	0.962	0.873	0.761	0.939	0.757	0.749	1.09	1.282	1.276	1.114	0.59	0.587	0.978	0.707	0.05202
P02765	124	K	Alpha-2-HS-glycoprotein	AHSG	1	1.01353e-05	119.39	LDGK(1)FSVVYAK	2	-0.42085	1	1.021	0.965	1.65	0.876	0.809	0.939	1.161	1.193	1.765	1.386	0.165102	1.265	1.126	1.388	0.727	0.773	0.909	0.807	0.857	1.189	1.205	1.047	1.033	0.67	0.819	1.151	0.868	0.30342
P02765	231	K	Alpha-2-HS-glycoprotein	AHSG	1	0.000558469	89.189	QYGFCK(1)ATLSEK	3	-0.35714	1	1.059	0.922	1.429	1.013	0.898	0.886	1.044	1.026	1.623	1.219	0.25022	1.265	1.126	1.388	0.727	0.773	0.909	0.837	0.819	1.03	1.393	1.162	0.975	0.601	0.705	1.056	0.761	0.100979
P02765	120	K	Alpha-2-HS-glycoprotein	AHSG	1	1.46291e-06	89.344	EHAVEGDCDFQLLK(1)LDGK	3	0.3366	1												1.265	1.126	1.388	0.727	0.773	0.909
P02774	229	K	Vitamin D-binding protein	GC	1	2.15111e-05	106.29	VCSQYAAYGEK(1)K	3	-1.3958	1	1.366	0.8	1.237	0.912	0.932	0.911	1.495	0.858	1.365	1.235	0.37608	1.416	1.15	1.057	0.836	0.811	0.89	0.965	0.696	1.17	1.091	1.149	1.024	0.885	0.606	1.143	0.867	0.35138
P02774	51	K	Vitamin D-binding protein	GC	1	1.09353e-06	114.64	K(1)FPSGTFEQVSQLVK	3	0.017388	1	1.044	1.282	1.21	0.927	0.774	0.967	1.124	1.655	1.258	1.325	0.03682	1.416	1.15	1.057	0.836	0.811	0.89	0.737	1.115	1.145	1.109	0.954	1.087	0.665	1.169	1.053	0.951	0.67916
P02774	295	K	Vitamin D-binding protein	GC	1	2.39427e-07	136.38	NSK(1)FEDCCQEK	3	-0.33999	1	1.389	0.968	0.54	0.986	1.022	1.08	1.404	0.947	0.502	0.938	0.67386	1.416	1.15	1.057	0.836	0.811	0.89	0.981	0.842	0.511	1.179	1.26	1.213	0.832	0.668	0.421	0.639	0.134377
P02787	588	K	Serotransferrin	TF	1	1.10041e-05	104.41	K(1)PVEEYANCHLAR	3	0.72623	2	0.978	1.022	1.203	1.013	0.971	0.958	0.963	1.051	1.261	1.089	0.28062	1.419	1.127	1.085	0.901	0.755	0.886	0.689	0.907	1.109	1.124	1.286	1.081	0.613	0.705	1.026	0.775	0.140323
P02787	373	K	Serotransferrin	TF	1	0.00551207	55.176	LK(1)CDEWSVNSVGK	3	-0.83984	1												1.419	1.127	1.085	0.901	0.755	0.886
P02787	646	K	Serotransferrin	TF	1	1.41324e-12	133.78	SETK(1)DLLFRDDTVCLAK	3	0.47716	3	1.099	0.916	1.53	1.014	0.722	0.946	1.08	1.269	1.626	1.322	0.21794	1.419	1.127	1.085	0.901	0.755	0.886	0.774	0.813	1.41	1.125	0.956	1.068	0.688	0.85	1.32	0.952	0.68646
P02787	612	K	Serotransferrin	TF	1	0.0124952	58.699	DK(1)EACVHK	3	-2.5802	1	0.964	0.762	1.002	1.015	1.125	1.142	0.946	0.678	0.883	0.831	0.110343	1.419	1.127	1.085	0.901	0.755	0.886	0.679	0.676	0.924	1.127	1.49	1.289	0.602	0.454	0.717	0.583	0.0143426
P02787	659	K	Serotransferrin	TF	1	6.07419e-07	125.36	DDTVCLAK(1)LHDR	3	1.5884	1	0.989	0.799	1.14	1.109	1.033	1.008	0.889	0.773	1.136	0.93	0.48304	1.419	1.127	1.085	0.901	0.755	0.886	0.697	0.709	1.051	1.231	1.368	1.138	0.566	0.518	0.924	0.657	0.039376
P02787	122	K	Serotransferrin	TF	1	0.0036978	86.262	K(1)DSGFQMNQLR	2	-2.2613	1	0.889	1.029	1.288	1.169	0.804	0.978	0.758	1.278	1.322	1.086	0.61656	1.419	1.127	1.085	0.901	0.755	0.886	0.626	0.913	1.187	1.297	1.065	1.104	0.483	0.857	1.075	0.786	0.23908
P02787	331	K	Serotransferrin	TF	1	3.68568e-05	87.088	MDAK(1)MYLGYEYVTAIR	3	0.6335	1	0.662	1.056	1.988	0.974	0.791	0.868	0.678	1.336	2.3	1.408	0.49392	1.419	1.127	1.085	0.901	0.755	0.886	0.467	0.937	1.832	1.081	1.048	0.98	0.432	0.894	1.869	1.041	0.80954
P02787	315	K	Serotransferrin	TF	1	4.09815e-10	139.78	DLLFK(1)DSAHGFLK	3	0.052645	1												1.419	1.127	1.085	0.901	0.755	0.886
P02787	464	K	Serotransferrin	TF	1	0.000199172	97.463	SASDLTWDNLK(1)GK	3	0.75911	1	1.051	0.984	1.538	0.887	0.852	0.929	1.182	1.154	1.665	1.339	0.126162	1.419	1.127	1.085	0.901	0.755	0.886	0.741	0.873	1.418	0.984	1.128	1.049	0.753	0.774	1.352	0.959	0.70968
P02787	508	K	Serotransferrin	TF	1	2.40401e-05	101.2	FDEFFSEGCAPGSK(1)K	3	-1.0004	1												1.419	1.127	1.085	0.901	0.755	0.886
P02787	576	K	Serotransferrin	TF	1	6.88016e-39	205.95	NLNEK(1)DYELLCLDGTR	3	-0.15627	1	0.81	1.062	1.807	0.914	0.798	0.911	0.884	1.33	1.992	1.403	0.30302	1.419	1.127	1.085	0.901	0.755	0.886	0.571	0.942	1.665	1.014	1.057	1.028	0.563	0.891	1.62	1.025	0.84404
P02787	310	K	Serotransferrin	TF	1	1.91637e-16	154.49	EFQLFSSPHGK(1)DLLFK	4	0.15379	2	1.141	1.073	1.32	0.974	0.7	0.993	1.169	1.533	1.335	1.325	0.087878	1.419	1.127	1.085	0.901	0.755	0.886	0.804	0.952	1.217	1.081	0.927	1.121	0.744	1.027	1.086	0.95	0.66488
P02787	618	K	Serotransferrin	TF	0.999576	0.0214217	46.352	DKEACVHK(1)ILR	3	-1.9205	1	1.023	1.196	1.063	1.048	0.846	0.97	0.974	1.414	1.102	1.146	0.153003	1.419	1.127	1.085	0.901	0.755	0.886	0.721	1.061	0.98	1.163	1.121	1.095	0.62	0.946	0.895	0.817	0.2132
P02787	61	K	Serotransferrin	TF	1	0.0267375	65.879	K(1)ASYLDCIR	2	1.2411	1	1.201	1.022	1.186	1.13	0.681	0.947	1.059	1.5	1.258	1.236	0.2162	1.419	1.127	1.085	0.901	0.755	0.886	0.846	0.907	1.093	1.254	0.902	1.069	0.675	1.006	1.022	0.882	0.37428
P02787	323	K	Serotransferrin	TF	1	1.04805e-07	132.32	DSAHGFLK(1)VPPR	3	-0.17738	4	0.895	0.983	1.24	1.114	0.835	1.057	0.801	1.177	1.178	1.037	0.80492	1.419	1.127	1.085	0.901	0.755	0.886	0.631	0.872	1.143	1.236	1.106	1.193	0.511	0.788	0.958	0.749	0.14342
P02787	299	K	Serotransferrin	TF	1	1.38724e-06	117.2	SK(1)EFQLFSSPHGK	4	-1.0095	2	0.976	1.104	1.321	0.954	0.789	1.038	1.02	1.398	1.28	1.223	0.169859	1.419	1.127	1.085	0.901	0.755	0.886	0.688	0.98	1.218	1.059	1.045	1.172	0.65	0.938	1.039	0.881	0.4217
P02787	668	K	Serotransferrin	TF	1	0.000216353	96.673	NTYEK(1)YLGEEYVK	3	-0.65008	3	1.218	0.814	1.588	0.875	0.753	0.983	1.39	1.08	1.624	1.386	0.22958	1.419	1.127	1.085	0.901	0.755	0.886	0.858	0.722	1.464	0.971	0.997	1.109	0.884	0.724	1.32	0.989	0.80796
P02787	258	K	Serotransferrin	TF	0.999511	8.52905e-20	147	KPVDEYK(1)DCHLAQVPSHTVVAR	4	-0.62253	5	1.165	0.977	1.004	1.107	0.816	1.027	1.049	1.197	0.983	1.066	0.55078	1.419	1.127	1.085	0.901	0.755	0.886	0.821	0.867	0.925	1.229	1.081	1.159	0.668	0.802	0.798	0.753	0.0050177
P02787	60	K	Serotransferrin	TF	1	3.15838e-06	107.99	SVIPSDGPSVACVK(1)K	3	-0.49485	2	0.815	1.255	1.596	1.042	0.74	0.847	0.78	1.694	1.894	1.394	0.2381	1.419	1.127	1.085	0.901	0.755	0.886	0.574	1.114	1.471	1.156	0.98	0.956	0.497	1.137	1.539	1.022	0.8772
P02787	37	K	Serotransferrin	TF	1	1.41773e-05	99.238	WCAVSEHEATK(1)CQSFR	3	-0.024357	1	0.88	1.551	0.434	1.396	0.651	1.103	0.629	2.382	0.396	0.91	0.70556	1.419	1.127	1.085	0.901	0.755	0.886	0.62	1.376	0.4	1.549	0.862	1.245	0.4	1.596	0.321	0.655	0.2575
P02790	77	K	Hemopexin	HPX	1	0.00189017	76.228	GEFVWK(1)SHK	3	-0.38291	2	1.182	0.949	1.252	0.914	0.884	0.983	1.289	1.074	1.28	1.216	0.102518	1.427	1.019	1.218	0.839	0.773	0.872	0.828	0.931	1.028	1.089	1.144	1.127	0.76	0.814	0.912	0.829	0.041175
P02792	106	K	Ferritin light chain	FTL	1	1.17209e-08	119.96	K(1)LNQALLDLHALGSAR	3	0.76444	1	0.733	1.087	1.422	1.366	0.633	0.952	0.535	1.717	1.502	1.099	0.73546	0.924	0.7	0.832	2.155	0.605	0.72	0.793	1.553	1.709	0.634	1.046	1.322	1.251	1.485	1.293	1.351	0.41926
P02792	105	K	Ferritin light chain	FTL	1	0.0105691	83.948	AAMALEK(1)K	2	-1.5733	2												0.924	0.7	0.832	2.155	0.605	0.72
P04003	72	K	C4b-binding protein alpha chain	C4BPA	1	0.0423832	54.584	FK(1)TGTTLK	2	-0.44491	1	0.87	1.474	1.7	0.813	0.702	0.816	1.067	2.099	2.094	1.735	0.070144	1.179	1.518	1.14	0.775	0.757	0.838	0.738	0.971	1.491	1.049	0.927	0.974	0.704	1.047	1.531	1.085	0.8561
P04004	275	K	Vitronectin	VTN	1	0.0377595	60.799	VYFFK(1)GK	2	-0.54502	1												1.195	1.149	1.329	0.774	0.677	0.988
P04040	237	K	Catalase	CAT	1	0.00337696	67.113	FHYK(1)TDQGIK	3	-0.25387	1												1.072	1.716	1.226	0.817	0.724	0.785
P04040	98	K	Catalase	CAT	1	0.00263238	72.2	AK(1)VFEHIGK	2	0.47804	3	0.877	1.726	1.189	0.87	0.781	0.844	1.006	2.211	1.416	1.52	0.127041	1.072	1.716	1.226	0.817	0.724	0.785	0.818	1.006	0.97	1.065	1.079	1.075	0.768	0.932	0.902	0.868	0.150319
P04040	306	K	Catalase	CAT	1	0.000311479	69.92	VWPHK(1)DYPLIPVGK	3	0.52856	1												1.072	1.716	1.226	0.817	0.724	0.785
P04040	77	K	Catalase	CAT	1	9.08992e-25	165.06	VVHAK(1)GAGAFGYFEVTHDITK	4	0.084451	1	1.035	1.376	1.474	0.801	0.822	0.807	1.288	1.674	1.836	1.599	0.051805	1.072	1.716	1.226	0.817	0.724	0.785	0.965	0.802	1.202	0.98	1.135	1.028	0.985	0.707	1.169	0.945	0.61058
P04040	16	K	Catalase	CAT	1	1.19539e-10	139.64	DPASDQMQHWK(1)EQR	3	-0.34538	2	0.866	1.599	1.169	0.987	0.789	0.844	0.876	2.025	1.393	1.387	0.187222	1.072	1.716	1.226	0.817	0.724	0.785	0.808	0.932	0.954	1.208	1.09	1.075	0.669	0.855	0.887	0.799	0.023741
P04040	105	K	Catalase	CAT	1	0.00550339	69.598	VFEHIGK(1)K	3	0.32648	1	1.031	1.586	1.231	0.844	0.808	0.792	1.217	1.964	1.562	1.574	0.073958	1.072	1.716	1.226	0.817	0.724	0.785	0.962	0.924	1.004	1.033	1.116	1.009	0.931	0.828	0.995	0.915	0.084858
P04075	147	K	Fructose-bisphosphate aldolase A	ALDOA	0.999786	0.0195382	49.28	KDGADFAK(1)WR	3	0.6206	1	0.625	0.622	1.383	1.153	1.126	1.14	0.541	0.551	1.219	0.769	0.33166	0.82	0.873	0.865	1.077	1.206	1.039	0.762	0.712	1.599	1.071	0.934	1.097	0.711	0.762	1.458	0.991	0.78138
P04075	330	K	Fructose-bisphosphate aldolase A	ALDOA	1	0.00138038	106.4	AAQEEYVK(1)R	2	0.96753	1	0.567	0.796	0.718	1.489	1.091	1.227	0.379	0.729	0.588	0.547	0.0110222	0.82	0.873	0.865	1.077	1.206	1.039	0.691	0.912	0.83	1.383	0.905	1.181	0.5	1.008	0.703	0.701	0.079616
P04075	108	K	Fructose-bisphosphate aldolase A	ALDOA	1	0.000443818	97.734	GGVVGIK(1)VDK	3	0.21804	2	0.785	0.827	0.947	1.142	1.158	1.132	0.686	0.714	0.842	0.746	0.034184	0.82	0.873	0.865	1.077	1.206	1.039	0.957	0.947	1.095	1.06	0.96	1.09	0.903	0.986	1.005	0.964	0.57346
P04075	322	K	Fructose-bisphosphate aldolase A	ALDOA	1	0.00166456	67.997	ENLK(1)AAQEEYVK	3	-0.312	1												0.82	0.873	0.865	1.077	1.206	1.039
P04075	14	K	Fructose-bisphosphate aldolase A	ALDOA	1	3.51146e-06	140.78	K(1)ELSDIAHR	3	4.3428	1	0.753	0.636	1.164	1.183	1.256	1.031	0.635	0.506	1.135	0.736	0.149675	0.82	0.873	0.865	1.077	1.206	1.039	0.918	0.729	1.346	1.098	1.041	0.992	0.836	0.7	1.357	0.956	0.69382
P04075	99	K	Fructose-bisphosphate aldolase A	ALDOA	1	0.0329042	40.624	ADDGRPFPQVIK(1)SK	3	0.29226	1	0.734	0.949	1.087	1.115	0.989	1.169	0.657	0.959	0.934	0.846	0.23024	0.82	0.873	0.865	1.077	1.206	1.039	0.895	1.087	1.257	1.035	0.82	1.125	0.865	1.326	1.117	1.087	0.57824
P04075	101	K	Fructose-bisphosphate aldolase A	ALDOA	1	0.00150725	87.568	SK(1)GGVVGIK	2	0.82265	1	0.774	0.931	0.928	1.169	1.163	1.051	0.66	0.801	0.887	0.778	0.022623	0.82	0.873	0.865	1.077	1.206	1.039	0.944	1.066	1.073	1.085	0.964	1.012	0.87	1.106	1.06	1.007	0.9081
P04075	13	K	Fructose-bisphosphate aldolase A	ALDOA	1	2.65671e-06	116.24	PYQYPALTPEQK(1)K	3	0.31303	2	0.802	0.889	1.392	0.831	1.245	0.984	0.962	0.714	1.423	1.008	0.96912	0.82	0.873	0.865	1.077	1.206	1.039	0.978	1.018	1.609	0.772	1.032	0.947	1.267	0.986	1.699	1.31	0.23872
P04083	281	K	Annexin A1	ANXA1	1	8.28976e-08	123.95	PAFFAEK(1)LHQAMK	3	-1.2993	1	1.098	1.28	1.293	0.807	1.079	0.71	1.358	1.185	1.833	1.414	0.055839	1.119	1.014	0.976	0.998	0.987	0.929	0.981	1.262	1.325	0.809	1.093	0.764	1.213	1.155	1.734	1.338	0.110941
P04083	166	K	Annexin A1	ANXA1	1	0.000289894	81.643	DLAK(1)DITSDTSGDFR	2	-0.42144	2	0.916	1.009	1.562	0.988	0.836	0.924	0.925	1.207	1.7	1.269	0.28238	1.119	1.014	0.976	0.998	0.987	0.929	0.819	0.995	1.6	0.99	0.847	0.995	0.827	1.175	1.608	1.206	0.50962
P04083	250	K	Annexin A1	ANXA1	1	0.00229947	66.004	HDMNK(1)VLDLELK	3	0.61376	1												1.119	1.014	0.976	0.998	0.987	0.929
P04083	239	K	Annexin A1	ANXA1	1	0.0135067	77.732	VFQK(1)YTK	2	0.31275	1	0.828	1.261	1.704	0.933	0.738	0.859	0.885	1.708	1.992	1.499	0.170922	1.119	1.014	0.976	0.998	0.987	0.929	0.74	1.244	1.746	0.935	0.748	0.925	0.791	1.663	1.888	1.43	0.3081
P04083	245	K	Annexin A1	ANXA1	1	0.0149001	55.908	YSK(1)HDMNK	3	-0.2913	1	0.907	0.974	1.128	1.078	1.015	1	0.84	0.96	1.133	0.973	0.67128	1.119	1.014	0.976	0.998	0.987	0.929	0.811	0.961	1.156	1.08	1.028	1.076	0.751	0.935	1.074	0.92	0.45974
P04114	2340	K	Apolipoprotein B-100	APOB	1	0.000250499	107.06	AK(1)VHELIER	2	-0.0029406	2	0.925	1.342	0.943	1.193	0.699	1.023	0.772	1.919	0.928	1.101	0.62534	1.164	1.467	1.317	0.857	0.647	0.814	0.795	0.915	0.716	1.392	1.08	1.257	0.571	0.847	0.57	0.651	0.0137424
P04114	1429	K	Apolipoprotein B-100	APOB	1	0.000250027	107.21	HK(1)FLDSNIK	3	-0.18332	1	1.068	1.511	0.982	0.974	0.706	0.954	1.093	2.139	1.033	1.352	0.154942	1.164	1.467	1.317	0.857	0.647	0.814	0.918	1.03	0.746	1.137	1.091	1.172	0.807	0.944	0.637	0.792	0.067159
P04114	4185	K	Apolipoprotein B-100	APOB	1	0.000192324	96.113	VTQEFHMK(1)VK	3	0.33581	1	1.366	1.043	1.088	1.065	0.665	0.938	1.279	1.566	1.167	1.311	0.159617	1.164	1.467	1.317	0.857	0.647	0.814	1.174	0.711	0.826	1.243	1.028	1.152	0.944	0.692	0.717	0.792	0.185999
P04114	4498	K	Apolipoprotein B-100	APOB	1	1.7989e-05	97.235	YK(1)LQDFSDQLSDYYEK	3	0.34464	1	0.964	1.238	1.401	0.947	0.741	0.951	1.015	1.668	1.48	1.365	0.089879	1.164	1.467	1.317	0.857	0.647	0.814	0.828	0.844	1.064	1.105	1.145	1.168	0.749	0.737	0.911	0.8	0.049562
P04114	2139	K	Apolipoprotein B-100	APOB	1	0.0116045	60.102	QVSHAK(1)EK	2	0.69905	2	1.024	0.984	2.242	0.835	0.617	0.749	1.223	1.594	3.008	1.931	0.105258	1.164	1.467	1.317	0.857	0.647	0.814	0.88	0.671	1.702	0.974	0.954	0.92	0.903	0.703	1.85	1.142	0.86356
P04114	3772	K	Apolipoprotein B-100	APOB	1	0.0252431	79.474	EIQIYK(1)K	2	0.054085	1	0.907	1.204	1.471	0.981	0.777	0.912	0.922	1.55	1.621	1.342	0.148517	1.164	1.467	1.317	0.857	0.647	0.814	0.779	0.821	1.117	1.145	1.201	1.12	0.68	0.684	0.997	0.784	0.088543
P04114	2442	K	Apolipoprotein B-100	APOB	1	1.69726e-18	164.8	SFDYHQFVDETNDK(1)IR	3	-0.3143	1	0.908	1.257	1.574	1.03	0.719	0.817	0.879	1.748	1.936	1.457	0.130682	1.164	1.467	1.317	0.857	0.647	0.814	0.78	0.857	1.195	1.202	1.111	1.004	0.649	0.771	1.19	0.854	0.28358
P04179	130	K	Superoxide dismutase [Mn], mitochondrial	SOD2	1	0.00274052	71.614	DFGSFDK(1)FK	3	0.9305	1												0.945	0.938	0.937	1.165	1.069	0.968
P04216	60	K	Thy-1 membrane glycoprotein	THY1	1	4.49835e-05	81.51	K(1)HVLFGTVGVPEHTYR	3	0.34784	1	0.587	1.219	1.201	1.279	0.873	0.979	0.457	1.396	1.235	0.96	0.77836	1.123	0.811	0.854	1.015	1.175	0.984	0.523	1.503	1.406	1.26	0.743	0.995	0.415	2.023	1.413	1.145	0.88622
P04406	334	K	Glyceraldehyde-3-phosphate dehydrogenase	GAPDH	1	0.000696494	79.089	VVDLMAHMASK(1)E	2	-0.88304	5	0.858	0.989	1.38	1.011	0.903	1.023	0.847	1.095	1.357	1.099	0.63352	0.849	0.899	0.868	1.091	1.079	1.15	1.011	1.1	1.59	0.927	0.837	0.89	1.091	1.314	1.787	1.394	0.09216
P04406	194	K	Glyceraldehyde-3-phosphate dehydrogenase	GAPDH	1	3.48098e-26	197.07	TVDGPSGK(1)LWR	3	-0.094326	4	0.679	0.696	0.829	1.193	1.233	1.272	0.568	0.564	0.656	0.596	0.00135518	0.849	0.899	0.868	1.091	1.079	1.15	0.8	0.774	0.955	1.093	1.143	1.106	0.732	0.677	0.863	0.757	0.0131805
P04406	61	K	Glyceraldehyde-3-phosphate dehydrogenase	GAPDH	1	0.000266894	94.465	FHGTVK(1)AENGK	3	0.78352	2	0.675	0.686	0.736	1.168	1.282	1.321	0.577	0.535	0.56	0.556	0.00021552	0.849	0.899	0.868	1.091	1.079	1.15	0.795	0.763	0.848	1.071	1.188	1.149	0.742	0.642	0.738	0.706	0.0013016
P04406	139	K	Glyceraldehyde-3-phosphate dehydrogenase	GAPDH	1	3.98209e-51	200.95	VIISAPSADAPMFVMGVNHEK(1)YDNSLK	3	0.79801	9	0.658	0.685	1.285	1.1	1.147	1.161	0.597	0.596	1.113	0.771	0.29066	0.849	0.899	0.868	1.091	1.079	1.15	0.775	0.762	1.48	1.008	1.063	1.01	0.769	0.717	1.465	0.979	0.77608
P04406	227	K	Glyceraldehyde-3-phosphate dehydrogenase	GAPDH	1	1.02355e-08	126.56	VIPELNGK(1)LTGMAFR	3	-0.76242	6	1.014	1.694	0.599	0.999	0.811	0.999	1.011	2.088	0.603	1.177	0.80792	0.849	0.899	0.868	1.091	1.079	1.15	1.194	1.884	0.69	0.916	0.752	0.869	1.303	2.505	0.794	1.485	0.34412
P04406	263	K	Glyceraldehyde-3-phosphate dehydrogenase	GAPDH	1	1.9476e-06	125.72	VVK(1)QASEGPLK	3	0.20639	2	0.795	0.843	0.883	1.093	1.134	1.217	0.725	0.744	0.729	0.732	0.0020561	0.849	0.899	0.868	1.091	1.079	1.15	0.936	0.938	1.017	1.002	1.051	1.058	0.934	0.892	0.961	0.929	0.083956
P04406	254	K	Glyceraldehyde-3-phosphate dehydrogenase	GAPDH	0.999763	0.00142644	72.29	PAK(1)YDDIKK	3	0.020774	3	0.758	0.752	1.011	1.027	1.3	1.141	0.737	0.578	0.89	0.727	0.052644	0.849	0.899	0.868	1.091	1.079	1.15	0.893	0.836	1.165	0.941	1.205	0.992	0.949	0.694	1.174	0.922	0.53436
P04406	219	K	Glyceraldehyde-3-phosphate dehydrogenase	GAPDH	1	3.37586e-05	109	AVGK(1)VIPELNGK	2	-0.034626	2	0.848	0.941	1.401	1.013	0.948	1.009	0.836	0.992	1.394	1.074	0.7868	0.849	0.899	0.868	1.091	1.079	1.15	0.999	1.047	1.614	0.929	0.879	0.877	1.075	1.191	1.84	1.363	0.20428
P04406	86	K	Glyceraldehyde-3-phosphate dehydrogenase	GAPDH	1	3.13273e-22	149.32	IK(1)WGDAGAEYVVESTGVFTTMEK	3	0.10156	1	0.752	0.76	1.137	1.244	0.971	1.158	0.602	0.782	0.987	0.785	0.173917	0.849	0.899	0.868	1.091	1.079	1.15	0.886	0.845	1.31	1.14	0.9	1.007	0.777	0.939	1.301	0.998	0.91612
P04406	117	K	Glyceraldehyde-3-phosphate dehydrogenase	GAPDH	1	0.000432565	103.26	AGAHLQGGAK(1)R	2	-0.41232	3	0.627	1.019	0.812	1.041	1.239	1.223	0.601	0.822	0.668	0.702	0.070142	0.849	0.899	0.868	1.091	1.079	1.15	0.739	1.133	0.935	0.954	1.148	1.063	0.775	0.987	0.88	0.887	0.3818
P04406	5	K	Glyceraldehyde-3-phosphate dehydrogenase	GAPDH	1	0.000520439	92.538	VK(1)VGVNGFGR	2	0.33299	5	0.74	0.916	1.145	1.123	1.001	1.132	0.658	0.916	1.016	0.86	0.28034	0.849	0.899	0.868	1.091	1.079	1.15	0.872	1.019	1.319	1.029	0.928	0.984	0.847	1.098	1.34	1.091	0.58538
P04632	179	K	Calpain small subunit 1	CAPNS1	1	0.000998395	78.964	WQAIYK(1)QFDTDR	3	0.4007	1	0.848	1.096	2.005	0.963	0.691	0.782	0.878	1.585	2.576	1.621	0.194118	0.963	0.851	0.849	1.058	1.043	1.16	0.881	1.288	2.362	0.91	0.663	0.674	0.968	1.943	3.504	2.016	0.108402
P04632	135	K	Calpain small subunit 1	CAPNS1	1	1.85737e-05	102.64	HPDLK(1)TDGFGIDTCR	3	-0.054864	1	0.728	1.031	1.239	1.301	0.83	0.996	0.558	1.242	1.25	0.959	0.8233	0.963	0.851	0.849	1.058	1.043	1.16	0.756	1.212	1.459	1.23	0.796	0.859	0.615	1.523	1.698	1.188	0.55054
P04792	123	K	Heat shock protein beta-1	HSPB1	1	5.3003e-05	102.9	TKDGVVEITGK(1)HEER	3	-0.061541	3	1.058	0.977	1.5	0.896	0.811	0.98	1.179	1.207	1.538	1.316	0.142984	1.197	1.065	1.083	0.841	0.864	0.991	0.884	0.917	1.385	1.065	0.939	0.989	0.83	0.977	1.4	1.064	0.7901
P04792	112	K	Heat shock protein beta-1	HSPB1	1	5.6607e-13	135.38	VSLDVNHFAPDELTVK(1)TK	4	-0.21988	2	0.808	0.952	1.298	1.356	0.687	1.029	0.594	1.386	1.268	0.995	0.95786	1.197	1.065	1.083	0.841	0.864	0.991	0.675	0.894	1.199	1.612	0.795	1.038	0.419	1.125	1.155	0.803	0.4857
P04792	198	K	Heat shock protein beta-1	HSPB1	1	1.31609e-09	119.8	AQLGGPEAAK(1)SDETAAK	3	0.08989	1	0.826	1.213	0.691	1.375	0.773	1.129	0.6	1.569	0.615	0.833	0.4822	1.197	1.065	1.083	0.841	0.864	0.991	0.69	1.139	0.638	1.635	0.895	1.139	0.422	1.273	0.56	0.672	0.187603
P04843	559	K	Dolichyl-diphosphooligosaccharide--protein glycosyltransferase subunit 1	RPN1	1	0.000131163	100.93	LDAQVK(1)ELVLK	3	-0.60986	1												1.034	0.974	1.051	0.967	0.999	1.013
P04843	576	K	Dolichyl-diphosphooligosaccharide--protein glycosyltransferase subunit 1	RPN1	1	0.00889529	83.614	LVAGK(1)LK	2	0.78308	1	0.854	0.888	1.167	1.065	0.969	1.129	0.799	0.916	1.038	0.92	0.44324	1.034	0.974	1.051	0.967	0.999	1.013	0.826	0.912	1.11	1.101	0.97	1.115	0.75	0.94	0.996	0.894	0.29366
P04899	198	K	Guanine nucleotide-binding protein G(i) subunit alpha-2	GNAI2	1	0.000762869	71.279	DLHFK(1)MFDVGGQR	3	0.09938	2	0.781	1.045	1.795	1.039	0.817	0.828	0.749	1.278	2.18	1.349	0.39304	1.109	1.158	1.159	0.945	0.867	0.871	0.704	0.902	1.549	1.099	0.942	0.951	0.641	0.958	1.629	1.054	0.99904
P05090	175	K	Apolipoprotein D	APOD	1	0.00417747	59.227	NILTSNNIDVK(1)K	3	-0.11876	1												1.182	1.174	1.245	0.876	0.834	0.875
P05090	176	K	Apolipoprotein D	APOD	1	0.000691681	85.554	K(1)MTVTDQVNCPK	3	-1.2982	1												1.182	1.174	1.245	0.876	0.834	0.875
P05091	428	K	Aldehyde dehydrogenase, mitochondrial	ALDH2	1	0.00990224	66.004	FK(1)TIEEVVGR	2	0.15879	1	0.96	1.083	1.388	1.013	0.896	0.877	0.944	1.208	1.592	1.232	0.16662	1.21	1.142	1.113	0.929	1.064	0.755	0.793	0.948	1.247	1.09	0.842	1.162	0.728	1.126	1.073	0.966	0.80666
P05091	368	K	Aldehyde dehydrogenase, mitochondrial	ALDH2	1	2.74942e-29	192.39	TEQGPQVDETQFK(1)K	3	-0.31973	1	0.982	0.985	0.88	1.001	1.293	0.914	0.978	0.762	0.967	0.887	0.37604	1.21	1.142	1.113	0.929	1.064	0.755	0.812	0.863	0.791	1.078	1.215	1.211	0.753	0.71	0.653	0.704	0.00173767
P05109	84	K	Protein S100-A8	S100A8	1	4.28831e-06	79.469	MGVAAHK(1)K	3	-0.040805	1												1.099	2.184	1.466	0.635	0.59	0.556
P05109	92	K	Protein S100-A8	S100A8	1	0.000681695	105.52	SHEESHK(1)E	3	-0.10764	2	1.226	2.673	1.619	0.301	0.448	0.419	4.066	5.967	3.878	4.724	0.0042777	1.099	2.184	1.466	0.635	0.59	0.556	1.116	1.224	1.104	0.474	0.759	0.754	2.354	1.613	1.464	1.733	0.022942
P05109	36	K	Protein S100-A8	S100A8	1	9.98053e-07	120.87	K(1)LLETECPQYIR	3	-0.43724	1	0.91	1.449	1.426	0.945	0.684	0.879	0.96	2.117	1.632	1.509	0.0925	1.099	2.184	1.466	0.635	0.59	0.556	0.828	0.663	0.973	1.488	1.159	1.581	0.556	0.572	0.615	0.583	0.020563
P05109	23	K	Protein S100-A8	S100A8	1	0.00049614	86.729	YSLIK(1)GNFHAVYR	3	-1.1381	1	0.866	1.649	1.507	0.856	0.676	0.806	1.01	2.441	1.878	1.72	0.075337	1.099	2.184	1.466	0.635	0.59	0.556	0.788	0.755	1.028	1.348	1.146	1.45	0.585	0.659	0.709	0.652	0.022023
P05155	385	K	Plasma protease C1 inhibitor	SERPING1	1	0.000885213	84.605	AIMEK(1)LEMSK	2	1.1656	3												1.22	1.387	1.295	0.708	0.809	0.821
P05155	390	K	Plasma protease C1 inhibitor	SERPING1	1	1.98002e-08	123.29	LEMSK(1)FQPTLLTLPR	3	0.72059	1	0.855	1.513	1.571	0.823	0.734	0.845	1.036	2.061	1.869	1.64	0.084279	1.22	1.387	1.295	0.708	0.809	0.821	0.701	1.091	1.213	1.162	0.907	1.029	0.603	1.203	1.179	0.97	0.78964
P05155	300	K	Plasma protease C1 inhibitor	SERPING1	1	0.00243056	80.688	WK(1)TTFDPK	3	0.4409	2	0.934	1.091	1.479	0.9	0.884	0.942	1.036	1.234	1.577	1.285	0.2297	1.22	1.387	1.295	0.708	0.809	0.821	0.766	0.787	1.142	1.271	1.093	1.147	0.603	0.72	0.996	0.768	0.109421
P05413	59	K	Fatty acid-binding protein, heart	FABP3	1	0.0210192	43.305	THSTFK(1)NTEISFK	3	0.10438	1												0.985	0.804	0.805	0.953	1.157	1.145
P05413	97	K	Fatty acid-binding protein, heart	FABP3	1	0.00957765	50.305	LVHLQK(1)WDGQETTLVR	3	-0.2126	2												0.985	0.804	0.805	0.953	1.157	1.145
P05413	91	K	Fatty acid-binding protein, heart	FABP3	1	0.0149485	51.073	SIVTLDGGK(1)LVHLQK	3	-0.67417	1												0.985	0.804	0.805	0.953	1.157	1.145
P05413	15	K	Fatty acid-binding protein, heart	FABP3	1	0.00253475	65.179	LVDSK(1)NFDDYMK	3	-0.32071	1												0.985	0.804	0.805	0.953	1.157	1.145
P05452	42	K	Tetranectin	CLEC3B	1	5.36672e-08	126.77	KDVVNTK(1)MFEELK	3	0.025025	1	0.734	0.856	1.3	1.148	1.086	0.984	0.638	0.789	1.329	0.898	0.4855
P05556	163	K	Integrin beta-1	ITGB1	1	1.56486e-06	87.668	DDLENVK(1)SLGTDLMNEMR	3	0.20423	1												0.864	0.845	0.746	1.046	1.17	1.172
P05556	765	K	Integrin beta-1	ITGB1	1	0.0180944	73.233	EFAK(1)FEK	2	-4.4905	1	0.86	0.859	1.019	1.032	1.1	1.153	0.831	0.781	0.889	0.833	0.047457	0.864	0.845	0.746	1.046	1.17	1.172	0.995	1.017	1.366	0.987	0.94	0.984	1.008	1.082	1.388	1.16	0.31292
P05556	238	K	Integrin beta-1	ITGB1	1	1.107e-05	112.64	GEVFNELVGK(1)QR	3	-0.04323	2	0.894	0.923	1.538	0.904	0.859	1.07	0.988	1.074	1.444	1.184	0.49416	0.864	0.845	0.746	1.046	1.17	1.172	1.035	1.092	2.062	0.864	0.734	0.913	1.198	1.488	2.258	1.668	0.114705
P05556	228	K	Integrin beta-1	ITGB1	1	2.39509e-30	183.77	NVLSLTNK(1)GEVFNELVGK	3	0.46373	1												0.864	0.845	0.746	1.046	1.17	1.172
P05556	134	K	Integrin beta-1	ITGB1	1	1.26044e-05	111.79	SGEPQTFTLK(1)FK	3	0.33336	1	1.005	0.856	1.285	1.075	0.884	1.023	0.933	0.969	1.264	1.055	0.76168	0.864	0.845	0.746	1.046	1.17	1.172	1.163	1.013	1.723	1.028	0.756	0.873	1.131	1.34	1.974	1.467	0.115463
P05976	141	K	Myosin light chain 1/3, skeletal muscle isoform	MYL1	1	1.13345e-11	137.61	VFDK(1)EGNGTVMGAELR	2	-0.27996	3	0.81	1.003	1.516	0.922	0.883	1.057	0.876	1.137	1.441	1.163	0.56694	0.759	0.949	4.043	0.231	0.383	0.269	1.067	1.057	0.375	3.991	2.305	3.929	0.267	0.459	0.095	0.244	0.0192564
P06396	348	K	Gelsolin	GSN	1	0.0104668	67.334	GK(1)QANTEER	2	0.23483	1	0.843	0.873	0.888	1.107	1.248	1.044	0.76	0.699	0.854	0.766	0.0085017
P06396	548	K	Gelsolin	GSN	1	0.00145275	75.474	PMIIYK(1)GGTSR	3	-0.38842	1	1.059	0.936	1.047	1.082	1.077	0.902	0.977	0.868	1.166	0.994	0.95562
P06396	648	K	Gelsolin	GSN	1	2.89035e-13	97.542	AQPVQVAEGSEPDGFWEALGGK(1)AAYR	3	-0.14876	1
P06396	368	K	Gelsolin	GSN	1	0.000987506	68.171	TASDFITK(1)MDYPK	3	-0.3838	1	0.714	1.003	1.357	0.943	1.085	1.039	0.755	0.924	1.313	1.002	0.88254
P06396	346	K	Gelsolin	GSN	1	0.00987162	81.297	IFVWK(1)GK	2	-0.1779	1	0.832	0.835	1.613	0.976	0.945	0.995	0.85	0.883	1.629	1.125	0.7913
P06703	31	K	Protein S100-A6	S100A6	0.999997	0.00195415	72.29	EGDKHTLSK(1)K	4	-0.48882	3	0.896	1.05	0.863	1.042	1.085	1.094	0.857	0.967	0.792	0.872	0.086257	1.127	1.005	1.035	1.008	0.914	0.931	0.795	1.045	0.834	1.034	1.187	1.175	0.769	0.88	0.71	0.787	0.06234
P06703	47	K	Protein S100-A6	S100A6	1	0.000288741	71.402	ELTIGSK(1)LQDAEIAR	2	0.70193	1												1.127	1.005	1.035	1.008	0.914	0.931
P06727	189	K	Apolipoprotein A-IV	APOA4	1	0.0188663	41.242	AK(1)IDQNVEELK(1)GR	3	3.0032	1	0.869	1.046	1.413	1.037	0.963	0.876	0.836	1.086	1.621	1.157	0.44102	1.24	1.115	1.141	1.001	0.74	0.891	0.701	0.938	1.238	1.036	1.301	0.983	0.677	0.721	1.259	0.867	0.43052
P06727	198	K	Apolipoprotein A-IV	APOA4	1	0.0188663	41.242	AK(1)IDQNVEELK(1)GR	3	3.0032	1	0.869	1.046	1.413	1.037	0.963	0.876	0.836	1.086	1.621	1.157	0.44102	1.24	1.115	1.141	1.001	0.74	0.891	0.701	0.938	1.238	1.036	1.301	0.983	0.677	0.721	1.259	0.867	0.43052
P06732	172	K	Creatine kinase M-type	CKM	1	0.0213931	69.998	GK(1)YYPLK	2	-1.144	1												1.329	1.266	3	0.353	0.485	0.357
P06733	221	K	Alpha-enolase	ENO1	1	1.32498e-20	112.34	DATNVGDEGGFAPNILENK(1)EGLELLK	3	3.2479	2	0.692	0.734	0.729	1.127	1.235	1.355	0.612	0.594	0.54	0.58	0.00065506	0.849	0.851	0.825	1.068	1.155	1.147	0.815	0.863	0.884	1.055	1.069	1.181	0.773	0.807	0.749	0.775	0.0041178
P06733	233	K	Alpha-enolase	ENO1	1	0.00128846	89.507	TAIGK(1)AGYTDK	2	-0.41411	2	0.828	0.648	0.717	1.1	1.33	1.258	0.752	0.487	0.573	0.595	0.0045374	0.849	0.851	0.825	1.068	1.155	1.147	0.975	0.761	0.869	1.03	1.152	1.097	0.947	0.661	0.792	0.794	0.040745
P06733	28	K	Alpha-enolase	ENO1	1	3.91843e-08	115.26	GNPTVEVDLFTSK(1)GLFR	3	0.047561	1	1.02	1.562	1.347	0.863	0.634	0.88	1.178	2.464	1.538	1.653	0.038458	0.849	0.851	0.825	1.068	1.155	1.147	1.201	1.835	1.633	0.808	0.549	0.767	1.486	3.342	2.129	2.198	0.0108966
P06733	228	K	Alpha-enolase	ENO1	1	0.000196433	99.5	EGLELLK(1)TAIGK	3	0.3037	1												0.849	0.851	0.825	1.068	1.155	1.147
P06733	64	K	Alpha-enolase	ENO1	1	0.00173551	72.29	GVSK(1)AVEHINK	3	-0.90202	1	0.555	0.666	0.464	1.461	1.351	1.287	0.379	0.492	0.362	0.411	0.00125608	0.849	0.851	0.825	1.068	1.155	1.147	0.654	0.783	0.562	1.368	1.17	1.122	0.478	0.669	0.501	0.546	0.0057368
P06733	80	K	Alpha-enolase	ENO1	1	1.87095e-05	128.03	TIAPALVSK(1)K	2	0.48238	4	0.657	0.515	0.514	1.188	1.494	1.392	0.551	0.345	0.371	0.414	0.00112332	0.849	0.851	0.825	1.068	1.155	1.147	0.774	0.605	0.623	1.112	1.294	1.214	0.696	0.468	0.513	0.553	0.0026025
P06733	406	K	Alpha-enolase	ENO1	1	0.00203845	83.948	LAK(1)YNQLLR	2	-0.14839	2	0.701	0.86	1.029	1.145	1.088	1.18	0.61	0.791	0.876	0.759	0.064235	0.849	0.851	0.825	1.068	1.155	1.147	0.826	1.011	1.247	1.072	0.942	1.029	0.771	1.073	1.212	1.013	0.99568
P06733	262	K	Alpha-enolase	ENO1	1	6.5099e-18	173.44	YDLDFK(1)SPDDPSR	2	0.42298	2	0.679	0.838	1.109	1.05	1.219	1.13	0.644	0.688	0.987	0.773	0.136082	0.849	0.851	0.825	1.068	1.155	1.147	0.8	0.985	1.344	0.983	1.055	0.985	0.814	0.934	1.364	1.035	0.94428
P06733	92	K	Alpha-enolase	ENO1	1	6.65188e-08	119.65	IDK(1)LMIEMDGTENK	3	-0.13142	1	0.877	1.276	0.988	1.02	1.029	0.938	0.857	1.242	1.059	1.052	0.75248	0.849	0.851	0.825	1.068	1.155	1.147	1.033	1.499	1.198	0.955	0.891	0.818	1.082	1.682	1.465	1.4	0.049321
P06733	81	K	Alpha-enolase	ENO1	1	0.000232585	109.29	K(1)LNVTEQEK	3	-0.66365	2												0.849	0.851	0.825	1.068	1.155	1.147
P06733	103	K	Alpha-enolase	ENO1	1	9.19723e-06	111.79	LMIEMDGTENK(1)SK	3	0.50534	1	0.748	0.859	1.163	0.979	1.21	1.097	0.762	0.709	1.066	0.843	0.26944	0.849	0.851	0.825	1.068	1.155	1.147	0.881	1.009	1.41	0.917	1.048	0.956	0.961	0.963	1.475	1.13	0.51522
P06733	60	K	Alpha-enolase	ENO1	1	0.00188116	101.65	YMGK(1)GVSK	2	0.69706	1	1.706	0.711	0.911	0.854	0.974	0.933	1.993	0.731	0.981	1.205	0.69842	0.849	0.851	0.825	1.068	1.155	1.147	2.009	0.835	1.104	0.8	0.843	0.813	2.511	0.991	1.358	1.607	0.25828
P06733	256	K	Alpha-enolase	ENO1	1	0.00196045	84.479	SGK(1)YDLDFK	3	-0.59932	2	0.752	0.638	1.178	1.08	1.176	1.181	0.695	0.543	1.003	0.747	0.22164	0.849	0.851	0.825	1.068	1.155	1.147	0.886	0.75	1.428	1.011	1.018	1.03	0.876	0.737	1.386	1.002	0.86596
P06733	126	K	Alpha-enolase	ENO1	1	2.90626e-05	112.44	AGAVEK(1)GVPLYR	3	-0.037265	4	0.694	0.928	1.023	1.117	1.115	1.144	0.62	0.832	0.898	0.783	0.158757	0.849	0.851	0.825	1.068	1.155	1.147	0.817	1.09	1.24	1.046	0.965	0.997	0.781	1.13	1.244	1.046	0.81744
P06733	5	K	Alpha-enolase	ENO1	1	0.0015891	91.069	SILK(1)IHAR	3	0.072517	1	1.136	1.347	1.178	0.953	0.767	0.854	1.189	1.754	1.387	1.422	0.012184	0.849	0.851	0.825	1.068	1.155	1.147	1.338	1.583	1.428	0.892	0.664	0.745	1.5	2.384	1.917	1.89	0.0029033
P06744	73	K	Glucose-6-phosphate isomerase	GPI	1	0.00868612	68.657	MLVDLAK(1)SR	2	-0.47906	1	0.815	0.907	1.027	1.156	1.13	1.014	0.703	0.803	1.017	0.833	0.07632	0.886	0.896	0.921	1.076	1.136	1.053	0.92	1.012	1.115	1.074	0.995	0.963	0.857	1.017	1.158	1.005	0.96604
P06744	454	K	Glucose-6-phosphate isomerase	GPI	0.999998	0.000108468	85.937	KELQAAGK(1)SPEDLER	3	0.49446	1	0.855	0.94	0.852	1.219	1.036	1.1	0.699	0.906	0.779	0.789	0.0147385	0.886	0.896	0.921	1.076	1.136	1.053	0.965	1.049	0.925	1.133	0.912	1.045	0.852	1.15	0.885	0.951	0.55228
P06748	27	K	Nucleophosmin	NPM1	1	0.0161506	54.982	ADK(1)DYHFK	3	0.29465	1	0.747	0.721	0.984	1.364	1.125	1.047	0.546	0.64	0.945	0.693	0.04272	0.969	0.924	0.952	1.113	1.016	0.991	0.771	0.78	1.034	1.226	1.107	1.057	0.629	0.705	0.978	0.763	0.057496
P06753	137	K	Tropomyosin alpha-3 chain	TPM3	1	0.0321272	63.816	ALK(1)DEEK	2	-0.7182	1	0.973	1.076	1.246	1.019	0.962	0.897	0.952	1.118	1.396	1.145	0.178664	1.041	1.173	1.261	0.831	0.887	1.024	0.935	0.917	0.988	1.226	1.085	0.876	0.763	0.845	1.128	0.891	0.3509
P06753	221	K	Tropomyosin alpha-3 chain	TPM3	1	0.000862602	91.961	EDK(1)YEEEIK	3	1.4177	3	0.781	0.752	1.043	1.129	1.008	1.27	0.691	0.746	0.826	0.756	0.080536	1.041	1.173	1.261	0.831	0.887	1.024	0.75	0.641	0.827	1.359	1.136	1.24	0.552	0.564	0.667	0.594	0.0044197
P06753	141	K	Tropomyosin alpha-3 chain	TPM3	1	0.000194248	97.69	DEEK(1)MELQEIQLK	3	0.48642	1	0.744	0.877	1.363	1.015	1.099	1.024	0.73	0.798	1.338	0.951	0.6924	1.041	1.173	1.261	0.831	0.887	1.024	0.715	0.748	1.081	1.221	1.239	1	0.586	0.604	1.081	0.735	0.09626
P06753	150	K	Tropomyosin alpha-3 chain	TPM3	1	0.000394738	92.856	MELQEIQLK(1)EAK	3	0.84082	2	0.954	0.823	1.099	0.99	1.12	1.071	0.962	0.734	1.031	0.904	0.30678	1.041	1.173	1.261	0.831	0.887	1.024	0.916	0.702	0.872	1.191	1.263	1.046	0.769	0.556	0.834	0.711	0.025417
P06899	121	K	Histone H2B type 1-J	HIST1H2BJ	1	0.00125808	89.266	AVTK(1)YTSAK	2	-0.76035	1	0.627	1.34	1.196	1.361	0.625	1.012	0.459	2.14	1.188	1.055	0.88258
P07099	52	K	Epoxide hydrolase 1	EPHX1	1	1.76412e-06	74.561	EDDSIRPFK(1)VETSDEEIHDLHQR	4	0.1088	2	0.81	0.861	1.494	1.161	0.898	0.95	0.696	0.96	1.582	1.052	0.93968	1.058	0.967	1.225	0.948	0.933	0.905	0.766	0.89	1.22	1.225	0.962	1.05	0.625	0.925	1.162	0.888	0.43912
P07099	286	K	Epoxide hydrolase 1	EPHX1	1	0.000918499	81.625	DVELLYPVK(1)EK	3	0.6915	1												1.058	0.967	1.225	0.948	0.933	0.905
P07108	67	K	Acyl-CoA-binding protein	DBI	1	0.00351974	78.342	GTSK(1)EDAMK	2	0.67687	4	1.029	0.86	1.295	1.099	1.051	0.828	0.933	0.818	1.571	1.069	0.70366	1.146	0.994	1.031	0.991	1.03	0.846	0.898	0.865	1.256	1.109	1.02	0.979	0.81	0.848	1.283	0.971	0.75074
P07108	55	K	Acyl-CoA-binding protein	DBI	1	0.000196871	113.24	AK(1)WDAWNELK	3	0.90751	2	0.803	0.822	1.117	1.243	1.001	1.062	0.644	0.821	1.058	0.829	0.193079	1.146	0.994	1.031	0.991	1.03	0.846	0.701	0.827	1.083	1.254	0.972	1.255	0.559	0.851	0.863	0.75	0.123722
P07195	308	K	L-lactate dehydrogenase B chain	LDHB	1	3.77266e-06	120.06	GLTSVINQK(1)LK	3	-1.5935	1												0.926	0.98	0.946	1.002	1.069	1.055
P07195	233	K	L-lactate dehydrogenase B chain	LDHB	1	0.000105572	83.54	EVHK(1)MVVESAYEVIK	3	-0.26207	1	0.813	1.262	1.557	1.017	0.704	0.92	0.798	1.792	1.701	1.375	0.25186	0.926	0.98	0.946	1.002	1.069	1.055	0.878	1.288	1.646	1.015	0.659	0.872	0.865	1.954	1.888	1.497	0.156919
P07195	310	K	L-lactate dehydrogenase B chain	LDHB	1	0.000186938	116.24	LK(1)DDEVAQLK	2	-0.1267	2	0.81	0.991	0.979	1.07	1.141	1.055	0.755	0.868	0.933	0.851	0.077138	0.926	0.98	0.946	1.002	1.069	1.055	0.875	1.011	1.035	1.068	1.067	1	0.819	0.948	1.035	0.932	0.2687
P07195	156	K	L-lactate dehydrogenase B chain	LDHB	1	0.00758799	66.429	LSGLPK(1)HR	2	-0.79337	2	0.802	0.936	1.063	1.348	0.855	1.055	0.593	1.095	1.013	0.86	0.41554	0.926	0.98	0.946	1.002	1.069	1.055	0.866	0.955	1.124	1.345	0.8	1	0.644	1.194	1.124	0.936	0.7868
P07195	7	K	L-lactate dehydrogenase B chain	LDHB	1	0.000340107	65.022	EK(1)LIAPVAEEEATVPNNK	3	-0.37635	1	0.835	1.342	1.192	1.028	0.887	0.912	0.81	1.513	1.315	1.192	0.35054	0.926	0.98	0.946	1.002	1.069	1.055	0.902	1.369	1.26	1.026	0.83	0.864	0.879	1.649	1.458	1.298	0.156099
P07195	318	K	L-lactate dehydrogenase B chain	LDHB	1	2.41303e-10	100.38	LKDDEVAQLK(1)K	3	0.30838	1												0.926	0.98	0.946	1.002	1.069	1.055
P07195	82	K	L-lactate dehydrogenase B chain	LDHB	1	0.000260946	83.692	IVADK(1)DYSVTANSK	3	-0.48427	1												0.926	0.98	0.946	1.002	1.069	1.055
P07237	81	K	Protein disulfide-isomerase	P4HB	1	3.96702e-09	116.13	LAK(1)VDATEESDLAQQYGVR	3	0.97724	1	0.899	0.984	1.258	1.166	0.926	0.917	0.77	1.064	1.379	1.044	0.77508	1.121	0.925	0.982	0.957	1.006	1.038	0.802	1.064	1.281	1.218	0.92	0.883	0.658	1.157	1.451	1.042	0.85426
P07237	271	K	Protein disulfide-isomerase	P4HB	1	0.00284389	60.157	SVSDYDGK(1)LSNFK	3	0.60136	1												1.121	0.925	0.982	0.957	1.006	1.038
P07237	103	K	Protein disulfide-isomerase	P4HB	1	0.0126393	65.719	GYPTIK(1)FFR	2	0.92033	1												1.121	0.925	0.982	0.957	1.006	1.038
P07237	276	K	Protein disulfide-isomerase	P4HB	1	0.000556553	89.231	LSNFK(1)TAAESFK	3	0.45748	1	0.866	0.811	1.861	0.916	1.036	0.799	0.942	0.782	2.343	1.286	0.54802	1.121	0.925	0.982	0.957	1.006	1.038	0.773	0.877	1.895	0.957	1.03	0.77	0.808	0.851	2.461	1.286	0.5823
P07237	71	K	Protein disulfide-isomerase	P4HB	1	0.0051105	75.566	LK(1)AEGSEIR	2	1.0272	1	0.855	0.843	1.234	1.059	1.061	1.04	0.806	0.794	1.192	0.928	0.54208	1.121	0.925	0.982	0.957	1.006	1.038	0.763	0.911	1.257	1.107	1.055	1.002	0.689	0.864	1.254	0.926	0.54882
P07237	283	K	Protein disulfide-isomerase	P4HB	1	0.00069615	93.096	TAAESFK(1)GK	3	-0.032356	2	1.09	0.791	0.854	1.092	1.257	0.937	0.996	0.629	0.917	0.832	0.22182	1.121	0.925	0.982	0.957	1.006	1.038	0.972	0.855	0.87	1.141	1.25	0.903	0.852	0.684	0.963	0.819	0.140302
P07237	385	K	Protein disulfide-isomerase	P4HB	1	0.0280883	40.516	NFEDVAFDEK(1)K	3	-1.532	1												1.121	0.925	0.982	0.957	1.006	1.038
P07237	444	K	Protein disulfide-isomerase	P4HB	1	3.21117e-07	115.8	VHSFPTLK(1)FFPASADR	3	-0.0522	1	0.649	1.071	1.656	1.035	0.925	0.91	0.626	1.157	1.831	1.176	0.76668	1.121	0.925	0.982	0.957	1.006	1.038	0.579	1.158	1.686	1.082	0.919	0.877	0.535	1.26	1.922	1.189	0.79996
P07355	152	K	Annexin A2	ANXA2	1	0.000641546	102.4	EMYK(1)TDLEK	2	-0.10496	4	0.848	0.888	1.506	0.99	1.046	0.913	0.855	0.848	1.659	1.099	0.76374	1.054	0.892	1.02	1.049	1.016	0.982	0.805	0.996	1.476	0.944	1.03	0.93	0.853	0.967	1.587	1.128	0.64518
P07355	233	K	Annexin A2	ANXA2	1	5.03478e-12	143.93	YK(1)SYSPYDMLESIR	3	0.42582	3	1.063	0.823	1.604	1.103	0.718	0.918	0.961	1.147	1.757	1.274	0.39592	1.054	0.892	1.02	1.049	1.016	0.982	1.009	0.923	1.573	1.051	0.707	0.935	0.96	1.306	1.682	1.302	0.28682
P07355	227	K	Annexin A2	ANXA2	1	0.000188528	98.368	SVPHLQK(1)VFDR	2	-0.28892	2	0.967	1.085	1.421	0.928	0.885	0.931	1.039	1.226	1.535	1.266	0.193139	1.054	0.892	1.02	1.049	1.016	0.982	0.917	1.216	1.393	0.885	0.871	0.948	1.036	1.396	1.469	1.304	0.11648
P07355	279	K	Annexin A2	ANXA2	1	0.00617305	80.688	LYDSMK(1)GK	2	0.26286	1	0.847	0.853	1.253	1.063	1.061	1.023	0.796	0.803	1.232	0.938	0.59736	1.054	0.892	1.02	1.049	1.016	0.982	0.804	0.956	1.228	1.013	1.044	1.042	0.794	0.916	1.179	0.964	0.71616
P07355	115	K	Annexin A2	ANXA2	1	0.000114248	69.379	TPAQYDASELK(1)ASMK	3	-0.8031	1	0.851	1.087	1.37	1.043	0.859	0.976	0.813	1.264	1.41	1.149	0.45258	1.054	0.892	1.02	1.049	1.016	0.982	0.807	1.219	1.343	0.994	0.845	0.994	0.812	1.443	1.351	1.189	0.40702
P07355	47	K	Annexin A2	ANXA2	1	1.1443e-05	112.44	DALNIETAIK(1)TK	2	-0.10438	2	0.824	1.016	1.798	0.94	0.825	0.894	0.874	1.232	2.022	1.368	0.33544	1.054	0.892	1.02	1.049	1.016	0.982	0.782	1.139	1.763	0.896	0.812	0.91	0.873	1.403	1.937	1.407	0.34936
P07355	176	K	Annexin A2	ANXA2	1	0.000407724	121.58	LMVALAK(1)GR	2	0.12897	1	0.946	1.093	1.356	1.026	0.906	0.881	0.92	1.207	1.548	1.207	0.192916	1.054	0.892	1.02	1.049	1.016	0.982	0.898	1.225	1.329	0.978	0.892	0.897	0.918	1.373	1.482	1.248	0.165785
P07355	324	K	Annexin A2	ANXA2	1	1.54298e-06	106.82	SLYYYIQQDTK(1)GDYQK	3	0.24199	1												1.054	0.892	1.02	1.049	1.016	0.982
P07355	302	K	Annexin A2	ANXA2	1	0.0220866	58.699	SEVDMLK(1)IR	2	-1.1816	1	0.963	0.916	1.561	1.044	0.948	0.808	0.921	0.966	1.942	1.229	0.3845	1.054	0.892	1.02	1.049	1.016	0.982	0.914	1.027	1.53	0.995	0.933	0.823	0.919	1.101	1.859	1.262	0.27288
P07355	169	K	Annexin A2	ANXA2	1	0.000794258	100.02	K(1)LMVALAK	3	-1.2312	4	0.912	0.918	1.317	1.057	1.032	0.916	0.86	0.89	1.444	1.047	0.812	1.054	0.892	1.02	1.049	1.016	0.982	0.865	1.029	1.291	1.008	1.016	0.933	0.858	1.013	1.384	1.077	0.6328
P07355	157	K	Annexin A2	ANXA2	1	1.60215e-75	264	TDLEK(1)DIISDTSGDFRK	3	0.20073	3	0.892	0.979	1.389	0.994	1.012	0.916	0.895	0.967	1.524	1.116	0.54374	1.054	0.892	1.02	1.049	1.016	0.982	0.846	1.098	1.362	0.948	0.996	0.933	0.892	1.102	1.46	1.149	0.47708
P07355	148	K	Annexin A2	ANXA2	1	0.00251909	89.55	VYK(1)EMYK	3	0.47869	4	0.871	0.914	1.598	0.978	0.991	0.876	0.888	0.922	1.836	1.189	0.53462	1.054	0.892	1.02	1.049	1.016	0.982	0.826	1.025	1.567	0.932	0.975	0.892	0.886	1.051	1.757	1.221	0.47814
P07451	126	K	Carbonic anhydrase 3	CA3	1	1.34512e-12	130.29	YAAELHLVHWNPK(1)YNTFK	4	0.2545	1	1.269	0.978	2.199	0.614	0.653	0.751	2.064	1.496	2.942	2.203	0.040536	1.285	1.444	1.786	0.577	0.684	0.605	0.988	0.677	1.231	1.064	0.955	1.241	0.929	0.709	0.992	0.888	0.49706
P07585	147	K	Decorin	DCN	1	0.0081374	78.113	ELPEK(1)MPK	2	-1.5397	2	1.077	1.063	1.37	0.899	0.79	1.003	1.194	1.345	1.374	1.304	0.070696	0.971	0.851	1.495	1.044	0.788	1.009	1.109	1.249	0.916	0.861	1.003	0.994	1.288	1.245	0.922	1.146	0.27458
P07585	200	K	Decorin	DCN	1	0.000311563	73.834	SSGIENGAFQGMK(1)K	3	-1.2701	2	0.702	1.044	1.124	1.012	0.986	1.195	0.692	1.058	0.947	0.899	0.47904	0.971	0.851	1.495	1.044	0.788	1.009	0.723	1.227	0.752	0.969	1.251	1.184	0.746	0.981	0.635	0.794	0.2438
P07585	130	K	Decorin	DCN	1	0.000247458	84.753	VSPGAFTPLVK(1)LER	2	-1.1835	2	0.963	1.05	1.678	0.998	0.735	0.866	0.961	1.43	1.948	1.42	0.166377	0.971	0.851	1.495	1.044	0.788	1.009	0.992	1.234	1.122	0.956	0.933	0.858	1.038	1.323	1.308	1.219	0.051959
P07585	280	K	Decorin	DCN	1	0.00114999	78.884	ELHLDNNK(1)LTR	3	0.73989	1	0.861	0.842	1.037	1.117	1.028	1.141	0.77	0.82	0.914	0.834	0.064937	0.971	0.851	1.495	1.044	0.788	1.009	0.887	0.989	0.694	1.07	1.305	1.131	0.829	0.758	0.614	0.733	0.057504
P07585	164	K	Decorin	DCN	1	0.00221627	70.942	AHENEITK(1)VR	3	0.91728	1	1.048	1.242	1.438	0.739	0.811	0.978	1.413	1.531	1.477	1.475	0.034695	0.971	0.851	1.495	1.044	0.788	1.009	1.079	1.459	0.962	0.708	1.029	0.969	1.524	1.418	0.993	1.293	0.20862
P07737	116	K	Profilin-1	PFN1	1	3.82287e-06	71.637	TLVLLMGK(1)EGVHGGLINK	3	0.9958	1												0.989	0.905	0.888	1.026	1.153	1.028
P07737	105	K	Profilin-1	PFN1	1	7.58531e-13	137.17	STGGAPTFNVTVTK(1)TDK	3	0.072732	1	0.883	0.869	0.955	1.092	1.117	1.101	0.807	0.778	0.872	0.818	0.0025036	0.989	0.905	0.888	1.026	1.153	1.028	0.893	0.96	1.075	1.064	0.969	1.071	0.839	0.991	1.004	0.943	0.39234
P07737	54	K	Profilin-1	PFN1	1	6.84661e-10	120.56	TFVNITPAEVGVLVGK(1)DR	2	0.30336	2	0.894	1.574	1.093	0.819	0.985	0.862	1.088	1.598	1.275	1.336	0.20394	0.989	0.905	0.888	1.026	1.153	1.028	0.904	1.739	1.231	0.798	0.854	0.839	1.133	2.036	1.467	1.555	0.1659
P07738	247	K	Bisphosphoglycerate mutase	BPGM	1	0.0148366	88.37	K(1)VEDQGK	2	0.64549	1	0.97	1.987	1.156	0.767	0.733	0.74	1.263	2.711	1.57	1.836	0.122581	1.092	1.608	1.295	0.804	0.746	0.791	0.888	1.236	0.893	0.954	0.983	0.936	0.931	1.257	0.954	1.05	0.77042
P07900	446	K	Heat shock protein HSP 90-alpha	HSP90AA1	1	0.000447897	88.282	NIK(1)LGIHEDSQNR	3	-0.45932	1	1.031	0.989	0.966	1.091	0.955	1.039	0.942	1.036	0.936	0.968	0.50748	1.078	1.093	1.072	0.986	0.894	0.917	0.956	0.905	0.901	1.106	1.068	1.133	0.864	0.847	0.795	0.835	0.0021602
P07900	632	K	Heat shock protein HSP 90-alpha	HSP90AA1	1	4.9634e-18	156.49	K(1)HLEINPDHSIIETLR	3	0.27042	2	0.91	1.17	1.628	0.807	0.83	0.938	1.123	1.409	1.745	1.44	0.124819	1.078	1.093	1.072	0.986	0.894	0.917	0.844	1.07	1.519	0.818	0.928	1.023	1.032	1.153	1.485	1.24	0.3575
P07900	567	K	Heat shock protein HSP 90-alpha	HSP90AA1	1	3.05256e-05	136.27	TK(1)FENLCK	3	-0.25943	2	0.967	0.85	0.756	1.075	1.205	1.114	0.897	0.706	0.681	0.758	0.023383	1.078	1.093	1.072	0.986	0.894	0.917	0.897	0.778	0.705	1.09	1.348	1.215	0.823	0.577	0.58	0.652	0.0098829
P07900	362	K	Heat shock protein HSP 90-alpha	HSP90AA1	1	0.027087	61.582	NNIK(1)LYVR	2	-1.5722	1	0.893	0.867	1.294	1.089	0.983	0.999	0.818	0.881	1.302	0.994	0.87774	1.078	1.093	1.072	0.986	0.894	0.917	0.828	0.793	1.207	1.104	1.1	1.089	0.75	0.721	1.108	0.859	0.3293
P07900	191	K	Heat shock protein HSP 90-alpha	HSP90AA1	1	6.58887e-18	158.29	VILHLK(1)EDQTEYLEER	3	0.41232	2	0.896	1.121	1.561	0.912	0.857	0.91	0.98	1.307	1.726	1.336	0.24642	1.078	1.093	1.072	0.986	0.894	0.917	0.831	1.026	1.456	0.925	0.959	0.992	0.898	1.07	1.468	1.152	0.55842
P07900	657	K	Heat shock protein HSP 90-alpha	HSP90AA1	0.999011	0.00125473	79.492	AEADK(0.001)NDK(0.999)SVK	3	0.33079	1	1.035	0.852	0.725	1.095	1.259	1.016	0.943	0.677	0.717	0.775	0.096015	1.078	1.093	1.072	0.986	0.894	0.917	0.96	0.78	0.676	1.111	1.408	1.108	0.864	0.554	0.61	0.666	0.033623
P07900	499	K	Heat shock protein HSP 90-alpha	HSP90AA1	1	7.2129e-41	195.55	HIYYITGETK(1)DQVANSAFVER	3	-1.2173	1	0.823	0.982	1.338	1.085	0.977	0.952	0.756	1.005	1.413	1.043	0.88352	1.078	1.093	1.072	0.986	0.894	0.917	0.763	0.898	1.248	1.1	1.093	1.038	0.694	0.822	1.202	0.9	0.4787
P07900	654	K	Heat shock protein HSP 90-alpha	HSP90AA1	1	0.0198741	66.056	AEADK(1)NDK	2	2.1616	1	1.095	1.025	0.856	0.953	1.237	0.905	1.146	0.828	0.951	0.962	0.7881	1.078	1.093	1.072	0.986	0.894	0.917	1.016	0.938	0.799	0.967	1.384	0.987	1.051	0.678	0.81	0.825	0.2484
P07951	70	K	Tropomyosin beta chain	TPM2	1	4.13963e-05	109.83	EAQEK(1)LEQAEK	3	-1.3007	4	0.848	0.882	0.953	1.061	1.106	1.155	0.798	0.797	0.829	0.808	0.0070646	0.927	0.897	2.463	0.592	0.759	0.828	0.915	0.983	0.387	1.792	1.457	1.395	0.511	0.675	0.277	0.492	0.06464
P07951	76	K	Tropomyosin beta chain	TPM2	1	0.00402704	95.502	LEQAEK(1)K	2	-0.52519	2	0.775	0.807	0.947	1.11	1.07	1.259	0.697	0.754	0.756	0.735	0.0171027	0.927	0.897	2.463	0.592	0.759	0.828	0.836	0.9	0.384	1.875	1.41	1.521	0.446	0.638	0.252	0.441	0.037123
P07951	220	K	Tropomyosin beta chain	TPM2	1	0.000862602	91.961	EDK(1)YEEEIK	3	1.4177	3	0.781	0.752	1.043	1.129	1.008	1.27	0.691	0.746	0.826	0.756	0.080536	0.927	0.897	2.463	0.592	0.759	0.828	0.843	0.838	0.423	1.907	1.328	1.534	0.442	0.631	0.276	0.441	0.02742
P07951	226	K	Tropomyosin beta chain	TPM2	0.999999	1.69416e-10	138.91	EDKYEEEIK(1)LLEEK	4	0.11878	3	0.773	0.854	1.072	1.095	0.989	1.232	0.704	0.863	0.875	0.814	0.141819	0.927	0.897	2.463	0.592	0.759	0.828	0.834	0.952	0.435	1.85	1.303	1.488	0.451	0.731	0.292	0.479	0.041176
P07951	65	K	Tropomyosin beta chain	TPM2	1	2.70003e-05	113.76	YSESVK(1)EAQEK	3	0.54611	3	0.78	0.794	1.093	0.989	1.122	1.23	0.787	0.708	0.894	0.798	0.138418	0.927	0.897	2.463	0.592	0.759	0.828	0.841	0.885	0.444	1.671	1.478	1.486	0.503	0.599	0.299	0.468	0.023616
P07954	221	K	Fumarate hydratase, mitochondrial	FH	1	0.000322681	91.549	LHDALDAK(1)SK	3	0.2241	1	0.547	0.673	0.861	1.254	1.213	1.337	0.435	0.555	0.646	0.547	0.0099005	0.855	0.874	0.938	1.057	1.099	1.16	0.64	0.77	0.918	1.186	1.104	1.153	0.54	0.697	0.796	0.676	0.0193996
P08133	418	K	Annexin A6	ANXA6	1	1.30516e-16	154.74	DLMTDLK(1)SEISGDLAR	3	-0.25269	3												0.841	0.844	0.858	1.115	1.173	1.122
P08133	40	K	Annexin A6	ANXA6	1	1.87301e-09	128.74	GFGSDK(1)EAILDIITSR	2	-2.0233	2	0.68	1.096	1.024	0.928	1.157	1.163	0.731	0.947	0.884	0.862	0.38034	0.841	0.844	0.858	1.115	1.173	1.122	0.809	1.299	1.193	0.832	0.986	1.037	0.972	1.317	1.15	1.156	0.4651
P08133	620	K	Annexin A6	ANXA6	1	0.000579078	96.604	GAGTDEK(1)TLTR	2	1.2602	1	0.811	0.813	0.804	1.169	1.317	1.049	0.693	0.618	0.77	0.687	0.029983	0.841	0.844	0.858	1.115	1.173	1.122	0.964	0.963	0.937	1.048	1.123	0.935	0.92	0.858	1.002	0.922	0.22186
P08133	579	K	Annexin A6	ANXA6	1	0.000850542	81.904	MTNYDVEHTIK(1)K	3	0.13355	1	0.808	0.944	1.077	1.177	1.044	1.018	0.685	0.905	1.063	0.873	0.21156	0.841	0.844	0.858	1.115	1.173	1.122	0.961	1.118	1.255	1.056	0.89	0.907	0.91	1.256	1.384	1.169	0.180545
P08133	600	K	Annexin A6	ANXA6	1	0.00135638	88.596	NK(1)PLFFADK	3	0.85492	2	0.73	0.848	1.029	1.053	1.237	1.115	0.692	0.685	0.928	0.766	0.066916	0.841	0.844	0.858	1.115	1.173	1.122	0.868	1.005	1.199	0.944	1.055	0.994	0.919	0.953	1.206	1.026	0.86172
P08133	68	K	Annexin A6	ANXA6	1	0.000107729	102.73	SLYGK(1)DLIADLK	3	-0.60438	1	0.701	0.745	0.86	1.077	1.509	1.059	0.649	0.494	0.817	0.633	0.026362	0.841	0.844	0.858	1.115	1.173	1.122	0.834	0.883	1.002	0.966	1.286	0.944	0.863	0.687	1.061	0.851	0.24444
P08133	406	K	Annexin A6	ANXA6	1	0.00217091	83.045	QTFK(1)SHFGR	2	0.56944	1	0.667	0.901	0.944	1.324	1.088	1.077	0.503	0.828	0.881	0.72	0.058701	0.841	0.844	0.858	1.115	1.173	1.122	0.793	1.068	1.1	1.187	0.928	0.96	0.668	1.151	1.146	0.963	0.76122
P08133	135	K	Annexin A6	ANXA6	1	6.06962e-09	117.37	TNEQMHQLVAAYK(1)DAYER	3	-1.6537	3	0.747	1.167	1.604	0.964	0.886	0.895	0.772	1.317	1.8	1.282	0.46236	0.841	0.844	0.858	1.115	1.173	1.122	0.888	1.383	1.869	0.865	0.755	0.798	1.027	1.832	2.342	1.712	0.087703
P08133	81	K	Annexin A6	ANXA6	1	0.00260939	76.927	YELTGK(1)FER	3	-0.59933	3	0.727	0.916	1.383	0.979	1.086	1.041	0.741	0.843	1.335	0.974	0.77824	0.841	0.844	0.858	1.115	1.173	1.122	0.864	1.085	1.612	0.878	0.926	0.928	0.984	1.172	1.737	1.303	0.33346
P08133	265	K	Annexin A6	ANXA6	1	0.0136319	70.908	AMK(1)GLGTR	2	0.63632	1	0.78	0.894	0.797	1.239	1.187	1.076	0.627	0.753	0.745	0.706	0.0042183	0.841	0.844	0.858	1.115	1.173	1.122	0.927	1.059	0.929	1.111	1.012	0.959	0.834	1.046	0.969	0.946	0.4156
P08133	644	K	Annexin A6	ANXA6	1	0.017804	53.756	EFIEK(1)YDK	3	1.4606	1												0.841	0.844	0.858	1.115	1.173	1.122
P08133	113	K	Annexin A6	ANXA6	1	3.08686e-19	150.69	DAISGIGTDEK(1)CLIEILASR	3	0.61179	1	0.765	1.371	1.582	0.958	0.704	0.919	0.797	1.947	1.731	1.441	0.24692	0.841	0.844	0.858	1.115	1.173	1.122	0.91	1.624	1.844	0.859	0.6	0.819	1.059	2.707	2.252	1.922	0.063981
P08133	478	K	Annexin A6	ANXA6	1	2.00789e-05	107.65	AINEAYK(1)EDYHK	3	0.2684	2	0.651	0.707	0.971	1.187	1.273	1.165	0.547	0.555	0.839	0.642	0.02156	0.841	0.844	0.858	1.115	1.173	1.122	0.774	0.838	1.132	1.065	1.085	1.038	0.727	0.772	1.091	0.861	0.29536
P08185	60	K	Corticosteroid-binding globulin	SERPINA6	1	0.000231309	109.71	HLVALSPK(1)K	3	-0.91377	1	1.109	1.282	1.081	0.913	0.942	0.864	1.21	1.361	1.257	1.277	0.0146194	1.163	1.319	1.314	0.733	0.825	0.831	0.954	0.972	0.823	1.246	1.142	1.04	0.766	0.851	0.791	0.802	0.040799
P08238	559	K	Heat shock protein HSP 90-beta	HSP90AB1	1	0.00194508	98.048	AK(1)FENLCK	3	-0.18835	3	0.934	0.982	1.029	1.105	1.084	0.95	0.844	0.906	1.089	0.938	0.32122	1.057	1.101	1.086	0.958	0.979	0.905	0.884	0.892	0.948	1.153	1.107	1.05	0.767	0.806	0.903	0.823	0.0050567
P08238	646	K	Heat shock protein HSP 90-beta	HSP90AB1	1	0.0198741	66.056	AEADK(1)NDK	2	2.1616	1	1.095	1.025	0.856	0.953	1.237	0.905	1.146	0.828	0.951	0.962	0.7881	1.057	1.101	1.086	0.958	0.979	0.905	1.036	0.931	0.788	0.995	1.264	1	1.041	0.737	0.788	0.845	0.20864
P08238	347	K	Heat shock protein HSP 90-beta	HSP90AB1	1	3.96485e-06	121.02	RAPFDLFENK(1)K	3	-0.12422	1												1.057	1.101	1.086	0.958	0.979	0.905
P08238	438	K	Heat shock protein HSP 90-beta	HSP90AB1	1	0.0209912	43.316	NLK(1)LGIHEDSTNR	3	-2.5356	1												1.057	1.101	1.086	0.958	0.979	0.905
P08397	128	K	Porphobilinogen deaminase	HMBS	1	2.99069e-05	85.362	ENPHDAVVFHPK(1)FVGK	4	-0.20915	1												1.001	1.663	1.217	0.872	0.752	0.822
P08670	373	K	Vimentin	VIM	1	1.14632e-18	169.17	LQDEIQNMK(1)EEMAR	2	-0.14181	8	0.942	1.424	1.135	1.036	0.794	0.882	0.906	1.793	1.293	1.291	0.1576	1.462	1.113	1.244	0.828	0.814	0.773	0.644	1.279	0.912	1.251	0.975	1.141	0.515	1.312	0.799	0.842	0.3852
P08670	120	K	Vimentin	VIM	1	0.00102903	90.827	FANYIDK(1)VR	2	-0.12922	3	1.339	1.042	1.65	0.84	0.771	0.704	1.592	1.351	2.355	1.741	0.0192235	1.462	1.113	1.244	0.828	0.814	0.773	0.916	0.936	1.326	1.014	0.947	0.911	0.903	0.988	1.456	1.107	0.51964
P08670	139	K	Vimentin	VIM	1	2.89468e-20	167.69	ILLAELEQLK(1)GQGK(1)SR	3	0.060208	2	0.959	1.47	1.421	0.985	0.794	0.698	0.971	1.852	2.047	1.554	0.063316	1.462	1.113	1.244	0.828	0.814	0.773	0.656	1.321	1.142	1.19	0.975	0.903	0.551	1.355	1.265	1.017	0.93772
P08670	97	K	Vimentin	VIM	1	2.3318e-41	195.05	LLQDSVDFSLADAINTEFK(1)NTR	3	-0.26663	1	1.119	1.378	1.279	0.84	0.708	0.932	1.327	1.947	1.379	1.523	0.0136595	1.462	1.113	1.244	0.828	0.814	0.773	0.765	1.238	1.028	1.014	0.87	1.206	0.754	1.423	0.852	0.981	0.86956
P08670	188	K	Vimentin	VIM	1	5.41259e-05	121.36	EK(1)LQEEMLQR	3	-0.91965	5	1.138	1.029	1.321	1.024	0.828	0.869	1.108	1.242	1.527	1.282	0.0633	1.462	1.113	1.244	0.828	0.814	0.773	0.778	0.925	1.062	1.237	1.017	1.124	0.629	0.91	0.945	0.819	0.125904
P08670	129	K	Vimentin	VIM	1	6.22229e-61	186.72	FLEQQNK(1)ILLAELEQLK	3	0.77459	1												1.462	1.113	1.244	0.828	0.814	0.773
P08670	168	K	Vimentin	VIM	1	0.00562788	60.161	QVDQLTNDK(1)AR	3	-0.35618	1	1.03	1.045	1.497	0.996	0.88	0.808	1.031	1.188	1.862	1.331	0.115205	1.462	1.113	1.244	0.828	0.814	0.773	0.705	0.939	1.203	1.203	1.081	1.045	0.586	0.869	1.151	0.855	0.32828
P08670	143	K	Vimentin	VIM	1	2.89468e-20	167.69	ILLAELEQLK(1)GQGK(1)SR	3	0.060208	2	0.959	1.47	1.421	0.985	0.794	0.698	0.971	1.852	2.047	1.554	0.063316	1.462	1.113	1.244	0.828	0.814	0.773	0.656	1.321	1.142	1.19	0.975	0.903	0.551	1.355	1.265	1.017	0.93772
P08670	313	K	Vimentin	VIM	1	0.000207349	110.08	QAK(1)QESTEYR	3	0.18219	3	1.526	0.967	1.038	0.917	1.026	0.711	1.66	0.942	1.466	1.33	0.196745	1.462	1.113	1.244	0.828	0.814	0.773	1.044	0.869	0.834	1.107	1.26	0.92	0.943	0.69	0.907	0.836	0.198679
P08670	445	K	Vimentin	VIM	1	0.000557076	93.623	TLLIK(1)TVETR	2	1.1325	1	1.143	1.246	1.588	0.843	0.85	0.678	1.351	1.466	2.352	1.677	0.0141175	1.462	1.113	1.244	0.828	0.814	0.773	0.782	1.119	1.277	1.018	1.044	0.877	0.768	1.072	1.456	1.081	0.71852
P08670	439	K	Vimentin	VIM	1	3.8233e-05	85.362	ETNLDSLPLVDTHSK(1)R	3	-0.50915	1	0.951	1.12	1.776	0.932	0.757	0.801	1.018	1.48	2.228	1.545	0.110458	1.462	1.113	1.244	0.828	0.814	0.773	0.65	1.006	1.428	1.126	0.93	1.036	0.577	1.082	1.378	0.997	0.84146
P08670	294	K	Vimentin	VIM	1	1.63727e-07	136.33	SK(1)FADLSEAANRNNDALR	3	0.53684	7	1.105	1.008	1.593	0.983	0.791	0.803	1.121	1.274	1.994	1.438	0.089942	1.462	1.113	1.244	0.828	0.814	0.773	0.756	0.906	1.281	1.187	0.972	1.039	0.637	0.932	1.233	0.92	0.56372
P08670	292	K	Vimentin	VIM	1	5.85434e-10	153.14	NLQEAEEWYK(1)SK	2	0.072505	3	1.264	1.059	1.909	0.711	0.783	0.685	1.772	1.351	2.803	1.942	0.023983	1.462	1.113	1.244	0.828	0.814	0.773	0.865	0.951	1.535	0.859	0.962	0.886	1.007	0.989	1.733	1.238	0.37158
P08670	235	K	Vimentin	VIM	1	1.48815e-25	143.98	VESLQEEIAFLK(1)K	2	1.7231	4	1.339	0.835	1.469	0.843	0.955	0.798	1.583	0.875	1.85	1.403	0.162144	1.462	1.113	1.244	0.828	0.814	0.773	0.916	0.75	1.181	1.018	1.173	1.032	0.9	0.639	1.144	0.883	0.37266
P08670	223	K	Vimentin	VIM	1	1.54908e-17	172.82	K(1)VESLQEEIAFLK	3	1.8334	4	1.469	0.901	1.298	0.862	0.944	0.754	1.699	0.954	1.729	1.433	0.099403	1.462	1.113	1.244	0.828	0.814	0.773	1.005	0.81	1.043	1.041	1.16	0.975	0.965	0.698	1.07	0.9	0.30946
P08697	244	K	Alpha-2-antiplasmin	SERPINF2	1	0.00141209	86.996	NK(1)FDPSLTQR	2	-0.35374	1	1.107	1.058	1.291	1.055	0.745	0.938	1.046	1.419	1.383	1.262	0.11368	1.193	1.264	1.224	0.906	0.771	0.894	0.928	0.837	1.055	1.164	0.966	1.049	0.797	0.866	1.006	0.887	0.23078
P08758	70	K	Annexin A5	ANXA5	1	1.21019e-15	166.9	DLLDDLK(1)SELTGK	2	1.6105	2	0.79	0.921	0.889	1.088	1.299	1.022	0.724	0.708	0.875	0.763	0.035118	0.964	0.863	1.003	1.098	1.095	0.942	0.82	1.067	0.886	0.991	1.186	1.085	0.827	0.9	0.817	0.85	0.151541
P08758	309	K	Annexin A5	ANXA5	1	0.00149808	93.096	GDTSGDYK(1)K	2	-0.53874	5	0.821	0.922	0.969	1.088	1.21	1.023	0.752	0.762	0.951	0.817	0.043298	0.964	0.863	1.003	1.098	1.095	0.942	0.852	1.068	0.966	0.991	1.105	1.086	0.86	0.967	0.89	0.907	0.2427
P08758	97	K	Annexin A5	ANXA5	1	0.000196433	99.5	LYDAYELK(1)HALK	3	0.44537	1	0.773	1.043	1.948	0.818	0.897	0.859	0.943	1.163	2.28	1.462	0.38172	0.964	0.863	1.003	1.098	1.095	0.942	0.802	1.209	1.942	0.745	0.819	0.912	1.077	1.476	2.129	1.597	0.196005
P08758	108	K	Annexin A5	ANXA5	1	4.11666e-15	152.01	GAGTNEK(1)VLTEIIASR	2	-0.96576	2	0.788	0.941	1.386	1.129	0.936	0.974	0.696	1.005	1.432	1.025	0.99788	0.964	0.863	1.003	1.098	1.095	0.942	0.817	1.09	1.382	1.028	0.855	1.034	0.795	1.275	1.337	1.128	0.57174
P08758	58	K	Annexin A5	ANXA5	1	2.48261e-09	135.72	QEISAAFK(1)TLFGR	3	-0.61048	2	0.993	0.882	1.106	1.029	1.185	0.905	0.962	0.744	1.23	0.956	0.69104	0.964	0.863	1.003	1.098	1.095	0.942	1.03	1.022	1.103	0.937	1.082	0.961	1.099	0.945	1.148	1.059	0.31172
P08758	186	K	Annexin A5	ANXA5	1	1.5817e-27	135.7	DPDAGIDEAQVEQDAQALFQAGELK(1)WGTDEEK	3	3.7967	2	0.856	0.949	0.957	1.13	1.265	0.9	0.755	0.749	1.069	0.838	0.189517	0.964	0.863	1.003	1.098	1.095	0.942	0.888	1.1	0.954	1.029	1.155	0.955	0.863	0.952	0.999	0.937	0.4765
P08758	76	K	Annexin A5	ANXA5	1	0.00162577	77.662	SELTGK(1)FEK	3	1.3112	4	0.843	0.977	1.072	1.055	1.23	0.914	0.797	0.794	1.178	0.904	0.4242	0.964	0.863	1.003	1.098	1.095	0.942	0.874	1.132	1.069	0.961	1.123	0.97	0.909	1.008	1.102	1.007	0.97248
P08758	29	K	Annexin A5	ANXA5	1	0.000448325	62.167	AMK(1)GLGTDEESILTLLTSR	3	-2.0192	1												0.964	0.863	1.003	1.098	1.095	0.942
P08758	126	K	Annexin A5	ANXA5	1	4.03238e-31	163.32	AIK(1)QVYEEEYGSSLEDDVVGDTSGYYQR	3	0.74383	2	0.761	1.099	2.127	0.842	0.723	0.847	0.901	1.52	2.524	1.653	0.24752	0.964	0.863	1.003	1.098	1.095	0.942	0.789	1.273	2.121	0.767	0.66	0.899	1.029	1.929	2.359	1.798	0.160544
P09211	128	K	Glutathione S-transferase P	GSTP1	1	1.66307e-10	113.88	ALPGQLK(1)PFETLLSQNQGGK	3	-0.75937	3	0.848	0.922	1.067	1.261	1.138	0.853	0.67	0.81	1.257	0.872	0.39706	1.103	1.059	0.993	1.104	1.039	0.852	0.769	0.871	1.075	1.142	1.095	1.001	0.673	0.795	1.074	0.838	0.154617
P09382	128	K	Galectin-1	LGALS1	1	7.96645e-10	118.96	LNLEAINYMAADGDFK(1)IK	3	0.062116	1	0.924	0.965	1.28	0.903	1.039	1.027	1.021	0.929	1.252	1.067	0.6397	1.059	1.091	1.119	0.852	0.941	0.995	0.873	0.885	1.144	1.06	1.104	1.032	0.824	0.802	1.109	0.908	0.31238
P09382	64	K	Galectin-1	LGALS1	1	1.75957e-27	161.68	FNAHGDANTIVCNSK(1)DGGAWGTEQR	4	-1.9737	2	0.883	1.17	1.48	0.902	0.872	0.933	0.978	1.341	1.593	1.305	0.24564	1.059	1.091	1.119	0.852	0.941	0.995	0.834	1.072	1.323	1.059	0.927	0.938	0.788	1.156	1.41	1.104	0.58316
P09493	152	K	Tropomyosin alpha-1 chain	TPM1	1	1.16747e-05	117.93	EAK(1)HIAEDADR	2	1.7396	3	0.734	0.811	0.893	1.274	1.044	1.203	0.574	0.776	0.746	0.692	0.0109414	0.942	0.98	1.022	0.897	0.993	1.128	0.779	0.828	0.874	1.42	1.051	1.066	0.549	0.788	0.82	0.701	0.028805
P09493	128	K	Tropomyosin alpha-1 chain	TPM1	1	0.00541061	82.287	GMK(1)VIESR	2	-0.34236	2	0.879	0.787	0.979	1.083	1.116	1.155	0.809	0.706	0.851	0.789	0.021401	0.942	0.98	1.022	0.897	0.993	1.128	0.933	0.803	0.958	1.207	1.124	1.024	0.773	0.714	0.936	0.803	0.038865
P09493	189	K	Tropomyosin alpha-1 chain	TPM1	1	9.48434e-22	171.46	AELSEGK(1)CAELEEELK	2	0.15921	3	0.774	0.947	0.939	1.099	1.157	1.099	0.703	0.818	0.859	0.793	0.025623	0.942	0.98	1.022	0.897	0.993	1.128	0.822	0.966	0.919	1.225	1.165	0.974	0.671	0.829	0.944	0.805	0.063596
P09493	161	K	Tropomyosin alpha-1 chain	TPM1	1	0.00127816	61.495	HIAEDADRK(1)YEEVAR	3	-0.13189	1	0.972	0.879	0.854	1.059	1.166	1.075	0.916	0.753	0.8	0.82	0.0155551	0.942	0.98	1.022	0.897	0.993	1.128	1.032	0.897	0.836	1.181	1.174	0.953	0.874	0.764	0.877	0.836	0.130215
P09493	217	K	Tropomyosin alpha-1 chain	TPM1	1	0.000844753	73.834	YSQK(1)EDRYEEEIK	3	-0.08535	1	0.829	0.86	0.987	1.126	1.044	1.164	0.735	0.823	0.851	0.803	0.023379	0.942	0.98	1.022	0.897	0.993	1.128	0.88	0.878	0.966	1.255	1.051	1.032	0.701	0.835	0.936	0.816	0.045637
P09493	248	K	Tropomyosin alpha-1 chain	TPM1	1	0.008755	83.948	SVTK(1)LEK	2	-0.90513	2	0.92	0.914	0.92	1.055	1	1.199	0.869	0.914	0.772	0.846	0.093204	0.942	0.98	1.022	0.897	0.993	1.128	0.977	0.933	0.9	1.176	1.007	1.063	0.831	0.927	0.847	0.866	0.0497
P09493	12	K	Tropomyosin alpha-1 chain	TPM1	1	8.73008e-24	186.77	MQMLK(1)LDK	2	-0.59382	13	0.787	1.015	1.189	0.949	1.018	1.135	0.827	0.996	1.052	0.964	0.7332	0.942	0.98	1.022	0.897	0.993	1.128	0.835	1.036	1.163	1.058	1.025	1.006	0.789	1.011	1.156	0.982	0.80912
P09493	226	K	Tropomyosin alpha-1 chain	TPM1	1	4.85418e-06	112.17	EDRYEEEIK(1)VLSDK	3	0.25186	2	0.89	1.019	1.086	0.933	1.063	1.091	0.951	0.959	1	0.97	0.70138	0.942	0.98	1.022	0.897	0.993	1.128	0.945	1.04	1.063	1.04	1.07	0.967	0.909	0.972	1.099	0.991	0.84426
P09493	15	K	Tropomyosin alpha-1 chain	TPM1	1	0.00215078	83.182	LDK(1)ENALDR	2	1.2705	6	0.881	1.087	1.014	0.991	0.967	1.132	0.887	1.124	0.901	0.965	0.66394	0.942	0.98	1.022	0.897	0.993	1.128	0.935	1.109	0.992	1.105	0.974	1.004	0.846	1.139	0.988	0.985	0.80672
P09493	205	K	Tropomyosin alpha-1 chain	TPM1	1	9.21374e-09	127.05	TVTNNLK(1)SLEAQAEK	3	1.4939	1	0.823	0.752	1.593	0.945	0.934	1.109	0.868	0.805	1.444	1.06	0.9926	0.942	0.98	1.022	0.897	0.993	1.128	0.874	0.767	1.559	1.054	0.941	0.983	0.829	0.815	1.586	1.075	0.92592
P09493	136	K	Tropomyosin alpha-1 chain	TPM1	1	0.000732193	109.01	AQK(1)DEEK	2	-3.4437	3	0.766	0.914	0.884	1.048	1.213	1.16	0.727	0.753	0.767	0.749	0.0139831	0.942	0.98	1.022	0.897	0.993	1.128	0.813	0.933	0.865	1.168	1.222	1.028	0.696	0.764	0.841	0.764	0.014757
P09493	77	K	Tropomyosin alpha-1 chain	TPM1	1	2.28699e-12	153.92	K(1)ATDAEADVASLNR	2	3.1988	2	0.851	1.044	1.395	0.944	0.905	1.035	0.898	1.153	1.355	1.141	0.4914	0.942	0.98	1.022	0.897	0.993	1.128	0.903	1.065	1.365	1.052	0.911	0.918	0.858	1.169	1.487	1.157	0.35906
P09493	76	K	Tropomyosin alpha-1 chain	TPM1	1	0.00850446	68.915	LELAEK(1)K	3	-0.46999	1												0.942	0.98	1.022	0.897	0.993	1.128
P09493	140	K	Tropomyosin alpha-1 chain	TPM1	0.997847	2.19397e-16	154.49	AQK(0.002)DEEK(0.998)MEIQEIQLK	3	-0.39912	8	0.713	0.998	0.992	1.219	0.965	1.143	0.583	1.035	0.872	0.812	0.1768	0.942	0.98	1.022	0.897	0.993	1.128	0.757	1.018	0.971	1.359	0.972	1.013	0.557	1.047	0.959	0.821	0.23834
P09493	29	K	Tropomyosin alpha-1 chain	TPM1	1	0.00025795	120.06	AEQAEADK(1)K	2	-0.15237	6	0.952	0.889	0.951	0.984	0.982	1.25	0.965	0.905	0.765	0.868	0.179362	0.942	0.98	1.022	0.897	0.993	1.128	1.011	0.907	0.931	1.097	0.989	1.108	0.922	0.917	0.84	0.892	0.07992
P09496	136	K	Clathrin light chain A	CLTA	0.999969	0.00901229	60.255	KQEAEWK(1)EK	3	-0.023156	1	0.956	0.914	0.825	1.084	1.103	1.116	0.879	0.828	0.743	0.816	0.009879	1.087	1.041	0.872	1.023	1.009	1.032	0.879	0.878	0.946	1.06	1.093	1.081	0.829	0.803	0.875	0.836	0.0023776
P09525	185	K	Annexin A4	ANXA4	1	0.0302309	70.363	K(1)WGTDEVK	2	-0.35031	1	0.871	1.043	1.39	0.925	1.003	0.955	0.939	1.04	1.463	1.146	0.44072	0.947	1.009	0.966	0.983	1.027	1.054	0.92	1.034	1.439	0.941	0.977	0.906	0.978	1.058	1.588	1.201	0.2894
P09525	57	K	Annexin A4	ANXA4	1	0.0194067	60.691	TAYK(1)STIGR	2	-0.54411	1	0.598	0.995	0.881	1.48	0.824	1.202	0.403	1.207	0.737	0.706	0.21054	0.947	1.009	0.966	0.983	1.027	1.054	0.631	0.986	0.912	1.506	0.802	1.14	0.419	1.229	0.8	0.733	0.26544
P09525	213	K	Annexin A4	ANXA4	1	2.30919e-06	116.74	NHLLHVFDEYK(1)R	4	-0.33337	2	1.077		0.763	0.882	1.099	1.057	1.217		0.726	0.908	0.54326	0.947	1.009	0.966	0.983	1.027	1.054	1.137		0.79	0.897	1.07	1.003	1.268		0.788	0.973	0.80382
P09525	184	K	Annexin A4	ANXA4	1	0.000273684	93.478	QDAQDLYEAGEK(1)K	3	0.45119	1	0.805	0.923	1.045	1.137	0.986	1.143	0.705	0.936	0.919	0.849	0.135676	0.947	1.009	0.966	0.983	1.027	1.054	0.85	0.915	1.082	1.157	0.96	1.084	0.735	0.953	0.998	0.889	0.25504
P09622	283	K	Dihydrolipoyl dehydrogenase, mitochondrial	DLD	1	0.0290658	77.732	VTGATK(1)K	2	2.5107	1	0.727	0.748	0.903	1.145	1.193	1.227	0.634	0.627	0.74	0.667	0.0044791	0.847	0.862	0.92	1.152	1.041	1.135	0.858	0.868	0.982	0.994	1.146	1.081	0.863	0.757	0.908	0.841	0.043841
P09960	414	K	Leukotriene A-4 hydrolase	LTA4H	1	0.000639453	100.88	AYVEK(1)FSYK	2	-0.37178	1	0.963	0.931	1.201	1.021	1.033	0.972	0.941	0.901	1.241	1.023	0.85152	1.029	1.069	0.889	1.082	0.981	0.989	0.936	0.871	1.351	0.944	1.053	0.983	0.992	0.827	1.374	1.06	0.78918
P0C0L5	53	K	Complement C4-B	C4B	1	0.0103741	63.966	GQVVK(1)GSVFLR	2	-0.18716	1	0.952	1.127	1.344	0.894	0.867	1.009	1.063	1.299	1.34	1.236	0.1368	1.07	1.334	1.327	0.774	0.829	0.951	0.89	0.845	1.013	1.155	1.046	1.061	0.771	0.808	0.955	0.842	0.049319
P0C0L5	118	K	Complement C4-B	C4B	1	4.36197e-06	76.817	GPEVQLVAHSPWLK(1)DSLSR	3	0.13845	1												1.07	1.334	1.327	0.774	0.829	0.951
P0DMV9	246	K	Heat shock 70 kDa protein 1B	HSPA1B	1	1.94488e-05	107.03	LVNHFVEEFK(1)R	3	0.26314	1	0.788	0.957	1.502	0.988	0.897	1.047	0.796	1.066	1.443	1.107	0.7519	1.108	1.151	1.106	1.021	0.896	0.913	0.711	0.831	1.358	0.968	1.001	1.147	0.735	0.83	1.184	0.931	0.61892
P0DMV9	328	K	Heat shock 70 kDa protein 1B	HSPA1B	1	6.23542e-08	113.54	LDK(1)AQIHDLVLVGGSTR	3	0.66487	1	0.872	1.022	1.326	1.111	0.85	0.982	0.783	1.202	1.357	1.094	0.60618	1.108	1.151	1.106	1.021	0.896	0.913	0.787	0.888	1.199	1.088	0.949	1.076	0.723	0.936	1.114	0.923	0.51748
P0DMV9	71	K	Heat shock 70 kDa protein 1B	HSPA1B	1	5.00602e-07	114.31	NQVALNPQNTVFDAK(1)R	3	0.58927	2	0.956	1.164	1.55	0.798	0.99	0.823	1.196	1.175	1.895	1.406	0.104845	1.108	1.151	1.106	1.021	0.896	0.913	0.863	1.011	1.401	0.782	1.105	0.901	1.104	0.915	1.555	1.175	0.43722
P0DMV9	108	K	Heat shock 70 kDa protein 1B	HSPA1B	1	1.50498e-05	133.32	VQVSYK(1)GETK	3	2.14	2	0.687	1.06	1.28	1.15	1.029	0.938	0.597	1.031	1.371	0.971	0.77842	1.108	1.151	1.106	1.021	0.896	0.913	0.62	0.921	1.157	1.126	1.148	1.027	0.551	0.802	1.127	0.817	0.27804
P0DMV9	319	K	Heat shock 70 kDa protein 1B	HSPA1B	1	0.0229787	43.502	STLEPVEK(1)ALR	3	-0.42701	1												1.108	1.151	1.106	1.021	0.896	0.913
P0DMV9	77	K	Heat shock 70 kDa protein 1B	HSPA1B	1	0.00104903	76.073	K(1)FGDPVVQSDMK	3	0.22269	5	0.913	1.168	1.149	1.082	0.896	0.947	0.842	1.305	1.219	1.104	0.37848	1.108	1.151	1.106	1.021	0.896	0.913	0.824	1.015	1.039	1.06	1	1.037	0.777	1.015	1.002	0.929	0.35876
P0DMV9	526	K	Heat shock 70 kDa protein 1B	HSPA1B	1	0.000247811	96.229	YK(1)AEDEVQR	3	0.19179	3	1.04	1.021	1.192	0.963	1.002	0.933	1.077	1.018	1.283	1.122	0.098862	1.108	1.151	1.106	1.021	0.896	0.913	0.939	0.887	1.078	0.943	1.118	1.022	0.996	0.793	1.055	0.942	0.46838
P0DMV9	507	K	Heat shock 70 kDa protein 1B	HSPA1B	1	0.0121868	66.056	ITITNDK(1)GR	2	2.7774	1	0.855	0.892	0.894	1.079	1.123	1.151	0.791	0.793	0.781	0.788	0.00055691	1.108	1.151	1.106	1.021	0.896	0.913	0.772	0.775	0.808	1.057	1.253	1.261	0.73	0.619	0.641	0.659	0.0022762
P0DMV9	550	K	Heat shock 70 kDa protein 1B	HSPA1B	1	3.43382e-19	150.23	NALESYAFNMK(1)SAVEDEGLK	4	0.37907	2												1.108	1.151	1.106	1.021	0.896	0.913
P0DMV9	126	K	Heat shock 70 kDa protein 1B	HSPA1B	1	1.06844e-18	165.64	AFYPEEISSMVLTK(1)MK	3	-0.095503	2	1.009	0.802	1.178	1.187	0.995	0.931	0.849	0.806	1.272	0.96	0.7388	1.108	1.151	1.106	1.021	0.896	0.913	0.911	0.697	1.065	1.163	1.11	1.02	0.783	0.628	1.044	0.812	0.161715
P0DOX5	319	K	Immunoglobulin gamma-1 heavy chain	---	1	3.7191e-22	156.13	VVSVLTVLHQDWLNGK(1)EYK	4	0.55381	2	0.994	1.137	2.109	0.667	0.652	0.867	1.486	1.743	2.446	1.94	0.069063	1.221	1.447	1.412	0.668	0.79	0.823	0.814	0.786	1.494	0.999	0.825	1.053	0.815	0.953	1.419	1.075	0.89136
P0DOX5	416	K	Immunoglobulin gamma-1 heavy chain	---	1	0.00802794	85.676	LTVDK(1)SR	2	0.88254	2	1.044	1.435	1.151	0.809	0.933	0.861	1.287	1.536	1.344	1.395	0.033996	1.221	1.447	1.412	0.668	0.79	0.823	0.855	0.992	0.815	1.211	1.181	1.046	0.706	0.84	0.779	0.774	0.025921
P0DOX5	411	K	Immunoglobulin gamma-1 heavy chain	---	1	1.93538e-24	156.67	TTPPVLDSDGSFFLYSK(1)LTVDK	3	-0.47496	1	1.179	1.093	1.794	0.77	0.694	0.829	1.527	1.574	2.175	1.773	0.027557	1.221	1.447	1.412	0.668	0.79	0.823	0.966	0.755	1.271	1.153	0.878	1.007	0.838	0.86	1.262	0.985	0.861
P0DOX5	220	K	Immunoglobulin gamma-1 heavy chain	---	0.999315	0.00880451	60.598	K(0.001)VEPK(0.999)SCDK	3	-0.61767	1												1.221	1.447	1.412	0.668	0.79	0.823
P0DOX5	336	K	Immunoglobulin gamma-1 heavy chain	---	1	0.00212431	83.087	ALPAPIEK(1)TISK	3	0.51428	2												1.221	1.447	1.412	0.668	0.79	0.823
P0DOX5	290	K	Immunoglobulin gamma-1 heavy chain	---	1	6.48532e-09	124.84	FNWYVDGVEVHNAK(1)TK	3	-0.69343	2	0.861	1.076	1.395	0.887	0.966	1	0.969	1.114	1.402	1.168	0.39504	1.221	1.447	1.412	0.668	0.79	0.823	0.705	0.744	0.988	1.328	1.223	1.215	0.531	0.608	0.813	0.647	0.0147645
P0DOY2	80	K	Immunoglobulin lambda constant 2	IGLC2	1	7.59698e-27	178.85	YAASSYLSLTPEQWK(1)SHR	3	-0.15748	2	0.886	1.313	1.605	0.996	0.618	0.893	0.887	2.124	1.806	1.517	0.146277
P0DOY2	65	K	Immunoglobulin lambda constant 2	IGLC2	1	7.21021e-13	129.02	QSNNK(1)YAASSYLSLTPEQWK	3	-0.56758	1	0.86	1.395	1.753	0.875	0.738	0.758	0.98	1.888	2.322	1.69	0.088176
P0DOY3	80	K	Immunoglobulin lambda constant 3	IGLC3	1	3.22302e-07	102.08	YAASSYLSLTPEQWK(1)SHK	4	0.37639	2	0.982	1.349	1.605	0.719	0.75	0.919	1.363	1.801	1.756	1.648	0.040484	1.358	1.564	1.234	0.652	0.775	0.694	0.723	0.863	1.301	1.103	0.968	1.324	0.655	0.892	0.983	0.85	0.3995
P0DP03	84	K	Immunoglobulin heavy variable 3-30-5	IGHV3-30-5	1	0.000577474	114.4	YYADSVK(1)GR	2	-1.0166	1	1.2	1.246	1.186	0.816	0.814	0.948	1.468	1.529	1.257	1.409	0.0027802	1.169	1.618	1.125	0.777	0.898	0.8	1.027	0.77	1.054	1.05	0.906	1.185	0.978	0.85	0.889	0.908	0.47264
P0DP25	22	K	Calmodulin-3	CALM3	1	3.81782e-21	156.11	EAFSLFDK(1)DGDGTITTK	4	0.16622	3	0.85	0.862	1.305	1.067	1.058	0.981	0.794	0.816	1.34	0.971	0.74956	0.981	0.8	1.038	1.069	1.044	1.072	0.866	1.077	1.257	0.998	1.013	0.915	0.868	1.063	1.374	1.094	0.52182
P0DP25	95	K	Calmodulin-3	CALM3	1	1.00302e-11	133.9	VFDK(1)DGNGYISAAELR	2	-0.75903	4	0.639	0.67	1.042	1.609	0.871	1.141	0.397	0.768	0.919	0.649	0.145955	0.981	0.8	1.038	1.069	1.044	1.072	0.651	0.838	1.004	1.505	0.834	1.064	0.433	1.005	0.944	0.733	0.23446
P0DP25	76	K	Calmodulin-3	CALM3	0.997013	0.000151655	100.22	K(0.997)MK(0.003)DTDSEEEIR	2	-3.2502	1	0.787	0.931	0.731	1.324	0.993	1.184	0.593	0.937	0.621	0.7	0.032016	0.981	0.8	1.038	1.069	1.044	1.072	0.802	1.164	0.704	1.239	0.951	1.104	0.647	1.224	0.638	0.811	0.24934
P0DP25	31	K	Calmodulin-3	CALM3	0.999996	3.45042e-09	82.916	EAFSLFDKDGDGTITTK(1)ELGTVMR	4	0.56369	2												0.981	0.8	1.038	1.069	1.044	1.072
P10155	214	K	60 kDa SS-A/Ro ribonucleoprotein	TROVE2	1	0.000248876	95.523	EVHELYK(1)EK	3	-0.44611	1	0.923	0.732	0.82	1.105	1.243	1.132	0.832	0.589	0.728	0.711	0.0105825	0.932	0.928	0.918	1.052	1.098	1.05	0.99	0.789	0.893	1.05	1.132	1.078	0.943	0.697	0.828	0.82	0.042857
P10599	3	K	Thioredoxin	TXN	1	0.0392149	60.019	VK(1)QIESK	2	0.18937	1	0.768	0.965	0.82	1.329	1.031	1.078	0.575	0.935	0.765	0.743	0.046056	1.04	1.126	1.095	0.961	0.943	0.903	0.738	0.857	0.749	1.383	1.093	1.194	0.534	0.784	0.627	0.639	0.0059227
P10599	94	K	Thioredoxin	TXN	1	4.63861e-14	110.39	VGEFSGANK(1)EK	3	0.28983	2	0.972	1.046	0.87	1.146	0.98	1.035	0.846	1.066	0.845	0.914	0.26608	1.04	1.126	1.095	0.961	0.943	0.903	0.935	0.929	0.795	1.193	1.039	1.146	0.784	0.894	0.694	0.787	0.023059
P10599	96	K	Thioredoxin	TXN	1	0.00410527	73.632	EK(1)LEATINELV	2	0.63238	1	1.029	1.614	0.956	0.922	0.754	0.93	1.113	2.14	1.033	1.381	0.16676	1.04	1.126	1.095	0.961	0.943	0.903	0.989	1.433	0.873	0.959	0.8	1.03	1.031	1.791	0.848	1.181	0.4208
P10644	134	K	cAMP-dependent protein kinase type I-alpha regulatory subunit	PRKAR1A	1	4.82433e-05	80.545	AIEK(1)NVLFSHLDDNER	3	-1.8293	1	0.613	1.137	1.53	1.118	0.795	1.014	0.546	1.43	1.518	1.121	0.85502	1.069	0.958	0.989	1	0.999	1.067	0.573	1.187	1.547	1.118	0.796	0.95	0.513	1.491	1.628	1.155	0.82704
P10768	200	K	S-formylglutathione hydrolase	ESD	1	6.59994e-06	116.55	WK(1)AYDATHLVK	3	0.10709	1	0.893	0.806	1.155	1.001	1.073	1.127	0.891	0.752	1.031	0.892	0.32758	1.015	0.984	0.781	1.006	1.158	1.016	0.88	0.819	1.479	0.995	0.927	1.109	0.884	0.883	1.334	1.048	0.94676
P10809	125	K	60 kDa heat shock protein, mitochondrial	HSPD1	1	0.0190253	47.154	SIAK(1)EGFEK	2	-1.0886	1												0.986	0.88	0.985	1.025	1.054	0.975
P10809	31	K	60 kDa heat shock protein, mitochondrial	HSPD1	1	0.00909187	68.355	DVK(1)FGADAR	2	0.24118	1	0.774	0.927	0.925	1.143	1.199	1.047	0.675	0.773	0.887	0.775	0.023124	0.986	0.88	0.985	1.025	1.054	0.975	0.785	1.053	0.939	1.115	1.138	1.074	0.704	0.925	0.874	0.835	0.097616
P10809	218	K	60 kDa heat shock protein, mitochondrial	HSPD1	1	0.0138001	46.925	TLNDELEIIEGMK(1)FDR	3	-0.70143	1												0.986	0.88	0.985	1.025	1.054	0.975
P10809	417	K	60 kDa heat shock protein, mitochondrial	HSPD1	1	7.58803e-05	102.97	VGGTSDVEVNEK(1)K	3	-0.7246	1	0.891	0.969	0.991	1.036	1.141	1.03	0.857	0.85	0.966	0.889	0.064224	0.986	0.88	0.985	1.025	1.054	0.975	0.904	1.101	1.006	1.011	1.083	1.056	0.894	1.017	0.953	0.956	0.47172
P10909	322	K	Clusterin	CLU	1	6.72414e-11	129.36	EILSVDCSTNNPSQAK(1)LR	3	0.98299	1	0.935	1.313	1.659	0.925	0.678	0.829	1.009	1.937	2.011	1.606	0.074417	1.356	1.317	1.391	0.744	0.629	0.81	0.69	0.997	1.193	1.243	1.078	1.023	0.555	0.925	1.166	0.861	0.37478
P10909	429	K	Clusterin	CLU	0.876981	2.47982e-07	129.37	K(0.123)NPK(0.877)FMETVAEK	3	0.16854	1	1.211	1.086	1.34	0.822	0.884	0.887	1.47	1.229	1.518	1.403	0.0069181	1.356	1.317	1.391	0.744	0.629	0.81	0.893	0.825	0.963	1.105	1.405	1.095	0.808	0.587	0.879	0.744	0.035157
P11021	447	K	Endoplasmic reticulum chaperone BiP	HSPA5	1	1.21038e-06	92.563	K(1)SQIFSTASDNQPTVTIK	3	0.61996	1	0.751	1.159	1.304	1.112	0.793	1.044	0.674	1.462	1.255	1.09	0.7414	1.022	1.014	1.073	1.003	1.006	0.968	0.735	1.143	1.215	1.109	0.788	1.079	0.663	1.451	1.126	1.039	0.89748
P11021	152	K	Endoplasmic reticulum chaperone BiP	HSPA5	1	3.22052e-05	89.624	TFAPEEISAMVLTK(1)MK	3	0.31188	1	0.835	1.16	1.385	1.109	0.911	0.825	0.751	1.273	1.689	1.188	0.40818	1.022	1.014	1.073	1.003	1.006	0.968	0.817	1.144	1.291	1.106	0.906	0.852	0.739	1.263	1.515	1.135	0.50572
P11021	154	K	Endoplasmic reticulum chaperone BiP	HSPA5	1	0.000989562	80.69	MK(1)ETAEAYLGK	3	-0.64736	1												1.022	1.014	1.073	1.003	1.006	0.968
P11021	352	K	Endoplasmic reticulum chaperone BiP	HSPA5	1	0.00125087	113.93	VLEDSDLK(1)K	2	0.94723	1	1.013	0.748	0.842	1.093	1.199	1.085	0.925	0.624	0.779	0.771	0.046661	1.022	1.014	1.073	1.003	1.006	0.968	0.991	0.738	0.785	1.09	1.192	1.121	0.909	0.619	0.7	0.739	0.029464
P11021	579	K	Endoplasmic reticulum chaperone BiP	HSPA5	1	0.00493722	83.862	NQIGDK(1)EK	3	1.2848	2	0.863	0.802	1.025	1.113	1.092	1.122	0.773	0.734	0.919	0.809	0.0967	1.022	1.014	1.073	1.003	1.006	0.968	0.844	0.791	0.955	1.11	1.085	1.159	0.76	0.729	0.824	0.772	0.0111559
P11021	96	K	Endoplasmic reticulum chaperone BiP	HSPA5	1	3.06755e-06	105	NQLTSNPENTVFDAK(1)R	3	-0.68588	1												1.022	1.014	1.073	1.003	1.006	0.968
P11021	601	K	Endoplasmic reticulum chaperone BiP	HSPA5	1	4.22933e-30	128.88	AVEEK(1)IEWLESHQDADIEDFK	3	0.89802	1												1.022	1.014	1.073	1.003	1.006	0.968
P11047	1550	K	Laminin subunit gamma-1	LAMC1	0.969949	0.029004	41.621	AK(0.03)DEMK(0.97)VSDLDR	3	-0.78149	1	0.62	0.645	0.921	1.117	1.258	1.339	0.552	0.513	0.692	0.589	0.0164048	0.738	0.785	0.752	1.103	1.156	1.329	0.84	0.822	1.225	1.013	1.088	1.008	0.829	0.756	1.215	0.929	0.52856
P11047	1041	K	Laminin subunit gamma-1	LAMC1	1	0.00965021	67.897	DK(1)VADHR	3	0.88592	1	0.694	1.296	1.181	0.954	1.026	1.004	0.726	1.263	1.183	1.063	0.90674	0.738	0.785	0.752	1.103	1.156	1.329	0.94	1.651	1.57	0.865	0.888	0.755	1.087	1.859	2.079	1.659	0.062583
P11047	1557	K	Laminin subunit gamma-1	LAMC1	1	0.000433972	111.79	K(1)VSDLENEAK	2	0.22515	1	0.548	0.611	0.698	1.288	1.377	1.308	0.423	0.444	0.537	0.467	0.00046202	0.738	0.785	0.752	1.103	1.156	1.329	0.743	0.778	0.928	1.168	1.191	0.984	0.636	0.653	0.943	0.733	0.026442
P11142	246	K	Heat shock cognate 71 kDa protein	HSPA8	1	0.000238904	95.618	MVNHFIAEFK(1)R	3	-0.35197	1	0.691	1.376	0.781	1.447	0.701	1.062	0.476	1.962	0.739	0.887	0.69914	0.962	1.032	0.925	0.979	1.089	1.06	0.718	1.333	0.844	1.478	0.644	1.002	0.486	2.07	0.842	0.927	0.86398
P11142	526	K	Heat shock cognate 71 kDa protein	HSPA8	1	0.00167578	95.741	YK(1)AEDEK	3	2.3687	3	0.828	0.913	1.004	1.078	1.134	1.079	0.766	0.805	0.936	0.834	0.033837	0.962	1.032	0.925	0.979	1.089	1.06	0.861	0.885	1.085	1.101	1.041	1.018	0.782	0.85	1.066	0.896	0.20806
P11142	71	K	Heat shock cognate 71 kDa protein	HSPA8	1	2.63105e-05	89.484	NQVAMNPTNTVFDAK(1)R	3	0.89871	2	0.806	0.961	1.407	1.022	1.035	0.94	0.787	0.929	1.504	1.059	0.8638	0.962	1.032	0.925	0.979	1.089	1.06	0.838	0.931	1.521	1.044	0.95	0.887	0.803	0.98	1.715	1.142	0.62672
P11142	357	K	Heat shock cognate 71 kDa protein	HSPA8	1	0.000689938	76.358	LLQDFFNGK(1)ELNK	3	-0.090745	1												0.962	1.032	0.925	0.979	1.089	1.06
P11142	589	K	Heat shock cognate 71 kDa protein	HSPA8	1	5.01285e-12	143.97	NQTAEK(1)EEFEHQQK	3	0.016341	1	0.926	0.793	0.84	1.109	1.155	1.146	0.834	0.687	0.739	0.75	0.0035246	0.962	1.032	0.925	0.979	1.089	1.06	0.963	0.768	0.908	1.133	1.061	1.081	0.85	0.724	0.84	0.806	0.035541
P11142	108	K	Heat shock cognate 71 kDa protein	HSPA8	1	0.00329582	77.894	VQVEYK(1)GETK	3	-0.2491	2	0.773	0.785	0.978	1.177	1.13	1.146	0.655	0.694	0.858	0.734	0.054943	0.962	1.032	0.925	0.979	1.089	1.06	0.804	0.761	1.057	1.202	1.038	1.081	0.669	0.733	0.978	0.79	0.091123
P11142	187	K	Heat shock cognate 71 kDa protein	HSPA8	1	8.2399e-08	111.77	IINEPTAAAIAYGLDK(1)K	3	0.22892	1	0.704	0.985	1.394	1.05	0.976	1.037	0.668	1.009	1.352	1.007	0.8882	0.962	1.032	0.925	0.979	1.089	1.06	0.732	0.954	1.507	1.073	0.896	0.978	0.682	1.065	1.541	1.083	0.87114
P11142	126	K	Heat shock cognate 71 kDa protein	HSPA8	1	5.70399e-22	174.59	SFYPEEVSSMVLTK(1)MK	3	-0.32349	2	0.848	1.015	0.998	0.982	1.102	1.106	0.861	0.921	0.908	0.897	0.186097	0.962	1.032	0.925	0.979	1.089	1.06	0.881	0.984	1.079	1.003	1.012	1.043	0.878	0.972	1.035	0.963	0.52796
P11166	245	K	Solute carrier family 2, facilitated glucose transporter member 1	SLC2A1	1	1.56322e-07	106.57	GTADVTHDLQEMK(1)EESR	3	-0.11464	1	0.937	1.111	1.249	1.199	0.793	0.891	0.78	1.402	1.408	1.144	0.39126	1.09	1.848	1.288	0.896	0.581	0.692	0.86	0.601	0.97	1.338	1.365	1.288	0.643	0.44	0.753	0.609	0.070676
P11216	370	K	Glycogen phosphorylase, brain form	PYGB	1	0.0231274	80.438	AWEITK(1)K	2	0.61216	2	0.994	0.761	0.802	1.11	1.153	1.142	0.893	0.66	0.704	0.751	0.070901	0.907	0.856	0.821	1.037	1.041	1.226	1.096	0.889	0.977	1.07	1.108	0.931	1.024	0.802	1.049	0.953	0.57344
P11216	248	K	Glycogen phosphorylase, brain form	PYGB	1	0.00315129	66.267	LWSAK(1)APNDFK	3	0.73037	1												0.907	0.856	0.821	1.037	1.041	1.226
P11216	465	K	Glycogen phosphorylase, brain form	PYGB	1	0.000196433	99.5	IHSEIVK(1)QSVFK	3	0.81324	2	0.733	0.859	1.083	1.072	1.043	1.226	0.682	0.823	0.887	0.801	0.133404	0.907	0.856	0.821	1.037	1.041	1.226	0.808	1.004	1.319	1.034	1.002	1	0.781	1.002	1.319	1.031	0.94664
P11216	569	K	Glycogen phosphorylase, brain form	PYGB	1	0.000139095	99.927	INPSSMFDVHVK(1)R	3	-0.24715	1	0.843	1.201	1.241	1.049	0.889	0.953	0.801	1.351	1.308	1.136	0.43376	0.907	0.856	0.821	1.037	1.041	1.226	0.929	1.403	1.512	1.012	0.854	0.777	0.918	1.643	1.946	1.454	0.102418
P11216	520	K	Glycogen phosphorylase, brain form	PYGB	1	3.04194e-15	162.93	IGEEFLTDLSQLK(1)K	3	-0.01554	1		0.484	0.633	1.22	1.196	1.259		0.405	0.505	0.456	0.107204	0.907	0.856	0.821	1.037	1.041	1.226		0.565	0.771	1.176	1.149	1.027		0.492	0.751	0.598	0.026162
P11216	521	K	Glycogen phosphorylase, brain form	PYGB	1	0.0192016	57.267	K(1)LLPLVSDEVFIR	2	-1.5917	1												0.907	0.856	0.821	1.037	1.041	1.226
P11216	545	K	Glycogen phosphorylase, brain form	PYGB	1	0.000862602	91.961	LK(1)FSAFLEK	2	-0.11237	1	0.718	0.711	0.608	1.17	1.21	1.414	0.612	0.586	0.432	0.537	0.00144042	0.907	0.856	0.821	1.037	1.041	1.226	0.792	0.831	0.741	1.128	1.162	1.153	0.702	0.715	0.643	0.687	0.00039694
P11216	575	K	Glycogen phosphorylase, brain form	PYGB	1	0.0406146	43.769	RIHEYK(1)R	3	-1.6301	1	0.75	1.28	0.79	0.868	1.024	1.299	0.861	1.249	0.612	0.884	0.53476	0.907	0.856	0.821	1.037	1.041	1.226	0.827	1.495	0.962	0.837	0.984	1.06	0.988	1.519	0.908	1.14	0.61772
P11216	290	K	Glycogen phosphorylase, brain form	PYGB	1	2.37575e-11	134.14	VLYPNDNFFEGK(1)ELR	2	0.10838	2	0.668	0.962	1.543	0.962	0.855	1.17	0.693	1.125	1.327	1.062	0.97114	0.907	0.856	0.821	1.037	1.041	1.226	0.736	1.124	1.879	0.928	0.821	0.954	0.793	1.369	1.97	1.383	0.4088
P11217	465	K	Glycogen phosphorylase, muscle form	PYGM	1	0.000733299	97.798	IHSEILK(1)K	3	-0.69688	1	0.77	0.9	1.339	1.063	1.051	1.004	0.723	0.856	1.341	0.965	0.73946	0.903	0.869	1.17	1.029	1.009	1.08	0.853	1.036	1.144	1.033	1.042	0.93	0.826	0.994	1.23	1.009	0.97368
P11277	656	K	Spectrin beta chain, erythrocytic	SPTB	1	0.000737864	73.834	EK(1)EQIYSSLDYGK	3	-0.30268	1	0.879	1.409	1.578	1.001	0.629	0.833	0.876	2.239	1.906	1.57	0.122398	1.063	1.856	1.275	0.912	0.582	0.674	0.827	0.759	1.238	1.098	1.081	1.236	0.753	0.702	1.002	0.827	0.24772
P11277	571	K	Spectrin beta chain, erythrocytic	SPTB	1	7.65531e-06	107.35	HK(1)LMEADIAIQGDK	3	-0.28186	1	0.826	1.555	1.248	0.904	0.663	1.039	0.912	2.347	1.208	1.393	0.23916	1.063	1.856	1.275	0.912	0.582	0.674	0.777	0.838	0.979	0.991	1.139	1.542	0.784	0.736	0.635	0.706	0.085261
P11277	784	K	Spectrin beta chain, erythrocytic	SPTB	0.985624	9.88253e-06	109.83	K(0.986)HK(0.014)DFLEELEESR	3	0.046487	2	0.965	1.363	1.343	0.979	0.775	0.84	0.982	1.759	1.607	1.415	0.061597	1.063	1.856	1.275	0.912	0.582	0.674	0.908	0.734	1.053	1.073	1.332	1.246	0.846	0.551	0.845	0.738	0.064682
P11277	1905	K	Spectrin beta chain, erythrocytic	SPTB	1	0.000725801	94.023	TQLVDTADK(1)FR	3	0.55882	2	1.033	1.539	1.48	0.963	0.679	0.674	1.068	2.263	2.207	1.75	0.032101	1.063	1.856	1.275	0.912	0.582	0.674	0.972	0.829	1.161	1.056	1.167	1	0.92	0.71	1.161	0.919	0.4401
P11277	463	K	Spectrin beta chain, erythrocytic	SPTB	1	3.40314e-09	129.05	K(1)HEAIETDTAAYEER	3	3.1293	2	0.836	1.248	1.241	1.052	0.854	0.953	0.792	1.462	1.308	1.163	0.39748	1.063	1.856	1.275	0.912	0.582	0.674	0.786	0.672	0.973	1.154	1.467	1.414	0.681	0.458	0.688	0.602	0.0171788
P11277	1311	K	Spectrin beta chain, erythrocytic	SPTB	1	0.00159235	86.833	NLHNK(1)WLK	3	0.71531	1	0.785	1.744	0.968	1.238	0.566	0.913	0.632	3.083	1.066	1.287	0.5029	1.063	1.856	1.275	0.912	0.582	0.674	0.738	0.94	0.759	1.357	0.973	1.355	0.544	0.966	0.56	0.661	0.038685
P11277	355	K	Spectrin beta chain, erythrocytic	SPTB	0.999579	0.000744127	86.772	TVEKPPK(1)FQEK	3	-0.12025	2	0.997	1.808	1.393	1.024	0.571	0.612	0.971	3.167	2.29	1.902	0.061658	1.063	1.856	1.275	0.912	0.582	0.674	0.938	0.974	1.093	1.123	0.981	0.908	0.835	0.993	1.204	0.998	0.9944
P11532	456	K	Dystrophin	DMD	1	9.55197e-05	102.52	VLMDLQNQK(1)LK	3	0.49179	1	0.763	1.005	1.239	0.981	1.079	1.047	0.775	0.931	1.189	0.968	0.73808	0.825	0.913	0.88	1.009	1.15	1.141	0.925	1.101	1.408	0.972	0.938	0.918	0.952	1.174	1.534	1.214	0.28196
P11532	2058	K	Dystrophin	DMD	1	0.00397675	74.92	IDIIHSK(1)K	3	-0.6323	1	0.583	0.853	0.682	1.239	1.249	1.278	0.469	0.683	0.537	0.562	0.033759	0.825	0.913	0.88	1.009	1.15	1.141	0.707	0.934	0.775	1.228	1.086	1.12	0.576	0.86	0.692	0.704	0.0164839
P11532	760	K	Dystrophin	DMD	0.999851	0.0155834	50.897	KEGNFSDLK(1)EK	3	-0.35852	1												0.825	0.913	0.88	1.009	1.15	1.141
P11532	3312	K	Dystrophin	DMD	1	0.00189133	76.221	HQAK(1)CNICK	3	0.2343	1	0.737	0.782	0.938	1.245	1.18	1.097	0.591	0.663	0.861	0.698	0.0110009	0.825	0.913	0.88	1.009	1.15	1.141	0.893	0.857	1.066	1.234	1.026	0.961	0.724	0.835	1.109	0.874	0.25528
P11766	366	K	Alcohol dehydrogenase class-3	ADH5	1	0.00800534	63.181	AFELMHSGK(1)SIR	2	0.19925	2	0.872	0.746	0.914	1.07	1.177	1.188	0.812	0.633	0.773	0.737	0.0116811	0.919	0.774	0.7	1.198	1.166	1.146	0.949	0.964	1.306	0.893	1.009	1.037	1.063	0.955	1.259	1.095	0.51072
P11766	226	K	Alcohol dehydrogenase class-3	ADH5	1	0.0108888	65.179	IIGVDINK(1)DK	2	-0.38183	1	0.739	1.093	1.596	0.897	0.928	0.981	0.821	1.178	1.635	1.222	0.56664	0.919	0.774	0.7	1.198	1.166	1.146	0.804	1.412	2.28	0.749	0.796	0.856	1.073	1.774	2.664	1.873	0.21666
P11766	113	K	Alcohol dehydrogenase class-3	ADH5	1	0.0271228	61.56	TNLCQK(1)IR	2	-0.75726	1	0.942	0.664	0.752	1.258	1.194	1.117	0.746	0.555	0.676	0.661	0.0171598	0.919	0.774	0.7	1.198	1.166	1.146	1.025	0.858	1.074	1.05	1.024	0.975	0.976	0.838	1.102	0.97	0.6536
P12109	640	K	Collagen alpha-1(VI) chain	COL6A1	1	0.0310514	54.784	DFVVK(1)VIDR	2	-0.097773	1												0.792	0.733	0.922	1.117	1.018	1.302
P12109	990	K	Collagen alpha-1(VI) chain	COL6A1	1	1.35595e-29	167.51	VLVTGK(1)TAEYDVAYGESHLFR	3	0.040666	1	0.863	0.692	1.425	1.116	0.999	1.023	0.772	0.693	1.401	0.95	0.69606	0.792	0.733	0.922	1.117	1.018	1.302	1.09	0.944	1.546	0.999	0.981	0.786	1.091	0.962	1.967	1.294	0.21794
P12109	134	K	Collagen alpha-1(VI) chain	COL6A1	1	0.000163725	114.86	GTYTDCAIK(1)K	2	0.81938	2	0.643	0.753	0.965	1.255	1.097	1.239	0.512	0.687	0.782	0.657	0.026438	0.792	0.733	0.922	1.117	1.018	1.302	0.812	1.027	1.047	1.124	1.078	0.952	0.722	0.953	1.1	0.915	0.38708
P12109	936	K	Collagen alpha-1(VI) chain	COL6A1	1	0.0126902	73.885	EASSGAAK(1)K	2	-0.36159	1	0.679	0.556	0.844	1.19	1.081	1.497	0.569	0.514	0.567	0.552	0.0178002	0.792	0.733	0.922	1.117	1.018	1.302	0.857	0.759	0.915	1.065	1.062	1.15	0.805	0.715	0.796	0.772	0.01268
P12109	125	K	Collagen alpha-1(VI) chain	COL6A1	1	3.46739e-05	105.03	YFGK(1)GTYTDCAIK	3	-1.718	1												0.792	0.733	0.922	1.117	1.018	1.302
P12109	114	K	Collagen alpha-1(VI) chain	COL6A1	1	0.000173269	71.208	DALK(1)SSVDAVK	2	0.73285	1												0.792	0.733	0.922	1.117	1.018	1.302
P12109	148	K	Collagen alpha-1(VI) chain	COL6A1	1	0.000472145	65.467	GLEQLLVGGSHLK(1)ENK	3	0.13899	1												0.792	0.733	0.922	1.117	1.018	1.302
P12109	121	K	Collagen alpha-1(VI) chain	COL6A1	1	0.00514827	61.344	SSVDAVK(1)YFGK	3	1.0125	1	0.4	0.804	0.957	1.353	1.199	1.222	0.295	0.67	0.787	0.573	0.147459	0.792	0.733	0.922	1.117	1.018	1.302	0.505	1.097	1.038	1.211	1.178	0.939	0.417	0.931	1.105	0.793	0.34346
P12110	197	K	Collagen alpha-2(VI) chain	COL6A2	1	2.81917e-05	91.812	LFAVAPNQNLK(1)EQGLR	3	-0.28754	1	0.702	1.094	2.173	0.95	0.633	0.853	0.737	1.729	2.562	1.629	0.32456	0.836	0.765	0.925	1.138	1.029	1.218	0.84	1.43	2.349	0.835	0.615	0.7	1.006	2.325	3.356	2.148	0.090962
P12110	650	K	Collagen alpha-2(VI) chain	COL6A2	1	0.00523889	65.224	LGAIAK(1)DPK	3	0.31491	2	0.662	0.767	0.894	1.261	1.108	1.244	0.523	0.693	0.723	0.643	0.0095606	0.836	0.765	0.925	1.138	1.029	1.218	0.792	1.003	0.966	1.108	1.077	1.021	0.715	0.931	0.946	0.861	0.116263
P12110	688	K	Collagen alpha-2(VI) chain	COL6A2	1	2.0574e-07	134.68	IDSLSSFK(1)EAVK	2	-0.80779	2	0.784	0.638	0.899	1.439	1.199	1.001	0.543	0.533	0.903	0.638	0.036158	0.836	0.765	0.925	1.138	1.029	1.218	0.938	0.834	0.972	1.264	1.165	0.822	0.742	0.716	1.182	0.844	0.3299
P12110	851	K	Collagen alpha-2(VI) chain	COL6A2	1	0.00116066	78.932	LGEQNFHK(1)AR	3	-1.5163	1	0.774	0.784	0.92	1.048	1.292	1.153	0.737	0.607	0.801	0.709	0.0140026	0.836	0.765	0.925	1.138	1.029	1.218	0.926	1.025	0.995	0.921	1.256	0.947	1.005	0.816	1.051	0.943	0.65792
P12110	1000	K	Collagen alpha-2(VI) chain	COL6A2	1	5.89967e-35	182.22	AAVFHEK(1)DYDSLAQPGFFDR	3	-0.73501	1	0.729	0.753	2.005	1.132	0.725	0.94	0.642	1.038	2.142	1.247	0.7562	0.836	0.765	0.925	1.138	1.029	1.218	0.872	0.984	2.168	0.995	0.705	0.772	0.876	1.396	2.808	1.628	0.24696
P12110	239	K	Collagen alpha-2(VI) chain	COL6A2	1	3.1676e-06	117.03	VMK(1)HEAYGECYK	3	0.1612	2	0.649	0.491	0.635	1.299	1.259	1.448	0.498	0.39	0.441	0.443	0.00116231	0.836	0.765	0.925	1.138	1.029	1.218	0.776	0.642	0.686	1.141	1.224	1.189	0.68	0.525	0.577	0.592	0.00087909
P12110	708	K	Collagen alpha-2(VI) chain	COL6A2	1	1.33209e-10	113.73	NLEWIAGGTWTPSALK(1)FAYDR	3	0.97011	1												0.836	0.765	0.925	1.138	1.029	1.218
P12111	1788	K	Collagen alpha-3(VI) chain	COL6A3	1	5.04157e-08	104.68	NIDSEEVGK(1)IASNSATAFR	3	0.85644	1	0.829	1.096	1.33	1.113	1.006	0.822	0.743	1.088	1.628	1.107	0.6086	0.847	0.777	0.963	1.128	1.005	1.187	0.979	1.411	1.381	0.987	1.001	0.693	0.992	1.41	1.993	1.407	0.113057
P12111	1861	K	Collagen alpha-3(VI) chain	COL6A3	1	1.1372e-12	161.99	GFESK(1)VDAILNR	2	-1.2327	2	0.631	0.731	0.965	1.148	1.056	1.393	0.549	0.692	0.696	0.647	0.040725	0.847	0.777	0.963	1.128	1.005	1.187	0.745	0.941	1.002	1.018	1.051	1.174	0.732	0.895	0.853	0.829	0.124704
P12111	1720	K	Collagen alpha-3(VI) chain	COL6A3	1	1.56507e-05	107.17	HANTK(1)VGLEHLR	4	-1.4141	1	0.952	0.328	0.745	1.263	1.427	1.14	0.752	0.231	0.657	0.529	0.091696	0.847	0.777	0.963	1.128	1.005	1.187	1.124	0.422	0.774	1.12	1.42	0.96	1.004	0.297	0.806	0.663	0.197057
P12111	1913	K	Collagen alpha-3(VI) chain	COL6A3	1	1.82943e-20	128.06	VSVVANTPSGPVEAFDFDEYQPEMLEK(1)FR	3	2.6761	2	0.982	1.035	1.059	1.005	0.898	1.111	0.974	1.153	0.958	1.021	0.73616	0.847	0.777	0.963	1.128	1.005	1.187	1.159	1.332	1.1	0.891	0.894	0.936	1.301	1.49	1.175	1.32	0.0098189
P12111	1472	K	Collagen alpha-3(VI) chain	COL6A3	1	0.00105571	80.737	RLNIGPSK(1)VR	3	-0.18656	3	0.636	0.711	1.864	1.092	0.87	1.039	0.58	0.817	1.804	1.07	0.88718	0.847	0.777	0.963	1.128	1.005	1.187	0.751	0.915	1.936	0.968	0.866	0.875	0.776	1.057	2.213	1.33	0.56516
P12111	2472	K	Collagen alpha-3(VI) chain	COL6A3	1	0.00191369	99.815	SVLLDK(1)IK	3	-0.7425	2	0.638	0.659	1.056	1.176	1.091	1.324	0.541	0.604	0.803	0.655	0.060319	0.847	0.777	0.963	1.128	1.005	1.187	0.753	0.848	1.097	1.043	1.086	1.115	0.722	0.781	0.984	0.832	0.156316
P12111	1088	K	Collagen alpha-3(VI) chain	COL6A3	1	3.70524e-19	147.35	TRPEFYLNSYMNK(1)QDVVNAVR	3	-0.602	1	0.623	0.743	1.728	1.07	0.993	1.024	0.58	0.748	1.696	1.002	0.77606	0.847	0.777	0.963	1.128	1.005	1.187	0.736	0.956	1.794	0.949	0.988	0.863	0.776	0.968	2.079	1.245	0.6351
P12111	514	K	Collagen alpha-3(VI) chain	COL6A3	0.994452	1.02678e-23	158.52	K(0.994)MK(0.006)PLDGSALYTGSALDFVR	3	0.59761	2	0.478	0.635	1.083	1.34	1.159	1.246	0.355	0.548	0.875	0.586	0.072141	0.847	0.777	0.963	1.128	1.005	1.187	0.564	0.817	1.125	1.188	1.153	1.05	0.475	0.709	1.071	0.739	0.169021
P12111	2532	K	Collagen alpha-3(VI) chain	COL6A3	1	1.08822e-08	116.73	EAVLK(1)LSDAGITPLFLTR	3	-0.28469	1	0.817	1.382	1.091	1.069	0.72	1.075	0.762	1.919	1.02	1.149	0.54678	0.847	0.777	0.963	1.128	1.005	1.187	0.965	1.779	1.133	0.948	0.716	0.906	1.018	2.485	1.251	1.509	0.131236
P12111	869	K	Collagen alpha-3(VI) chain	COL6A3	1	0.000757003	71.879	IIDELNVK(1)PEGTR	3	-0.31013	1	0.904	1.13	1.506	0.961	0.838	0.909	0.939	1.35	1.665	1.307	0.180921	0.847	0.777	0.963	1.128	1.005	1.187	1.067	1.454	1.564	0.852	0.834	0.766	1.252	1.743	2.042	1.666	0.0149011
P12111	1281	K	Collagen alpha-3(VI) chain	COL6A3	1	1.35421e-10	105.06	VAVIQFSDDPK(1)VEFLLNAHSSK	4	-0.80123	1												0.847	0.777	0.963	1.128	1.005	1.187
P12111	885	K	Collagen alpha-3(VI) chain	COL6A3	1	2.95475e-06	109.07	IAVAQYSDDVK(1)VESR	3	-0.90091	1	0.826	1.098	1.456	0.962	0.855	1.007	0.856	1.283	1.452	1.197	0.41402	0.847	0.777	0.963	1.128	1.005	1.187	0.975	1.413	1.512	0.853	0.851	0.848	1.143	1.66	1.783	1.528	0.096601
P12111	1772	K	Collagen alpha-3(VI) chain	COL6A3	1	0.0403088	50.297	GVK(1)VFAVGVR	2	-0.42068	1												0.847	0.777	0.963	1.128	1.005	1.187
P12111	904	K	Collagen alpha-3(VI) chain	COL6A3	1	3.45511e-09	126.77	FDEHQSKPEILNLVK(1)R	4	0.2654	1	0.753	1.194	0.951	1.074	0.88	1.201	0.699	1.357	0.797	0.919	0.5894	0.847	0.777	0.963	1.128	1.005	1.187	0.889	1.537	0.988	0.952	0.876	1.012	0.934	1.755	0.976	1.202	0.41618
P12111	2510	K	Collagen alpha-3(VI) chain	COL6A3	1	0.00160155	95.981	K(1)VAVFFSNTPTR	3	1.7395	2	0.557	0.917	0.91	1.291	1.088	1.202	0.43	0.842	0.761	0.666	0.067004	0.847	0.777	0.963	1.128	1.005	1.187	0.658	1.18	0.945	1.145	1.083	1.013	0.575	1.09	0.933	0.859	0.36086
P12111	861	K	Collagen alpha-3(VI) chain	COL6A3	1	2.00713e-10	126.84	DFLYK(1)IIDELNVKPEGTR	4	-0.1091	2	0.571	0.459	1.114	1.361	1.081	1.327	0.418	0.425	0.844	0.569	0.083799	0.847	0.777	0.963	1.128	1.005	1.187	0.674	0.591	1.157	1.207	1.076	1.118	0.558	0.549	1.035	0.712	0.140197
P12111	573	K	Collagen alpha-3(VI) chain	COL6A3	1	0.00015687	91.307	SLDEISQPAQELK(1)R	3	1.3717	1	0.783	0.773	1.443	1.062	0.939	1.116	0.735	0.823	1.299	0.962	0.72286	0.847	0.777	0.963	1.128	1.005	1.187	0.924	0.995	1.498	0.941	0.934	0.94	0.982	1.065	1.594	1.214	0.37454
P12111	1708	K	Collagen alpha-3(VI) chain	COL6A3	1	0.00102047	78.324	QIIDAINK(1)VVYK	3	-0.42446	1	0.625	1.002	1.16	1.195	0.959	1.126	0.522	1.044	1.036	0.85	0.3878	0.847	0.777	0.963	1.128	1.005	1.187	0.738	1.29	1.205	1.059	0.954	0.949	0.697	1.352	1.27	1.091	0.7557
P12111	1856	K	Collagen alpha-3(VI) chain	COL6A3	1	0.00020132	88.385	DQNVFVAQK(1)GFESK	3	0.54932	1												0.847	0.777	0.963	1.128	1.005	1.187
P12111	1936	K	Collagen alpha-3(VI) chain	COL6A3	1	0.000184111	75.972	VYLNK(1)FR	2	-0.38298	2												0.847	0.777	0.963	1.128	1.005	1.187
P12235	263	K	ADP/ATP translocase 1	SLC25A4	1	0.013904	70.552	IAK(1)DEGAK	2	0.48346	1	0.944	1.065	1.25	0.996	0.915	0.987	0.945	1.163	1.272	1.125	0.263	1.022	0.982	0.801	1.085	1.027	1.062	0.924	1.085	1.561	0.918	0.891	0.929	1.007	1.218	1.68	1.304	0.26178
P12236	92	K	ADP/ATP translocase 3	SLC25A6	1	0.00030621	72.898	YFPTQALNFAFK(1)DK	3	-0.79541	1
P12236	268	K	ADP/ATP translocase 3	SLC25A6	1	0.0273618	43.308	DEGGK(1)AFFK	3	0.20754	1
P12236	105	K	ADP/ATP translocase 3	SLC25A6	1	6.09143e-05	93.424	QIFLGGVDK(1)HTQFWR	3	1.704	1	1	1.247	1.703	0.814	0.74	0.839	1.225	1.684	2.041	1.651	0.039563
P12277	304	K	Creatine kinase B-type	CKB	1	0.000632159	86.898	LPNLGK(1)HEK	3	0.58888	1	0.553	0.463	0.618	1.203	1.507	1.42	0.458	0.307	0.437	0.396	0.00099636	0.66	0.738	0.66	1.12	1.28	1.289	0.838	0.627	0.936	1.074	1.177	1.102	0.78	0.533	0.849	0.716	0.04724
P12277	11	K	Creatine kinase B-type	CKB	1	7.19694e-07	124.21	PFSNSHNALK(1)LR	3	-0.46329	1	0.749	1.045	0.857	1.1	1.227	1.04	0.679	0.852	0.829	0.787	0.085316	0.66	0.738	0.66	1.12	1.28	1.289	1.135	1.416	1.298	0.982	0.959	0.807	1.156	1.477	1.608	1.401	0.0195807
P12277	265	K	Creatine kinase B-type	CKB	1	2.74236e-26	185.27	FCTGLTQIETLFK(1)SK	3	-0.64334	1	0.345	0.452	0.208	1.336	1.628	1.63	0.258	0.278	0.128	0.219	0.0027212	0.66	0.738	0.66	1.12	1.28	1.289	0.523	0.612	0.315	1.193	1.272	1.265	0.438	0.481	0.249	0.389	0.039583
P12277	298	K	Creatine kinase B-type	CKB	1	4.5743e-05	76.927	AGVHIK(1)LPNLGK	3	-0.30145	1												0.66	0.738	0.66	1.12	1.28	1.289
P12277	307	K	Creatine kinase B-type	CKB	1	0.000228868	113.93	HEK(1)FSEVLK	2	0.26094	4	0.439	0.579	0.7	1.176	1.437	1.459	0.372	0.404	0.482	0.422	0.0045198	0.66	0.738	0.66	1.12	1.28	1.289	0.665	0.785	1.061	1.05	1.123	1.132	0.633	0.699	0.937	0.76	0.102218
P12277	247	K	Creatine kinase B-type	CKB	1	0.0100967	65.842	GGNMK(1)EVFTR	2	0.96029	2	0.645	0.811	0.905	1.146	1.23	1.213	0.561	0.659	0.75	0.658	0.0137768	0.66	0.738	0.66	1.12	1.28	1.289	0.977	1.099	1.371	1.023	0.961	0.941	0.955	1.144	1.457	1.178	0.20516
P12814	563	K	Alpha-actinin-1	ACTN1	1	0.000171423	98.04	ATLPDADK(1)ER	3	0.65618	3	0.866	0.982	1.099	0.86	1.154	1.111	1.004	0.851	0.995	0.943	0.6573	0.969	0.937	0.95	0.888	1.069	1.144	0.894	1.048	1.157	0.968	1.08	0.971	0.924	0.97	1.192	1.026	0.80572
P12814	704	K	Alpha-actinin-1	ACTN1	1	9.50143e-68	218.63	IDQLEGDHQLIQEALIFDNK(1)HTNYTMEHIR	4	-0.4932	4	0.793	1.018	1.683	0.984	0.782	0.988	0.803	1.303	1.714	1.269	0.45538	0.969	0.937	0.95	0.888	1.069	1.144	0.818	1.086	1.772	1.108	0.732	0.864	0.738	1.484	2.051	1.359	0.35126
P12814	676	K	Alpha-actinin-1	ACTN1	0.999873	0.00517369	58.754	QYEK(1)SIVNYKPK	3	-0.45183	1	0.763	0.77	0.894	0.92	1.428	1.179	0.826	0.539	0.762	0.688	0.058383	0.969	0.937	0.95	0.888	1.069	1.144	0.787	0.822	0.941	1.036	1.336	1.031	0.76	0.615	0.913	0.749	0.048364
P12814	420	K	Alpha-actinin-1	ACTN1	1	0.000557496	84.753	QK(1)DYETATLSEIK	3	0.85252	1	0.862	1.505	1.704	0.706	0.786	0.817	1.219	1.914	2.095	1.763	0.069159	0.969	0.937	0.95	0.888	1.069	1.144	0.89	1.606	1.794	0.795	0.735	0.714	1.119	2.185	2.513	1.912	0.110557
P12814	220	K	Alpha-actinin-1	ACTN1	1	9.47106e-48	205.65	YLDIPK(1)MLDAEDIVGTARPDEK	4	-1.3145	6	0.874	0.802	1.036	0.965	1.159	1.177	0.903	0.692	0.884	0.822	0.114737	0.969	0.937	0.95	0.888	1.069	1.144	0.902	0.856	1.091	1.087	1.084	1.029	0.83	0.79	1.06	0.89	0.184639
P12814	413	K	Alpha-actinin-1	ACTN1	1	1.01283e-46	221.24	ASIHEAWTDGK(1)EAMLR	3	-0.016089	2	0.815	0.936	1.228	0.953	1.016	1.141	0.853	0.921	1.081	0.958	0.69716	0.969	0.937	0.95	0.888	1.069	1.144	0.841	0.999	1.293	1.073	0.95	0.997	0.784	1.052	1.297	1.037	0.87252
P12814	312	K	Alpha-actinin-1	ACTN1	1	2.47982e-25	170.89	VPENTMHAMQQK(1)LEDFR	3	-1.8656	8	0.772	1.048	1.452	0.987	0.906	1.02	0.78	1.157	1.43	1.123	0.67334	0.969	0.937	0.95	0.888	1.069	1.144	0.797	1.118	1.528	1.111	0.848	0.892	0.717	1.318	1.713	1.208	0.4774
P12814	834	K	Alpha-actinin-1	ACTN1	1	3.75604e-30	168.64	ETADTDTADQVMASFK(1)ILAGDK	3	-0.61442	4	0.899	0.879	1.223	0.866	1.121	1.102	1.036	0.784	1.116	0.972	0.8146	0.969	0.937	0.95	0.888	1.069	1.144	0.928	0.938	1.287	0.975	1.049	0.963	0.952	0.894	1.336	1.056	0.71758
P12814	195	K	Alpha-actinin-1	ACTN1	1	1.31532e-07	131.32	HRPELIDYGK(1)LR	2	0.13315	3	0.841	1.349	0.948	0.969	0.966	1.041	0.865	1.396	0.915	1.054	0.83038	0.969	0.937	0.95	0.888	1.069	1.144	0.868	1.44	0.998	1.091	0.904	0.91	0.796	1.593	1.097	1.138	0.53778
P13010	648	K	X-ray repair cross-complementing protein 5	XRCC5	1	0.00028051	94.09	EEAIK(1)FSEEQR	2	0.9559	2	0.8	1.187	0.872	1.192	0.971	1.037	0.668	1.223	0.845	0.893	0.40858	0.964	0.952	0.948	1.243	1.048	0.917	0.83	1.247	0.92	0.959	0.927	1.131	0.865	1.345	0.813	0.993	0.90092
P13489	173	K	Ribonuclease inhibitor	RNH1	0.937218	9.58882e-09	89.721	AK(0.063)PDFK(0.937)ELTVSNNDINEAGVR	4	-0.16864	2	0.873	0.996	1.473	1.146	0.918	0.815	0.76	1.084	1.815	1.161	0.5121	1.064	1.033	0.835	1.094	0.999	0.993	0.82	0.964	1.764	1.048	0.919	0.821	0.782	1.049	2.149	1.273	0.48086
P13611	76	K	Versican core protein	VCAN	0.993285	0.00143379	72.152	IEVDK(0.007)NGK(0.993)DLK	3	0.041904	2	0.866	0.902	1.041	1.304	1.065	0.897	0.663	0.847	1.167	0.86	0.3075	1.228	0.942	0.958	1.118	0.986	0.835	0.705	0.958	1.087	1.166	1.08	1.074	0.605	0.887	1.012	0.828	0.195715
P13611	68	K	Versican core protein	VCAN	0.999945	0.00345182	63.662	WSK(1)IEVDKNGK	3	-0.0050341	1	0.754	0.862	1.055	1.17	1.189	1.01	0.642	0.726	1.05	0.793	0.096602	1.228	0.942	0.958	1.118	0.986	0.835	0.614	0.915	1.101	1.047	1.206	1.21	0.586	0.759	0.91	0.759	0.167099
P13611	268	K	Versican core protein	VCAN	1	4.80808e-07	114.63	FTFEEAAK(1)ECENQDAR	3	0.52393	1	0.905	0.945	1.669	1.057	0.735	0.939	0.854	1.287	1.786	1.289	0.37508	1.228	0.942	0.958	1.118	0.986	0.835	0.737	1.003	1.742	0.945	0.745	1.125	0.78	1.346	1.548	1.237	0.59202
P13639	159	K	Elongation factor 2	EEF2	0.99999	0.00152399	69.314	IKPVLMMNK(1)MDR	3	-1.0046	1	0.88	0.934	1.015	0.987	1.105	1.122	0.889	0.845	0.911	0.88	0.091919	1.08	0.915	0.962	1.05	1.108	0.961	0.815	1.021	1.055	0.94	0.997	1.168	0.867	1.024	0.903	0.931	0.51792
P13639	308	K	Elongation factor 2	EEF2	1	0.000202429	116.55	VFDAIMNFK(1)K	2	0.27737	2	0.945	0.888	0.937	1.078	1.184	1.004	0.875	0.751	0.937	0.848	0.034284	1.08	0.915	0.962	1.05	1.108	0.961	0.875	0.97	0.974	1.027	1.069	1.045	0.852	0.907	0.932	0.897	0.041645
P13639	498	K	Elongation factor 2	EEF2	1	0.00468161	71.076	VMK(1)FSVSPVVR	2	0.16999	1												1.08	0.915	0.962	1.05	1.108	0.961
P13639	322	K	Elongation factor 2	EEF2	0.999952	0.00152609	69.261	LDIK(1)LDSEDKDK	3	0.1276	1	0.965	0.723	1.054	0.979	1.27	1.042	0.983	0.569	1.016	0.833	0.24384	1.08	0.915	0.962	1.05	1.108	0.961	0.894	0.79	1.096	0.932	1.146	1.084	0.959	0.689	1.011	0.879	0.3032
P13693	102	K	Translationally-controlled tumor protein	TPT1	1	0.00234691	72.2	GK(1)LEEQRPER	3	1.7324	2	0.982	1.032	0.943	1.06	1.017	1.033	0.924	1.015	0.919	0.951	0.150739	0.958	0.83	1.034	1.024	1.117	0.987	1.025	1.243	0.912	1.035	0.91	1.047	0.99	1.366	0.871	1.063	0.61638
P13693	19	K	Translationally-controlled tumor protein	TPT1	1	2.08063e-05	95.755	DLISHDEMFSDIYK(1)IR	3	-1.3145	1	0.774	1.633	1.474	0.983	0.579	0.884	0.785	2.818	1.676	1.587	0.199416	0.958	0.83	1.034	1.024	1.117	0.987	0.808	1.967	1.426	0.96	0.518	0.896	0.842	3.797	1.592	1.77	0.170763
P13797	52	K	Plastin-3	PLS3	1	0.0116183	50.914	EANMPLPGYK(1)VR	3	0.60429	1												1.374	0.967	1.072	1.07	0.913	0.778
P13797	545	K	Plastin-3	PLS3	1	0.00106457	79.659	STSIQSFK(1)DK	3	-1.7938	1	1.157	1.585	1.411	0.765	0.711	0.735	1.508	2.228	1.93	1.878	0.0027238	1.374	0.967	1.072	1.07	0.913	0.778	0.842	1.639	1.316	0.715	0.779	0.945	1.178	2.104	1.393	1.557	0.124138
P13797	300	K	Plastin-3	PLS3	1	0.00147265	58.814	DSK(1)AYFHLLNQIAPK	3	-0.80677	1	0.999	1.178	1.379	0.933	0.923	0.832	1.067	1.277	1.667	1.323	0.052663	1.374	0.967	1.072	1.07	0.913	0.778	0.727	1.218	1.286	0.872	1.011	1.069	0.834	1.205	1.203	1.095	0.75856
P13807	286	K	Glycogen [starch] synthase, muscle	GYS1	1	2.8856e-05	82.01	K(1)FSAMHEFQNLHAQSK	4	1.3935	1	0.874	0.904	1.223	1.019	0.923	1.145	0.855	0.98	1.074	0.972	0.78466	0.968	0.942	0.938	1	0.907	1.089	0.903	0.96	1.304	1.019	1.018	1.051	0.886	0.943	1.241	1.026	0.9255
P14174	78	K	Macrophage migration inhibitory factor	MIF	1	3.46739e-05	105.03	SYSK(1)LLCGLLAER	3	-0.55498	1	0.86	0.815	1.284	0.714	0.956	1.419	1.202	0.852	0.909	0.958	0.92526	0.971	1.013	0.936	0.904	1.231	0.984	0.886	0.805	1.372	0.79	0.777	1.442	1.122	1.036	0.951	1.018	0.90436
P14314	158	K	Glucosidase 2 subunit beta	PRKCSH	1	0.000329679	91.867	K(1)LIELQAGK	2	-0.30576	2	0.755	1.084	1.194	1.205	0.937	0.956	0.625	1.155	1.255	0.979	0.84702	1.002	0.937	0.999	1.024	1.025	0.999	0.753	1.157	1.195	1.177	0.914	0.957	0.64	1.266	1.249	1.019	0.98334
P14314	191	K	Glucosidase 2 subunit beta	PRKCSH	1	0.00315864	78.264	EAK(1)EQHQK	3	2.1997	1	0.892	0.686	0.735	1.36	1.109	1.136	0.654	0.619	0.651	0.642	0.0117988	1.002	0.937	0.999	1.024	1.025	0.999	0.89	0.732	0.736	1.328	1.082	1.137	0.67	0.677	0.647	0.665	0.0101354
P14314	376	K	Glucosidase 2 subunit beta	PRKCSH	1	0.00493517	83.869	NK(1)FEEAER	2	-0.7681	1	0.998	0.99	1.471	0.848	1.128	0.797	1.172	0.878	1.854	1.247	0.27176	1.002	0.937	0.999	1.024	1.025	0.999	0.996	1.057	1.472	0.828	1.1	0.798	1.203	0.961	1.845	1.293	0.186022
P14618	261	K	Pyruvate kinase PKM	PKM	1	0.0221106	53.554	VLGEK(1)GK	3	-0.072983	1	0.705	0.557	0.626	1.215	1.437	1.281	0.579	0.387	0.491	0.48	0.00094071	0.891	0.826	0.764	1.119	1.168	1.123	0.791	0.674	0.819	1.086	1.23	1.141	0.728	0.548	0.718	0.661	0.004016
P14618	206	K	Pyruvate kinase PKM	PKM	1	6.51792e-18	152.01	GADFLVTEVENGGSLGSK(1)K	3	0.40652	2	0.733	1.1	1.425	0.965	0.877	1.076	0.758	1.256	1.33	1.117	0.72112	0.891	0.826	0.764	1.119	1.168	1.123	0.823	1.332	1.865	0.862	0.751	0.958	0.955	1.774	1.947	1.564	0.183598
P14618	305	K	Pyruvate kinase PKM	PKM	1	9.39942e-07	101.04	GDLGIEIPAEK(1)VFLAQK	4	-0.41975	3	0.712	0.605	1.036	1.074	1.342	1.184	0.661	0.451	0.879	0.654	0.059902	0.891	0.826	0.764	1.119	1.168	1.123	0.799	0.732	1.356	0.96	1.149	1.054	0.832	0.637	1.287	0.913	0.55742
P14618	135	K	Pyruvate kinase PKM	PKM	1	0.000126431	100.88	GSGTAEVELK(1)K	2	-0.38529	3	0.8	0.601	0.466	1.17	1.403	1.349	0.682	0.427	0.347	0.476	0.009939	0.891	0.826	0.764	1.119	1.168	1.123	0.898	0.728	0.61	1.046	1.201	1.201	0.859	0.606	0.508	0.648	0.021405
P14618	498	K	Pyruvate kinase PKM	PKM	1	0.00016167	99.568	VNFAMNVGK(1)AR	2	-0.66714	2	0.954	1.105	1.399	0.996	0.884	0.884	0.956	1.251	1.593	1.251	0.146321	0.891	0.826	0.764	1.119	1.168	1.123	1.071	1.338	1.831	0.89	0.757	0.787	1.203	1.768	2.327	1.742	0.030799
P14618	311	K	Pyruvate kinase PKM	PKM	1	2.28278e-05	114.89	VFLAQK(1)MMIGR	2	-0.63851	1	0.647	1.226	0.813	1.307	0.891	1.137	0.494	1.376	0.72	0.805	0.333	0.891	0.826	0.764	1.119	1.168	1.123	0.726	1.484	1.064	1.168	0.763	1.012	0.622	1.945	1.051	1.112	0.7572
P14618	270	K	Pyruvate kinase PKM	PKM	1	7.94436e-05	103.76	IISK(1)IENHEGVR	3	-0.055226	1												0.891	0.826	0.764	1.119	1.168	1.123
P14618	62	K	Pyruvate kinase PKM	PKM	1	6.87276e-06	131.82	SVETLK(1)EMIK	3	0.33906	1	0.743	0.615	0.951	1.159	1.233	1.231	0.639	0.499	0.776	0.637	0.021843	0.891	0.826	0.764	1.119	1.168	1.123	0.834	0.745	1.245	1.036	1.056	1.096	0.805	0.705	1.136	0.886	0.44954
P14618	247	K	Pyruvate kinase PKM	PKM	1	0.00153874	90.05	K(1)ASDVHEVR	2	2.8716	2	0.675	0.679	0.84	1.139	1.236	1.324	0.591	0.549	0.638	0.593	0.0033366	0.891	0.826	0.764	1.119	1.168	1.123	0.758	0.822	1.099	1.018	1.058	1.179	0.745	0.777	0.932	0.823	0.164184
P14625	75	K	Endoplasmin	HSP90B1	1	0.000342623	76.82	SEK(1)FAFQAEVNR	3	2.2826	2	0.922	0.9	1.118	1.031	0.939	1.155	0.892	0.959	0.972	0.941	0.53186	1.142	1.029	1.076	1.001	0.945	0.906	0.807	0.875	1.039	1.03	0.994	1.275	0.783	0.88	0.815	0.825	0.149038
P14625	547	K	Endoplasmin	HSP90B1	1	0.00425807	84.297	K(1)EAESSPFVER	2	3.1195	1	0.945	1.025	1.908	0.927	0.728	0.817	1.016	1.407	2.349	1.569	0.158084	1.142	1.029	1.076	1.001	0.945	0.906	0.827	0.996	1.773	0.926	0.77	0.902	0.893	1.294	1.966	1.384	0.31242
P14625	493	K	Endoplasmin	HSP90B1	1	0.000245907	66.777	EFGTNIK(1)LGVIEDHSNR	3	-0.046477	1	0.801	1.341	1.759	1.023	0.72	0.728	0.781	1.861	2.43	1.579	0.178879	1.142	1.029	1.076	1.001	0.945	0.906	0.701	1.303	1.635	1.022	0.762	0.804	0.686	1.71	2.034	1.406	0.34158
P14625	603	K	Endoplasmin	HSP90B1	1	0.036143	56.404	FDESEK(1)TK	2	-0.76072	1	1.031	0.97	1.142	1.003	1.018	0.96	1.025	0.952	1.196	1.054	0.37246	1.142	1.029	1.076	1.001	0.945	0.906	0.903	0.943	1.061	1.002	1.077	1.06	0.901	0.876	1.001	0.926	0.2114
P15311	438	K	Ezrin	EZR	1	1.92808e-05	109.44	RK(1)EDEVEEWQHR	4	2.4161	3	0.808	0.652	0.704	1.28	1.276	1.169	0.63	0.511	0.606	0.581	0.00141595	0.831	0.871	0.859	1.18	1.128	1.101	0.972	0.749	0.82	1.085	1.131	1.062	0.896	0.662	0.772	0.775	0.029622
P15311	79	K	Ezrin	EZR	1	4.19323e-08	150.46	KENPLQFK(1)FR	3	-0.6362	1	0.632	0.592	0.564	1.223	1.575	1.224	0.515	0.376	0.463	0.445	0.00088075	0.831	0.871	0.859	1.18	1.128	1.101	0.761	0.68	0.657	1.036	1.396	1.112	0.735	0.487	0.591	0.592	0.0066805
P15531	39	K	Nucleoside diphosphate kinase A	NME1	1	2.00489e-22	178.67	LVGLK(1)FMQASEDLLK	3	0.16165	1	0.96	1.028	1.047	1.076	0.923	1.056	0.889	1.114	0.997	0.993	0.93248	0.96	1.277	1.045	0.92	1.031	0.877	1	0.805	1.002	1.17	0.895	1.204	0.855	0.899	0.832	0.859	0.2796
P16152	180	K	Carbonyl reductase [NADPH] 1	CBR1	1	0.0117894	80.438	FVEDTK(1)K	2	-0.0066813	2	0.876	0.716	1.249	1.07	1.21	0.962	0.816	0.591	1.307	0.876	0.42854	1.022	1.059	0.941	1.046	1.148	0.909	0.857	0.676	1.327	1.023	1.054	1.058	0.838	0.641	1.254	0.912	0.57446
P16152	186	K	Carbonyl reductase [NADPH] 1	CBR1	1	0.000572754	63.436	GVHQK(1)EGWPSSAYGVTK	3	-0.6562	1	0.726	0.924	0.912	1.133	1.286	1.028	0.639	0.718	0.892	0.743	0.042557	1.022	1.059	0.941	1.046	1.148	0.909	0.71	0.873	0.969	1.083	1.12	1.131	0.656	0.779	0.857	0.765	0.096455
P16152	157	K	Carbonyl reductase [NADPH] 1	CBR1	1	0.0180347	46.955	SCSPELQQK(1)FR	3	1.5958	1												1.022	1.059	0.941	1.046	1.148	0.909
P17661	240	K	Desmin	DES	1	1.28878e-11	147.26	RIESLNEEIAFLK(1)K	2	0.49043	10	0.427	0.624	0.871	1.158	1.35	1.419	0.368	0.462	0.617	0.489	0.024836	0.569	0.65	0.605	1.112	1.272	1.501	0.75	0.96	1.44	1.041	1.061	0.945	0.72	0.905	1.524	1.034	0.99136
P17661	339	K	Desmin	DES	1	1.41968e-30	175.28	HQIQSYTCEIDALK(1)GTNDSLMR	3	-0.2143	2	0.506	1.281	1.257	1.153	0.839	1.103	0.438	1.528	1.144	0.984	0.79408	0.569	0.65	0.605	1.112	1.272	1.501	0.889	1.971	2.078	1.037	0.66	0.735	0.857	2.986	2.827	2.03	0.097757
P17661	443	K	Desmin	DES	1	0.000441111	120.15	GSEVHTK(1)K	2	0.11433	3	0.103	0.282	0.158	1.237	1.74	1.959	0.083	0.162	0.081	0.11	0.0021389	0.569	0.65	0.605	1.112	1.272	1.501	0.181	0.434	0.261	1.112	1.368	1.305	0.163	0.317	0.2	0.231	0.004299
P17661	241	K	Desmin	DES	1	0.000495823	118.71	K(1)VHEEEIR	2	-3.5746	5	0.328	0.533	0.429	1.161	1.562	1.656	0.282	0.341	0.261	0.295	0.0023186	0.569	0.65	0.605	1.112	1.272	1.501	0.576	0.82	0.709	1.044	1.228	1.103	0.552	0.668	0.643	0.624	0.0131789
P17661	309	K	Desmin	DES	1	1.39034e-21	174.78	VSDLTQAANK(1)NNDALR	3	0.63846	5	0.553	0.789	0.906	1.116	1.205	1.347	0.494	0.655	0.676	0.613	0.031823	0.569	0.65	0.605	1.112	1.272	1.501	0.972	1.214	1.498	1.004	0.947	0.897	0.968	1.282	1.67	1.294	0.132884
P17661	287	K	Desmin	DES	1	1.32292e-26	176.11	AQYETIAAK(1)NISEAEEWYK	4	-1.5662	2	0.498	0.483	0.703	1.205	1.34	1.538	0.411	0.36	0.46	0.412	0.0030241	0.569	0.65	0.605	1.112	1.272	1.501	0.875	0.743	1.162	1.084	1.053	1.025	0.807	0.706	1.134	0.879	0.38336
P17661	193	K	Desmin	DES	1	2.9138e-35	181.83	AK(1)LQEEIQLKEEAENNLAAFR	3	-0.21018	8	0.425	0.652	1.02	1.16	1.15	1.481	0.364	0.566	0.693	0.553	0.071462	0.569	0.65	0.605	1.112	1.272	1.501	0.747	1.003	1.686	1.043	0.904	0.987	0.716	1.11	1.708	1.171	0.69496
P17661	299	K	Desmin	DES	1	2.36832e-07	133.47	SK(1)VSDLTQAANK	2	-0.58543	6	0.436	0.672	0.843	1.117	1.293	1.483	0.39	0.52	0.571	0.501	0.026564	0.569	0.65	0.605	1.112	1.272	1.501	0.766	1.034	1.393	1.004	1.017	0.988	0.763	1.017	1.41	1.061	0.87878
P17661	109	K	Desmin	DES	1	0.000605327	95.662	TNEK(1)VELQELNDR	3	-0.2513	2	0.83	0.859	1.216	1.019	1.165	1.003	0.812	0.737	1.219	0.912	0.46442	0.569	0.65	0.605	1.112	1.272	1.501	1.459	1.322	2.01	0.916	0.916	0.668	1.593	1.443	3.009	1.916	0.0172778
P17661	201	K	Desmin	DES	1	4.04249e-31	189.51	LQEEIQLK(1)EEAENNLAAFR	2	0.66484	5	0.3	0.59	0.772	1.187	1.391	1.544	0.251	0.425	0.502	0.403	0.028638	0.569	0.65	0.605	1.112	1.272	1.501	0.527	0.908	1.276	1.067	1.094	1.029	0.494	0.83	1.24	0.85	0.4744
P17661	125	K	Desmin	DES	1	0.0031531	69.375	FANYIEK(1)VR	3	-0.56386	1	0.675	0.755	0.905	1.043	1.341	1.221	0.645	0.563	0.745	0.648	0.017901	0.569	0.65	0.605	1.112	1.272	1.501	1.186	1.162	1.496	0.938	1.054	0.813	1.264	1.102	1.84	1.37	0.046743
P17661	318	K	Desmin	DES	1	0.00127656	78.136	QAK(1)QEMMEYR	3	0.43135	1	0.672	0.836	0.899	1.275	1.055	1.219	0.525	0.792	0.742	0.678	0.0198177	0.569	0.65	0.605	1.112	1.272	1.501	1.181	1.286	1.486	1.147	0.829	0.812	1.03	1.551	1.83	1.418	0.051803
P17661	449	K	Desmin	DES	1	7.69322e-05	113.69	TVMIK(1)TIETR	3	0.32485	3	0.638	0.825	1.443	1.01	1.069	1.123	0.63	0.772	1.291	0.908	0.58664	0.569	0.65	0.605	1.112	1.272	1.501	1.121	1.269	2.385	0.908	0.84	0.748	1.235	1.511	3.189	1.913	0.068821
P17661	378	K	Desmin	DES	1	1.21572e-05	140.14	HLK(1)DEMAR	2	0.11157	9	0.605	0.775	0.819	1.086	1.262	1.349	0.555	0.614	0.61	0.595	0.0097816	0.569	0.65	0.605	1.112	1.272	1.501	1.063	1.192	1.354	0.977	0.992	0.899	1.088	1.202	1.506	1.258	0.041524
P17661	297	K	Desmin	DES	1	6.02062e-10	153.09	NISEAEEWYK(1)SK	2	-0.14779	2	0.239	0.407	0.466	1.247	1.604	1.677	0.191	0.253	0.28	0.246	0.0030385	0.569	0.65	0.605	1.112	1.272	1.501	0.42	0.626	0.77	1.121	1.261	1.117	0.375	0.496	0.689	0.519	0.0198411
P18206	170	K	Vinculin	VCL	1	0.0017965	85.672	NLGPGMTK(1)MAK	2	-0.38903	4	0.766	0.816	0.95	1.244	1.092	1.122	0.613	0.748	0.851	0.732	0.0139428	0.905	0.852	0.936	1.041	1.109	1.134	0.846	0.958	1.015	1.195	0.985	0.989	0.708	0.973	1.026	0.89	0.2374
P18206	373	K	Vinculin	VCL	1	0.00019701	118.67	K(1)LEAMTNSK	2	0.32294	3	0.786	0.967	1.12	1.079	1.076	1.049	0.726	0.898	1.074	0.897	0.36652	0.905	0.852	0.936	1.041	1.109	1.134	0.869	1.135	1.197	1.037	0.97	0.925	0.838	1.17	1.294	1.092	0.48972
P18206	778	K	Vinculin	VCL	1	0.00125717	76.073	REVENSEDPK(1)FR	3	-0.22413	1	0.927	1.295	0.761	1.012	0.817	1.226	0.914	1.585	0.623	0.976	0.8672	0.905	0.852	0.936	1.041	1.109	1.134	1.024	1.52	0.813	0.972	0.737	1.081	1.053	2.062	0.752	1.203	0.48968
P18206	276	K	Vinculin	VCL	1	6.25582e-08	125.54	ALASIDSK(1)LNQAK	3	0.38318	1	0.725	1.013	1.281	1.082	0.991	1.033	0.668	1.023	1.246	0.972	0.77558	0.905	0.852	0.936	1.041	1.109	1.134	0.801	1.189	1.369	1.039	0.894	0.911	0.771	1.33	1.503	1.181	0.43746
P18206	387	K	Vinculin	VCL	1	1.23323e-06	77.689	K(1)IDAAQNWLADPNGGPEGEEQIR	3	1.5179	1												0.905	0.852	0.936	1.041	1.109	1.134
P18206	1024	K	Vinculin	VCL	1	0.000304712	101.43	DIAK(1)ASDEVTR	2	0.39975	1	1.027	1.096	0.983	1.095	0.957	0.949	0.936	1.144	1.041	1.035	0.5606	0.905	0.852	0.936	1.041	1.109	1.134	1.135	1.286	1.05	1.052	0.863	0.837	1.079	1.49	1.254	1.261	0.065462
P18206	267	K	Vinculin	VCL	1	0.018279	84.568	DTEAMK(1)R	2	1.3827	2	0.824	0.771	0.727	1.048	1.29	1.247	0.784	0.598	0.587	0.648	0.0042647	0.905	0.852	0.936	1.041	1.109	1.134	0.91	0.905	0.777	1.007	1.163	1.1	0.904	0.778	0.706	0.793	0.024878
P18206	281	K	Vinculin	VCL	1	0.0109672	66.962	LNQAK(1)GWLR	2	0.14351	1	0.938	0.859	1.53	0.959	0.893	1.009	0.977	0.962	1.524	1.163	0.55278	0.905	0.852	0.936	1.041	1.109	1.134	1.036	1.008	1.635	0.921	0.805	0.89	1.125	1.252	1.837	1.406	0.122041
P18206	639	K	Vinculin	VCL	1	1.37369e-12	132.79	AANFENHSGK(1)LGATAEK	4	-0.88463	2	0.758	1.059	0.6	1.211	1.109	1.195	0.625	0.955	0.504	0.688	0.074302	0.905	0.852	0.936	1.041	1.109	1.134	0.838	1.243	0.641	1.163	1	1.054	0.721	1.243	0.608	0.846	0.36284
P18206	830	K	Vinculin	VCL	1	0.00701293	71.501	ILGAVAK(1)VR	2	0.17703	2	0.665	0.862	1.252	1.107	1.03	1.149	0.599	0.837	1.094	0.846	0.34244	0.905	0.852	0.936	1.041	1.109	1.134	0.735	1.012	1.338	1.063	0.929	1.013	0.691	1.089	1.321	1.027	0.99276
P18206	366	K	Vinculin	VCL	1	4.99785e-35	183.65	AQQVSQGLDVLTAK(1)VENAAR	3	0.10809	1	0.88	1.306	1.5	0.866	0.76	0.957	1.013	1.718	1.574	1.427	0.124603	0.905	0.852	0.936	1.041	1.109	1.134	0.972	1.533	1.603	0.832	0.685	0.844	1.168	2.238	1.899	1.74	0.036925
P18206	444	K	Vinculin	VCL	1	6.06727e-15	144.29	SLGEISALTSK(1)LADLR	2	0.071417	2	0.813	0.997	1.475	1.148	0.861	0.908	0.707	1.158	1.634	1.126	0.65104	0.905	0.852	0.936	1.041	1.109	1.134	0.898	1.17	1.576	1.103	0.776	0.801	0.814	1.508	1.968	1.36	0.21092
P18206	983	K	Vinculin	VCL	1	0.000668123	80.96	WSSK(1)GNDIIAAAK	3	0.67343	1	0.716	0.671	0.995	1.101	1.268	1.203	0.648	0.529	0.831	0.667	0.031262	0.905	0.852	0.936	1.041	1.109	1.134	0.791	0.788	1.063	1.058	1.143	1.061	0.748	0.689	1.002	0.81	0.097685
P18206	708	K	Vinculin	VCL	1	1.13226e-29	169.45	NQWIDNVEK(1)MTGLVDEAIDTK	4	-0.51392	2	0.714	0.454	1.013	1.096	1.443	1.198	0.649	0.315	0.85	0.584	0.076455	0.905	0.852	0.936	1.041	1.109	1.134	0.789	0.533	1.082	1.053	1.301	1.056	0.749	0.41	1.025	0.705	0.149438
P18206	979	K	Vinculin	VCL	1	0.0126641	64.82	EATK(1)WSSK	3	-0.97782	3	0.655	0.832	0.77	1.303	1.164	1.198	0.502	0.714	0.646	0.616	0.0033411	0.905	0.852	0.936	1.041	1.109	1.134	0.724	0.977	0.823	1.252	1.05	1.056	0.578	0.93	0.779	0.752	0.049885
P18206	426	K	Vinculin	VCL	1	2.49514e-05	95.236	KIAELCDDPK(1)ER	3	1.0558	3	0.847	0.895	1.055	1.062	1.106	1.081	0.797	0.808	0.981	0.861	0.082961	0.905	0.852	0.936	1.041	1.109	1.134	0.936	1.05	1.127	1.02	0.997	0.953	0.918	1.053	1.183	1.048	0.48326
P18206	992	K	Vinculin	VCL	1	0.0414621	58.172	GNDIIAAAK(1)R	2	-0.80769	1	0.749	0.989	1.022	1.176	0.948	1.155	0.635	1.044	0.89	0.842	0.21522	0.905	0.852	0.936	1.041	1.109	1.134	0.828	1.161	1.092	1.13	0.855	1.019	0.733	1.358	1.072	1.026	0.87918
P18206	261	K	Vinculin	VCL	1	1.80248e-19	150.65	VLQLTSWDEDAWASK(1)DTEAMK	3	0.042058	1												0.905	0.852	0.936	1.041	1.109	1.134
P18206	228	K	Vinculin	VCL	1	6.25837e-06	124.12	NQGIEEALK(1)NR	2	-0.055258	1	0.845	0.936	1.126	1.139	1.024	1.014	0.74	0.915	1.116	0.915	0.36162	0.905	0.852	0.936	1.041	1.109	1.134	0.934	1.099	1.203	1.094	0.923	0.894	0.854	1.191	1.346	1.112	0.34228
P18206	488	K	Vinculin	VCL	1	7.40927e-07	134.99	PAK(1)AAVHLEGK	2	-0.28375	2	0.896	1.105	0.939	0.858	1.214	1.053	1.042	0.91	0.897	0.941	0.66762	0.905	0.852	0.936	1.041	1.109	1.134	0.99	1.297	1.003	0.824	1.095	0.929	1.201	1.184	1.08	1.155	0.30062
P18206	236	K	Vinculin	VCL	1	9.25188e-47	221.85	NFTVEK(1)MSAEINEIIR	3	0.078188	1	0.755	0.82	1.19	0.951	1.145	1.184	0.792	0.716	1.011	0.843	0.29692	0.905	0.852	0.936	1.041	1.109	1.134	0.834	0.962	1.271	0.914	1.032	1.044	0.912	0.932	1.217	1.026	0.9334
P18206	417	K	Vinculin	VCL	1	0.000444575	110.31	K(1)IAELCDDPK	2	0.042608	2	0.829	0.873	0.993	1.043	1.177	1.105	0.793	0.741	0.903	0.811	0.029718	0.905	0.852	0.936	1.041	1.109	1.134	0.916	1.025	1.061	1.002	1.061	0.974	0.914	0.966	1.089	0.988	0.8128
P18206	731	K	Vinculin	VCL	1	9.5769e-06	113.22	SLLDASEEAIK(1)K	3	0.92571	1	0.845	0.987	1.425	1.004	1.02	0.909	0.839	0.966	1.576	1.11	0.6357	0.905	0.852	0.936	1.041	1.109	1.134	0.934	1.158	1.522	0.964	0.92	0.802	0.969	1.259	1.898	1.345	0.13898
P18206	581	K	Vinculin	VCL	1	5.64096e-05	101.2	ALASQLQDSLK(1)DLK	3	-0.12891	1												0.905	0.852	0.936	1.041	1.109	1.134
P18206	59	K	Vinculin	VCL	1	3.271e-08	118.71	VGK(1)ETVQTTEDQILK	3	0.95702	1												0.905	0.852	0.936	1.041	1.109	1.134
P18206	1115	K	Vinculin	VCL	1	8.20159e-05	109.79	EAEAASIK(1)IR	2	-0.093842	2	1.101	0.977	0.843	1.059	1.079	0.99	1.036	0.905	0.856	0.934	0.41702	0.905	0.852	0.936	1.041	1.109	1.134	1.217	1.147	0.901	1.017	0.973	0.873	1.197	1.179	1.032	1.14	0.28904
P18206	544	K	Vinculin	VCL	1	0.0013943	88.338	QDLLAK(1)CDR	3	0.93593	3	0.864	0.726	0.925	1.173	1.205	1.086	0.734	0.603	0.856	0.726	0.0145191	0.905	0.852	0.936	1.041	1.109	1.134	0.955	0.852	0.988	1.127	1.087	0.958	0.847	0.784	1.031	0.881	0.131064
P18206	666	K	Vinculin	VCL	1	1.75754e-10	140.93	STVEGIQASVK(1)TAR	2	-0.59025	3	0.745	0.784	1.243	1.099	1.125	1.071	0.676	0.697	1.166	0.841	0.345	0.905	0.852	0.936	1.041	1.109	1.134	0.823	0.92	1.328	1.056	1.014	0.944	0.779	0.907	1.407	1.019	0.99112
P18206	496	K	Vinculin	VCL	1	5.01156e-12	143.98	AAVHLEGK(1)IEQAQR	3	1.1649	1	0.732	0.823	0.669	1.35	1.093	1.23	0.54	0.753	0.548	0.605	0.0042386	0.905	0.852	0.936	1.041	1.109	1.134	0.809	0.966	0.715	1.297	0.986	1.085	0.624	0.98	0.659	0.739	0.062957
P18206	768	K	Vinculin	VCL	1	0.00576249	103.28	ILLVAK(1)R	2	-0.35494	1												0.905	0.852	0.936	1.041	1.109	1.134
P19105	149	K	Myosin regulatory light chain 12A	MYL12A	1	0.00441436	79.469	EAPIDK(1)K	3	-0.0054368	1												1.161	1.107	1.485	0.835	0.777	0.898
P19105	163	K	Myosin regulatory light chain 12A	MYL12A	1	0.00388682	81.297	ILK(1)HGAK	3	0.24227	1	0.826	0.862	1.108	0.823	1.218	1.199	1.003	0.708	0.928	0.863	0.42334	1.161	1.107	1.485	0.835	0.777	0.898	0.711	0.779	0.746	0.986	1.568	1.335	0.721	0.497	0.559	0.575	0.0179841
P19105	167	K	Myosin regulatory light chain 12A	MYL12A	0.999991	0.000787124	107.57	HGAK(1)DKDD	3	-0.6161	1	1.055	1.044	0.838	0.83	1.162	1.108	1.267	0.897	0.759	0.947	0.7246	1.161	1.107	1.485	0.835	0.777	0.898	0.909	0.943	0.564	0.994	1.495	1.234	0.914	0.631	0.457	0.649	0.094059
P19338	348	K	Nucleolin	NCL	1	9.02883e-05	85.988	K(1)FGYVDFESAEDLEK	3	0.5996	1												0.895	0.711	0.809	1.335	1.194	0.987
P19338	398	K	Nucleolin	NCL	1	0.0112143	54.259	TLLAK(1)NLPYK	3	-0.34291	1												0.895	0.711	0.809	1.335	1.194	0.987
P19367	333	K	Hexokinase-1	HK1	1	1.64753e-10	141.54	GK(1)FNTSDVSAIEK	3	0.81854	1	0.862	0.872	0.982	1.222	0.98	1.104	0.704	0.888	0.894	0.822	0.063275	1.003	0.975	1.011	1.002	0.977	1.067	0.859	0.894	0.971	1.22	1.003	1.035	0.704	0.891	0.938	0.836	0.066803
P19367	346	K	Hexokinase-1	HK1	1	0.000249495	96.665	NK(1)EGLHNAK	3	1.5617	1	0.97	0.721	1.132	0.985	1.037	1.187	0.982	0.695	0.959	0.88	0.3784	1.003	0.975	1.011	1.002	0.977	1.067	0.967	0.739	1.12	0.983	1.061	1.112	0.984	0.697	1.007	0.895	0.38518
P19823	487	K	Inter-alpha-trypsin inhibitor heavy chain H2	ITIH2	1	4.1419e-12	152.4	IYGNQDTSSQLK(1)K	3	0.50884	1	1.047	0.741	1.595	0.954	0.783	1.067	1.095	0.946	1.502	1.206	0.57332	1.297	1.098	1.379	0.804	0.682	0.912	0.807	0.675	1.157	1.187	1.148	1.17	0.68	0.588	0.989	0.753	0.190699
P19823	573	K	Inter-alpha-trypsin inhibitor heavy chain H2	ITIH2	1	0.00203805	72.29	DK(1)HADPDFTR	3	1.3364	1	0.876	1.12	1.755	0.821	0.882	0.859	1.065	1.271	2.055	1.464	0.23886	1.297	1.098	1.379	0.804	0.682	0.912	0.675	1.02	1.273	1.021	1.293	0.942	0.661	0.789	1.351	0.912	0.60624
P20073	233	K	Annexin A7	ANXA7	1	0.0226592	58.274	TSYGK(1)DLIK	2	-0.06698	1	1.036	0.99	1.156	1.006	0.964	0.977	1.027	1.026	1.189	1.08	0.192201	0.893	0.961	0.928	1.059	1.058	1.058	1.16	1.03	1.246	0.95	0.911	0.923	1.221	1.131	1.35	1.234	0.021815
P20073	228	K	Annexin A7	ANXA7	1	0.00637748	63.076	AAFK(1)TSYGK	2	-0.52769	2	0.842	1.567	1.025	0.93	0.904	0.925	0.903	1.733	1.114	1.245	0.42064	0.893	0.961	0.928	1.059	1.058	1.058	0.943	1.631	1.105	0.878	0.854	0.874	1.074	1.91	1.264	1.412	0.190645
P20674	115	K	Cytochrome c oxidase subunit 5A, mitochondrial	COX5A	1	0.013583	62.546	DK(1)AGPHK	3	0.60989	1	0.718	0.812	1.155	1.128	1.131	1.098	0.635	0.718	1.058	0.8	0.22936	0.892	1.118	1.028	0.973	1.021	1.01	0.805	0.726	1.124	1.159	1.108	1.087	0.695	0.655	1.034	0.792	0.20004
P21291	84	K	Cysteine and glycine-rich protein 1	CSRP1	1	8.21416e-25	162.65	GYGYGQGAGTLSTDK(1)GESLGIK	3	1.1927	1	0.568	0.724	1.045	1.132	1.276	1.217	0.501	0.566	0.862	0.645	0.060041	0.89	0.768	0.684	0.962	1.248	1.288	0.638	0.943	1.528	1.177	1.022	0.945	0.542	0.923	1.617	0.989	0.79942
P21291	161	K	Cysteine and glycine-rich protein 1	CSRP1	1	1.12079e-16	147.64	GLESTTLADK(1)DGEIYCK	4	0.5867	3	0.789	0.979	1.138	0.976	1.069	1.122	0.807	0.916	1.02	0.918	0.44888	0.89	0.768	0.684	0.962	1.248	1.288	0.887	1.275	1.664	1.015	0.857	0.871	0.874	1.488	1.91	1.395	0.185924
P21291	91	K	Cysteine and glycine-rich protein 1	CSRP1	1	2.37303e-10	92.792	GESLGIK(1)HEEAPGHRPTTNPNASK	4	0.060092	2	0.715	0.649	0.659	0.908	1.541	1.364	0.785	0.421	0.487	0.531	0.0199209	0.89	0.768	0.684	0.962	1.248	1.288	0.803	0.845	0.963	0.944	1.235	1.059	0.851	0.684	0.909	0.806	0.088879
P21291	108	K	Cysteine and glycine-rich protein 1	CSRP1	1	1.82604e-10	110.75	HEEAPGHRPTTNPNASK(1)FAQK	5	-2.1885	11	0.598	0.53	0.702	0.942	1.512	1.507	0.635	0.351	0.468	0.462	0.0129627	0.89	0.768	0.684	0.962	1.248	1.288	0.672	0.69	1.026	0.979	1.212	1.17	0.686	0.569	0.877	0.711	0.078605
P21291	168	K	Cysteine and glycine-rich protein 1	CSRP1	1	2.13401e-30	174.02	GLESTTLADKDGEIYCK(1)GCYAK	3	-0.53299	1	0.728	0.556	0.315	1.084	1.448	1.569	0.67	0.383	0.202	0.39	0.021985	0.89	0.768	0.684	0.962	1.248	1.288	0.818	0.724	0.461	1.127	1.16	1.218	0.726	0.624	0.378	0.571	0.079057
P21291	41	K	Cysteine and glycine-rich protein 1	CSRP1	1	3.07115e-05	133.81	SCFLCMVCK(1)K	2	-2.0036	2	0.486	0.468	0.562	1.275	1.526	1.425	0.38	0.307	0.396	0.359	0.000179595	0.89	0.768	0.684	0.962	1.248	1.288	0.546	0.609	0.822	1.325	1.223	1.106	0.412	0.498	0.743	0.541	0.0092196
P21291	112	K	Cysteine and glycine-rich protein 1	CSRP1	1	0.00562881	70.942	FAQK(1)IGGSER	2	-0.063508	2	0.845	0.886	0.928	0.978	1.191	1.171	0.863	0.743	0.797	0.796	0.030564	0.89	0.768	0.684	0.962	1.248	1.288	0.949	1.154	1.357	1.017	0.954	0.909	0.933	1.21	1.493	1.201	0.183795
P21291	42	K	Cysteine and glycine-rich protein 1	CSRP1	1	3.55569e-06	79.88	K(1)NLDSTTVAVHGEEIYCK	3	-3.4301	1	0.79	1.381	0.605	1.008	1.063	1.159	0.782	1.298	0.526	0.859	0.44096	0.89	0.768	0.684	0.962	1.248	1.288	0.888	1.798	0.885	1.048	0.852	0.9	0.847	2.11	0.983	1.275	0.48326
P21291	59	K	Cysteine and glycine-rich protein 1	CSRP1	1	2.76148e-26	166.91	NLDSTTVAVHGEEIYCK(1)SCYGK	3	-0.061454	1	0.702	0.616	0.46	1.093	1.366	1.519	0.641	0.451	0.305	0.447	0.0068421	0.89	0.768	0.684	0.962	1.248	1.288	0.789	0.802	0.673	1.136	1.095	1.179	0.695	0.732	0.571	0.664	0.0023357
P21291	8	K	Cysteine and glycine-rich protein 1	CSRP1	1	0.00148181	87.181	PNWGGGK(1)K	3	-0.82987	2	0.929	0.781	0.7	0.726	1.62	1.166	1.276	0.481	0.604	0.686	0.25132	0.89	0.768	0.684	0.962	1.248	1.288	1.044	1.017	1.023	0.755	1.298	0.905	1.383	0.784	1.13	1.043	0.713
P21291	69	K	Cysteine and glycine-rich protein 1	CSRP1	1	1.64698e-08	109.72	YGPK(1)GYGYGQGAGTLSTDK	3	0.29856	1	0.59	0.582	0.961	1.103	1.371	1.293	0.533	0.425	0.746	0.566	0.028684	0.89	0.768	0.684	0.962	1.248	1.288	0.663	0.758	1.405	1.147	1.099	1.004	0.578	0.69	1.399	0.87	0.4536
P21291	137	K	Cysteine and glycine-rich protein 1	CSRP1	1	9.70856e-08	143.24	VIGAGK(1)SWHK	3	0.9118	2	0.85	0.71	0.828	0.912	1.364	1.26	0.928	0.52	0.66	0.675	0.048003	0.89	0.768	0.684	0.962	1.248	1.288	0.955	0.924	1.211	0.948	1.093	0.978	1.007	0.845	1.238	1.024	0.86206
P21291	173	K	Cysteine and glycine-rich protein 1	CSRP1	1	4.66556e-05	128.27	GCYAK(1)NFGPK	2	-0.21865	2	0.756	0.659	0.707	1.049	1.381	1.311	0.72	0.477	0.541	0.567	0.0038197	0.89	0.768	0.684	0.962	1.248	1.288	0.849	0.858	1.034	1.09	1.107	1.018	0.779	0.775	1.016	0.853	0.077459
P21291	178	K	Cysteine and glycine-rich protein 1	CSRP1	1	1.75791e-23	160.47	NFGPK(1)GFGFGQGAGALVHSE	2	-0.17119	2	0.691	0.879	1.447	1.061	1.015	1.043	0.649	0.866	1.394	0.967	0.74368	0.89	0.768	0.684	0.962	1.248	1.288	0.776	1.145	2.115	1.103	0.813	0.81	0.704	1.408	2.611	1.481	0.3635
P21291	141	K	Cysteine and glycine-rich protein 1	CSRP1	1	0.000781469	109.48	SWHK(1)ACFR	2	0.6291	2	1.066	0.753	0.64	0.994	1.266	1.197	1.069	0.595	0.537	0.711	0.098704	0.89	0.768	0.684	0.962	1.248	1.288	1.198	0.98	0.936	1.033	1.014	0.929	1.16	0.966	1.008	1.046	0.64912
P21333	982	K	Filamin-A	FLNA	1	8.4009e-44	163.85	VSGLGEK(1)VDVGK	3	0.32769	2	0.966	0.908	1.27	0.911	1.181	0.908	1.058	0.769	1.407	1.048	0.76198	0.877	0.825	0.866	1.021	1.127	1.181	1.101	1.101	1.467	0.892	1.048	0.769	1.234	1.051	1.908	1.354	0.082399
P21333	33	K	Filamin-A	FLNA	1	1.84353e-08	115.73	DAEMPATEK(1)DLAEDAPWK	3	-0.64387	3	0.786	0.917	1.214	1.025	1.064	1.081	0.764	0.862	1.128	0.92	0.5194	0.877	0.825	0.866	1.021	1.127	1.181	0.896	1.112	1.402	1.004	0.944	0.915	0.892	1.178	1.532	1.191	0.2954
P21333	127	K	Filamin-A	FLNA	1	3.11588e-06	108.58	LVSIDSK(1)AIVDGNLK	3	-3.0477	1	0.752	0.574	0.735	0.991	1.663	1.159	0.758	0.345	0.637	0.541	0.027276	0.877	0.825	0.866	1.021	1.127	1.181	0.857	0.696	0.849	0.971	1.476	0.981	0.883	0.472	0.865	0.701	0.091161
P21333	165	K	Filamin-A	FLNA	1	0.0304237	51.193	K(1)QTPK(1)QR	2	-0.030854	1	0.735	0.773	0.861	1.102	1.307	1.169	0.665	0.591	0.74	0.662	0.0038248	0.877	0.825	0.866	1.021	1.127	1.181	0.838	0.937	0.994	1.079	1.16	0.99	0.777	0.808	1.004	0.858	0.085643
P21333	916	K	Filamin-A	FLNA	1	2.79368e-17	153.25	LDVQFSGLTK(1)GDAVR	3	1.2859	2	0.726	0.691	1.219	1.132	1.076	1.179	0.639	0.642	1.039	0.778	0.26104	0.877	0.825	0.866	1.021	1.127	1.181	0.828	0.838	1.408	1.109	0.955	0.998	0.747	0.877	1.411	1.004	0.89146
P21333	331	K	Filamin-A	FLNA	1	1.46671e-51	201.1	SAGQGEVLVYVEDPAGHQEEAK(1)VTANNDK	4	0.18213	1	0.647	0.666	1.167	1.043	1.234	1.231	0.62	0.54	0.953	0.707	0.128175	0.877	0.825	0.866	1.021	1.127	1.181	0.738	0.807	1.348	1.022	1.095	1.042	0.722	0.737	1.294	0.916	0.57764
P21333	1375	K	Filamin-A	FLNA	0.99574	1.58248e-19	144.4	VHGPGIQSGTTNK(0.004)PNK(0.996)FTVETR	4	-0.036745	3	0.568	0.576	0.546	1.276	1.384	1.419	0.444	0.416	0.387	0.414	1.81531e-05	0.877	0.825	0.866	1.021	1.127	1.181	0.648	0.698	0.63	1.25	1.228	1.202	0.518	0.568	0.524	0.537	4.214e-05
P21333	1547	K	Filamin-A	FLNA	1	0.00575843	59.84	VLPTHDASK(1)VK	3	-0.2242	1												0.877	0.825	0.866	1.021	1.127	1.181
P21333	2621	K	Filamin-A	FLNA	1	1.33794e-05	111.86	LYSVSYLLK(1)DK	3	-0.61304	1	0.68	0.799	0.788	1.08	1.244	1.315	0.628	0.643	0.603	0.623	0.0037622	0.877	0.825	0.866	1.021	1.127	1.181	0.775	0.968	0.91	1.058	1.104	1.113	0.733	0.877	0.818	0.81	0.034438
P21333	376	K	Filamin-A	FLNA	1	1.29614e-06	108.63	SPFEVYVDK(1)SQGDASK	3	0.32779	1	0.769	0.931	1.231	0.997	1.076	1.088	0.769	0.865	1.138	0.927	0.5384	0.877	0.825	0.866	1.021	1.127	1.181	0.877	1.128	1.421	0.976	0.955	0.921	0.899	1.181	1.543	1.201	0.36222
P21333	1452	K	Filamin-A	FLNA	1	0.000274162	82.651	VK(1)CSGPGLSPGMVR	3	-0.62451	1	0.74	0.983	1.338	1.02	1.026	1.029	0.724	0.957	1.307	0.995	0.86198	0.877	0.825	0.866	1.021	1.127	1.181	0.844	1.192	1.545	0.999	0.91	0.871	0.845	1.31	1.774	1.288	0.27914
P21333	1007	K	Filamin-A	FLNA	1	0.0077602	51.76	VASK(1)IVGPSGAAVPCK	3	0.18588	1												0.877	0.825	0.866	1.021	1.127	1.181
P21333	1399	K	Filamin-A	FLNA	1	2.86142e-19	140.45	GAGTGGLGLAVEGPSEAK(1)MSCMDNK	3	0.11692	2	0.799	1.071	1.404	0.977	0.963	0.972	0.816	1.112	1.451	1.124	0.6326	0.877	0.825	0.866	1.021	1.127	1.181	0.911	1.298	1.621	0.957	0.854	0.823	0.952	1.52	1.97	1.454	0.115038
P21333	973	K	Filamin-A	FLNA	1	2.76364e-25	169.92	SPFSVAVSPSLDLSK(1)IK	3	-0.094647	1	0.673	0.794	0.932	1.07	1.271	1.216	0.627	0.625	0.77	0.674	0.020283	0.877	0.825	0.866	1.021	1.127	1.181	0.767	0.962	1.076	1.048	1.128	1.03	0.732	0.853	1.045	0.875	0.24006
P21333	2569	K	Filamin-A	FLNA	1	1.28981e-05	111.63	GLGLSK(1)AYVGQK	3	1.0984	1												0.877	0.825	0.866	1.021	1.127	1.181
P21333	2405	K	Filamin-A	FLNA	1	0.000682419	61.039	ENGVYLIDVK(1)FNGTHIPGSPFK	3	0.95867	1												0.877	0.825	0.866	1.021	1.127	1.181
P21333	299	K	Filamin-A	FLNA	1	3.15838e-06	107.99	AYGPGIEPTGNMVK(1)K	3	0.12443	3	0.811	1.018	0.97	1.066	1.033	1.137	0.759	0.986	0.858	0.865	0.116859	0.877	0.825	0.866	1.021	1.127	1.181	0.925	1.234	1.12	1.044	0.917	0.963	0.886	1.346	1.163	1.121	0.30514
P21333	2024	K	Filamin-A	FLNA	1	1.77161e-06	134.13	ETGEHLVHVK(1)K	2	-0.11147	3	0.566	0.367	0.538	1.28	1.592	1.386	0.441	0.231	0.391	0.345	0.0020397	0.877	0.825	0.866	1.021	1.127	1.181	0.645	0.445	0.621	1.254	1.413	1.174	0.514	0.315	0.529	0.445	0.0032222
P21333	92	K	Filamin-A	FLNA	1	0.00043625	90.15	K(1)HNQRPTFR	3	-0.08749	4	1.056	1.357	0.42	0.922	1.181	1.058	1.143	1.149	0.399	0.896	0.58382	0.877	0.825	0.866	1.021	1.127	1.181	1.204	1.645	0.485	0.903	1.048	0.896	1.333	1.57	0.541	1.171	0.92076
P21333	906	K	Filamin-A	FLNA	1	3.07264e-07	130.72	GK(1)LDVQFSGLTK	2	-0.31464	2	0.636	0.831	1.038	1.097	1.21	1.181	0.578	0.685	0.883	0.718	0.072796	0.877	0.825	0.866	1.021	1.127	1.181	0.725	1.007	1.199	1.074	1.074	1	0.675	0.938	1.199	0.931	0.57144
P21333	994	K	Filamin-A	FLNA	1	0.000151103	93.909	DQEFTVK(1)SK	2	-0.19449	5	0.69	0.656	0.851	1.185	1.218	1.299	0.581	0.539	0.659	0.593	0.0033157	0.877	0.825	0.866	1.021	1.127	1.181	0.787	0.795	0.983	1.161	1.081	1.1	0.678	0.735	0.894	0.768	0.023498
P21333	2240	K	Filamin-A	FLNA	1	6.54916e-14	106.93	GQHVPGSPFQFTVGPLGEGGAHK(1)VR	4	2.4597	2	0.809	1.094	1.491	0.963	0.882	0.976	0.838	1.242	1.535	1.203	0.43628	0.877	0.825	0.866	1.021	1.127	1.181	0.922	1.326	1.722	0.943	0.783	0.826	0.978	1.693	2.085	1.556	0.094677
P21333	504	K	Filamin-A	FLNA	1	0.00050255	94.122	ETADFK(1)VYTK	2	1.1403	3	0.626	1.08	0.897	1.194	1.091	1.122	0.523	0.989	0.803	0.764	0.145084	0.877	0.825	0.866	1.021	1.127	1.181	0.714	1.309	1.036	1.169	0.968	0.95	0.611	1.352	1.091	0.991	0.8623
P21333	1164	K	Filamin-A	FLNA	1	0.0204597	57.175	VK(1)CSGPGLER	2	0.33332	1	0.795	0.805	0.72	1.054	1.26	1.272	0.753	0.639	0.568	0.647	0.0035808	0.877	0.825	0.866	1.021	1.127	1.181	0.906	0.976	0.831	1.032	1.118	1.077	0.878	0.873	0.772	0.841	0.027944
P21333	578	K	Filamin-A	FLNA	1	0.00241907	77.597	VGTECGNQK(1)VR	2	0.67633	1	0.812	0.728	0.376	1.07	1.362	1.43	0.756	0.535	0.264	0.496	0.043825	0.877	0.825	0.866	1.021	1.127	1.181	0.926	0.882	0.434	1.048	1.209	1.211	0.884	0.73	0.358	0.646	0.121937
P21333	2623	K	Filamin-A	FLNA	1	6.1055e-05	127.17	DK(1)GEYTLVVK	3	0.43934	2	0.779	0.752	1.081	1.007	1.21	1.176	0.771	0.622	0.923	0.77	0.102221	0.877	0.825	0.866	1.021	1.127	1.181	0.888	0.912	1.248	0.986	1.074	0.996	0.901	0.849	1.253	0.997	0.9056
P21333	936	K	Filamin-A	FLNA	1	1.09491e-33	139.75	DVDIIDHHDNTYTVK(1)YTPVQQGPVGVNVTYGGDPIPK	4	-0.21601	2	0.517	0.883	1.163	1.177	1.095	1.188	0.438	0.806	0.984	0.741	0.27824	0.877	0.825	0.866	1.021	1.127	1.181	0.59	1.07	1.343	1.153	0.972	1.006	0.512	1.101	1.335	0.959	0.724
P21333	626	K	Filamin-A	FLNA	1	1.34862e-07	121.82	IECDDK(1)GDGSCDVR	3	-0.92288	2	0.818	0.684	0.452	1.186	1.436	1.243	0.688	0.476	0.366	0.506	0.018599	0.877	0.825	0.866	1.021	1.127	1.181	0.933	0.829	0.522	1.162	1.274	1.052	0.803	0.651	0.496	0.655	0.072435
P21333	773	K	Filamin-A	FLNA	1	0.00151787	76.228	VK(1)VYGPGVAK	2	0.33807	2	0.677	0.868	1.024	1.362	0.99	1.093	0.496	0.876	0.942	0.746	0.122383	0.877	0.825	0.866	1.021	1.127	1.181	0.772	1.052	1.182	1.334	0.878	0.925	0.579	1.198	1.278	0.958	0.83634
P21333	987	K	Filamin-A	FLNA	1	3.77038e-09	143.93	VDVGK(1)DQEFTVK	2	-0.36809	3	0.753	0.762	1.037	1.117	1.248	1.088	0.672	0.61	0.958	0.739	0.050679	0.877	0.825	0.866	1.021	1.127	1.181	0.859	0.924	1.197	1.094	1.107	0.921	0.785	0.835	1.3	0.955	0.67116
P21333	2014	K	Filamin-A	FLNA	1	1.09509e-10	112.55	NGHVGISFVPK(1)ETGEHLVHVK	4	-0.90798	4	0.766	1.116	1.252	0.998	0.943	1.063	0.765	1.182	1.183	1.043	0.8897	0.877	0.825	0.866	1.021	1.127	1.181	0.873	1.353	1.446	0.977	0.837	0.9	0.894	1.616	1.607	1.353	0.163179
P21333	42	K	Filamin-A	FLNA	1	2.081e-10	137.89	DLAEDAPWK(1)K	2	0.041627	7	0.669	0.705	0.87	1.151	1.254	1.265	0.58	0.563	0.692	0.611	0.0043823	0.877	0.825	0.866	1.021	1.127	1.181	0.763	0.855	1.005	1.127	1.113	1.071	0.677	0.768	0.938	0.792	0.04246
P21333	2367	K	Filamin-A	FLNA	1	1.75814e-48	201.35	GAIDAK(1)VHSPSGALEECYVTEIDQDK	3	0.62012	1	0.597	0.68	1.083	1.044	1.394	1.173	0.571	0.487	0.928	0.654	0.085864	0.877	0.825	0.866	1.021	1.127	1.181	0.681	0.824	1.251	1.023	1.237	0.993	0.666	0.666	1.26	0.847	0.36998
P21333	2361	K	Filamin-A	FLNA	1	2.14103e-19	149.71	VNQPASFAVSLNGAK(1)GAIDAK	3	-0.51827	3	0.721	0.918	1.424	1.035	1.009	1.035	0.695	0.91	1.383	0.995	0.84016	0.877	0.825	0.866	1.021	1.127	1.181	0.822	1.113	1.644	1.014	0.895	0.876	0.811	1.244	1.877	1.285	0.35996
P21333	2215	K	Filamin-A	FLNA	1	2.15252e-18	164.2	FVPAEMGTHTVSVK(1)YK	4	-3.4329	4	0.753	0.86	1.376	1.009	1.058	1.063	0.744	0.812	1.302	0.955	0.70362	0.877	0.825	0.866	1.021	1.127	1.181	0.859	1.042	1.589	0.988	0.939	0.9	0.869	1.11	1.766	1.235	0.43556
P21333	865	K	Filamin-A	FLNA	1	0.000117707	101.53	VK(1)VEPSHDASK	3	0.55182	2	0.78	0.737	0.667	1.286	1.278	1.148	0.606	0.576	0.584	0.588	0.00082429	0.877	0.825	0.866	1.021	1.127	1.181	0.889	0.893	0.77	1.26	1.134	0.972	0.706	0.787	0.792	0.758	0.038044
P21333	837	K	Filamin-A	FLNA	1	2.02533e-07	124.2	NDNDTFTVK(1)YTPR	2	-0.24903	2	0.985	1.459	0.68	0.897	1.063	0.999	1.095	1.372	0.684	1.056	0.9717	0.877	0.825	0.866	1.021	1.127	1.181	1.123	1.768	0.785	0.879	0.943	0.846	1.278	1.875	0.928	1.378	0.37814
P21333	508	K	Filamin-A	FLNA	1	0.0106076	51.829	VYTK(1)GAGSGELK	3	1.3044	1												0.877	0.825	0.866	1.021	1.127	1.181
P21333	2133	K	Filamin-A	FLNA	1	2.19668e-06	77.959	FADQHVPGSPFSVK(1)VTGEGR	3	-0.062819	1	0.741	0.907	1.607	1.011	0.872	1.051	0.731	1.04	1.537	1.109	0.84096	0.877	0.825	0.866	1.021	1.127	1.181	0.845	1.099	1.856	0.99	0.774	0.89	0.854	1.42	2.085	1.432	0.27068
P21333	2563	K	Filamin-A	FLNA	1	0.000243444	93.096	VVAK(1)GLGLSK	2	0.14031	2	0.66	0.506	0.614	1.155	1.51	1.349	0.57	0.335	0.457	0.443	0.00184389	0.877	0.825	0.866	1.021	1.127	1.181	0.753	0.613	0.709	1.131	1.34	1.142	0.666	0.457	0.621	0.574	0.0025009
P21333	704	K	Filamin-A	FLNA	1	0.00866422	64.734	HGGK(1)APLR	3	0.78831	1	0.704	0.699	1.178	1.057	1.133	1.232	0.665	0.618	0.961	0.754	0.1558	0.877	0.825	0.866	1.021	1.127	1.181	0.803	0.847	1.36	1.035	1.005	1.043	0.776	0.843	1.304	0.976	0.78146
P21333	1824	K	Filamin-A	FLNA	1	1.02939e-29	184.2	VAQPTITDNK(1)DGTVTVR	2	-0.14928	2	0.713	0.598	0.716	1.111	1.431	1.284	0.639	0.419	0.56	0.53	0.0025604	0.877	0.825	0.866	1.021	1.127	1.181	0.813	0.725	0.827	1.088	1.27	1.087	0.747	0.571	0.761	0.687	0.0047814
P21333	2417	K	Filamin-A	FLNA	1	0.00105837	64.374	FNGTHIPGSPFK(1)IR	3	-0.21358	5	0.756	1.052	1.509	1.001	0.881	1.002	0.753	1.195	1.513	1.15	0.64336	0.877	0.825	0.866	1.021	1.127	1.181	0.862	1.275	1.742	0.98	0.782	0.848	0.88	1.63	2.054	1.486	0.167616
P21333	1003	K	Filamin-A	FLNA	1	4.60618e-05	108.56	GAGGQGK(1)VASK	2	-0.45496	3	0.734	0.618	0.828	1.066	1.341	1.299	0.686	0.461	0.64	0.588	0.008699	0.877	0.825	0.866	1.021	1.127	1.181	0.837	0.749	0.956	1.044	1.19	1.1	0.802	0.629	0.869	0.762	0.026577
P21333	569	K	Filamin-A	FLNA	1	8.62159e-05	87.824	SPFEVK(1)VGTECGNQK	3	1.2377	1												0.877	0.825	0.866	1.021	1.127	1.181
P21333	58	K	Filamin-A	FLNA	1	0.00142924	75.739	WCNEHLK(1)CVSK	3	0.10287	1	0.652	0.463	0.433	1.121	1.541	1.501	0.58	0.301	0.291	0.372	0.0036035	0.877	0.825	0.866	1.021	1.127	1.181	0.743	0.561	0.5	1.098	1.367	1.271	0.677	0.41	0.393	0.483	0.0053193
P21333	1450	K	Filamin-A	FLNA	1	4.6089e-08	126.83	VPVHDVTDASK(1)VK	3	0.03838	1	0.868	0.52	0.707	1.31	1.295	1.171	0.66	0.401	0.607	0.555	0.0163788	0.877	0.825	0.866	1.021	1.127	1.181	0.99	0.63	0.816	1.283	1.149	0.992	0.772	0.548	0.823	0.711	0.079777
P21333	367	K	Filamin-A	FLNA	1	1.86461e-10	109.85	VTVLFAGQHIAK(1)SPFEVYVDK	4	-1.6189	1	0.73	0.73	0.929	1.152	1.062	1.33	0.631	0.687	0.703	0.674	0.0187844	0.877	0.825	0.866	1.021	1.127	1.181	0.832	0.885	1.073	1.128	0.942	1.126	0.738	0.939	0.953	0.873	0.22764
P21333	2387	K	Filamin-A	FLNA	1	1.30076e-33	178.22	VHSPSGALEECYVTEIDQDK(1)YAVR	4	1.0928	2	0.725	1.074	1.604	1.063	0.722	1.037	0.68	1.487	1.554	1.206	0.59594	0.877	0.825	0.866	1.021	1.127	1.181	0.827	1.302	1.852	1.041	0.641	0.878	0.794	2.031	2.109	1.555	0.20932
P21333	874	K	Filamin-A	FLNA	1	3.16196e-05	112.5	VEPSHDASK(1)VK	2	0.86668	2	0.61	0.674	0.944	1.19	1.188	1.308	0.512	0.568	0.726	0.604	0.0186204	0.877	0.825	0.866	1.021	1.127	1.181	0.696	0.817	1.09	1.166	1.054	1.108	0.597	0.775	0.984	0.782	0.122743
P21333	2141	K	Filamin-A	FLNA	1	0.013038	78.192	VK(1)ESITR	2	1.123	1	0.665	0.709	1.2	1.065	1.257	1.127	0.622	0.564	1.07	0.746	0.165902	0.877	0.825	0.866	1.021	1.127	1.181	0.758	0.859	1.386	1.043	1.115	0.954	0.727	0.77	1.453	0.965	0.73462
P21333	498	K	Filamin-A	FLNA	1	0.0114169	64.82	VK(1)ETADFK	3	1.3002	3	0.932	0.921	1.316	0.877	1.023	1.066	1.059	0.9	1.241	1.068	0.69418	0.877	0.825	0.866	1.021	1.127	1.181	1.063	1.116	1.52	0.859	0.908	0.903	1.237	1.229	1.683	1.385	0.109742
P21333	169	K	Filamin-A	FLNA	1	0.016042	61.962	K(1)QTPK(1)QR	2	-0.030854	2	0.716	0.523	0.658	1.136	1.465	1.321	0.629	0.357	0.501	0.484	0.003637	0.877	0.825	0.866	1.021	1.127	1.181	0.816	0.634	0.76	1.113	1.3	1.119	0.733	0.488	0.679	0.626	0.0065206
P21333	975	K	Filamin-A	FLNA	1	2.22877e-05	130.98	IK(1)VSGLGEK	2	0.40365	3	0.718	0.621	0.77	1.119	1.415	1.236	0.64	0.439	0.626	0.559	0.0033579	0.877	0.825	0.866	1.021	1.127	1.181	0.819	0.753	0.889	1.096	1.256	1.047	0.747	0.6	0.849	0.724	0.0114038
P21333	2631	K	Filamin-A	FLNA	0.999999	1.21556e-10	106.58	DKGEYTLVVK(1)WGDEHIPGSPYR	3	0.4354	1	0.729	0.857	1.618	1.016	0.898	1.063	0.715	0.955	1.531	1.076	0.95836	0.877	0.825	0.866	1.021	1.127	1.181	0.831	1.039	1.868	0.995	0.797	0.9	0.835	1.304	2.076	1.389	0.33798
P21333	2513	K	Filamin-A	FLNA	1	0.000112965	81.904	YGGPYHIGGSPFK(1)AK	3	-0.58286	1	0.877	1.059	1.042	1.115	0.931	1.059	0.784	1.138	0.989	0.959	0.62652	0.877	0.825	0.866	1.021	1.127	1.181	1	1.284	1.203	1.092	0.826	0.897	0.916	1.554	1.341	1.239	0.125698
P21333	43	K	Filamin-A	FLNA	1	0.0048456	82.494	K(1)IQQNTFTR	2	0.71052	1	0.716	0.792	0.984	0.963	1.345	1.178	0.741	0.589	0.84	0.715	0.067979	0.877	0.825	0.866	1.021	1.127	1.181	0.816	0.96	1.136	0.943	1.193	0.997	0.865	0.805	1.139	0.929	0.5521
P21333	1593	K	Filamin-A	FLNA	1	1.70144e-15	124.51	K(1)THIQDNHDGTYTVAYVPDVTGR	3	0.98654	2	0.534	1.091	0.871	1.35	0.929	1.211	0.394	1.173	0.723	0.715	0.19996	0.877	0.825	0.866	1.021	1.127	1.181	0.609	1.322	1.006	1.322	0.824	1.025	0.461	1.604	0.981	0.926	0.70688
P21333	2607	K	Filamin-A	FLNA	1	0.000289454	81.448	TPCEEILVK(1)HVGSR	3	0.62353	1	0.936	1.052	1.104	1.018	0.941	1.055	0.917	1.118	1.053	1.026	0.7039	0.877	0.825	0.866	1.021	1.127	1.181	1.067	1.275	1.275	0.997	0.835	0.893	1.07	1.527	1.428	1.327	0.023003
P21333	2473	K	Filamin-A	FLNA	1	4.25501e-09	130.72	VK(1)MDCQECPEGYR	2	-1.122	4	0.774	0.623	0.455	1.227	1.358	1.349	0.629	0.459	0.34	0.471	0.0079364	0.877	0.825	0.866	1.021	1.127	1.181	0.883	0.755	0.525	1.202	1.205	1.142	0.735	0.627	0.46	0.609	0.079137
P21333	493	K	Filamin-A	FLNA	1	0.00684346	79.809	GLQPK(1)GVR	2	0.40555	1	0.594	0.983	0.779	1.31	0.865	1.392	0.453	1.135	0.562	0.66	0.117918	0.877	0.825	0.866	1.021	1.127	1.181	0.677	1.192	0.9	1.283	0.768	1.179	0.528	1.552	0.763	0.857	0.5297
P21333	781	K	Filamin-A	FLNA	1	2.65339e-06	120.87	VYGPGVAK(1)TGLK	2	-0.12429	2	0.771	0.896	1.412	0.987	1.12	0.965	0.779	0.799	1.471	1.002	0.88144	0.877	0.825	0.866	1.021	1.127	1.181	0.879	1.086	1.63	0.967	0.994	0.817	0.909	1.093	1.995	1.294	0.29928
P21453	148	K	Sphingosine 1-phosphate receptor 1	S1PR1	1	0.00174651	55.755	YITMLK(1)MK(1)LHNGSNNFR	2	0.55144	1
P21453	150	K	Sphingosine 1-phosphate receptor 1	S1PR1	1	0.00174651	55.755	YITMLK(1)MK(1)LHNGSNNFR	2	0.55144	1
P21810	240	K	Biglycan	BGN	1	1.70723e-20	139.47	DLPETLNELHLDHNK(1)IQAIELEDLLR	4	0.026517	1	0.689	0.998	1.796	1.113	0.848	0.84	0.617	1.177	2.15	1.243	0.64148	1.053	0.819	1.097	1.073	0.877	1.131	0.654	1.219	1.637	1.037	0.967	0.743	0.631	1.261	2.203	1.278	0.55298
P21912	159	K	Succinate dehydrogenase [ubiquinone] iron-sulfur subunit, mitochondrial	SDHB	0.912313	0.00216398	76.228	K(0.912)K(0.088)DESQEGK	3	1.3501	1	0.886	0.582	0.722	1.289	1.283	1.132	0.685	0.454	0.64	0.591	0.0138378	0.93	0.994	1.027	1.032	1.055	1.083	0.953	0.586	0.703	1.249	1.216	1.045	0.763	0.482	0.673	0.639	0.037779
P21926	131	K	CD9 antigen	CD9	1	0.0162502	71.692	DTYNK(1)LK	3	0.71752	3	0.828	0.926	1.07	1.051	1.16	1.028	0.785	0.798	1.047	0.872	0.163964	0.941	0.898	0.948	1.143	1.096	1.015	0.88	1.031	1.129	0.92	1.058	1.013	0.957	0.974	1.115	1.016	0.8867
P21926	135	K	CD9 antigen	CD9	1	0.00542867	91.853	TK(1)DEPQR	2	2.1826	2	0.78	1.33	0.799	1.398	0.875	0.902	0.556	1.519	0.89	0.916	0.7005	0.941	0.898	0.948	1.143	1.096	1.015	0.829	1.481	0.843	1.223	0.798	0.889	0.678	1.856	0.948	1.084	0.81064
P22314	528	K	Ubiquitin-like modifier-activating enzyme 1	UBA1	1	0.00416661	73.36	LK(1)SDTAAAAVR	2	0.15749	1	0.927	0.884	1.37	0.995	0.917	1.051	0.928	0.964	1.31	1.074	0.73428	1.057	1.034	0.979	1.067	0.984	0.886	0.877	0.855	1.399	0.933	0.932	1.186	0.94	0.917	1.18	1.026	0.9762
P22392	39	K	Nucleoside diphosphate kinase B	NME2	1	0.00188683	101.33	LVAMK(1)FLR	2	-0.17722	1	0.927	1.06	0.856	1.221	0.98	1.004	0.758	1.081	0.856	0.887	0.2725	1.04	0.826	0.997	1.134	1.02	1.029	0.891	1.283	0.859	1.077	0.961	0.976	0.827	1.335	0.88	1.006	0.94684
P22392	49	K	Nucleoside diphosphate kinase B	NME2	1	0.000302874	74.783	ASEEHLK(1)QHYIDLK	3	0.32625	1	1.194	1.216	1.058	1.051	0.811	0.855	1.133	1.501	1.243	1.276	0.051317	1.04	0.826	0.997	1.134	1.02	1.029	1.148	1.472	1.061	0.927	0.795	0.831	1.238	1.852	1.277	1.442	0.030104
P22626	112	K	Heterogeneous nuclear ribonucleoproteins A2/B1	HNRNPA2B1	0.999984	0.00552139	54.859	EESGKPGAHVTVK(1)K	3	-0.67478	1												0.978	0.971	0.877	1.106	1.058	1.02
P22626	173	K	Heterogeneous nuclear ribonucleoproteins A2/B1	HNRNPA2B1	1	1.75823e-05	72.433	IVLQK(1)YHTINGHNAEVR	3	-1.0716	1	0.684	1.084	1.119	1.186	0.954	1.061	0.575	1.135	1.059	0.902	0.51132	0.978	0.971	0.877	1.106	1.058	1.02	0.699	1.116	1.276	1.072	0.902	1.04	0.652	1.237	1.227	1.026	0.98654
P22626	113	K	Heterogeneous nuclear ribonucleoproteins A2/B1	HNRNPA2B1	1	6.79486e-17	149.52	K(1)LFVGGIKEDTEEHHLR	4	2.5691	3	0.815	1.021	1.132	1.313	0.798	1.021	0.619	1.277	1.114	0.948	0.81882	0.978	0.971	0.877	1.106	1.058	1.02	0.833	1.051	1.291	1.187	0.754	1.001	0.702	1.394	1.29	1.079	0.69406
P23142	59	K	Fibulin-1	FBLN1	1	0.000251938	97.073	DCSLPYATESK(1)ECR	2	0.39799	3	0.46	0.716	0.213	1.958	1.065	1.305	0.234	0.672	0.164	0.321	0.037202
P23284	84	K	Peptidyl-prolyl cis-trans isomerase B	PPIB	1	4.8337e-08	111.77	TVDNFVALATGEK(1)GFGYK	3	0.01875	1												1.017	1.065	1.076	0.983	1.031	0.943
P23284	89	K	Peptidyl-prolyl cis-trans isomerase B	PPIB	1	0.00187368	102.07	GFGYK(1)NSK	2	-0.028752	1	0.743	0.854	1.079	1.182	1.158	1.027	0.627	0.737	1.058	0.795	0.110503	1.017	1.065	1.076	0.983	1.031	0.943	0.731	0.802	1.003	1.202	1.123	1.089	0.608	0.714	0.921	0.743	0.035998
P23284	171	K	Peptidyl-prolyl cis-trans isomerase B	PPIB	1	0.000109587	82.651	HVVFGK(1)VLEGMEVVR	3	-1.3236	1												1.017	1.065	1.076	0.983	1.031	0.943
P23526	389	K	Adenosylhomocysteinase	AHCY	1	0.000183334	97.797	K(1)LDEAVAEAHLGK	3	-0.032298	1												1.013	1.064	0.965	1.048	1.007	1.015
P23528	92	K	Cofilin-1	CFL1	1	1.16935e-06	116.51	YALYDATYETK(1)ESK	4	0.015893	2												1.064	0.848	0.763	1.138	1.154	1.057
P23528	34	K	Cofilin-1	CFL1	0.999999	0.00126439	75.89	K(1)AVLFCLSEDKK	3	-0.32949	1	0.956	0.762	0.72	1.222	1.178	1.102	0.78	0.647	0.656	0.696	0.0158552	1.064	0.848	0.763	1.138	1.154	1.057	0.898	0.899	0.944	1.074	1.021	1.043	0.836	0.881	0.905	0.873	0.0035785
P23528	144	K	Cofilin-1	CFL1	1	2.72724e-06	114.31	HELQANCYEEVK(1)DR	3	0.12683	1	1.014	1.04	0.711	1.271	0.924	1.05	0.796	1.125	0.679	0.852	0.3416	1.064	0.848	0.763	1.138	1.154	1.057	0.953	1.226	0.932	1.117	0.801	0.993	0.853	1.531	0.939	1.069	0.6324
P23528	30	K	Cofilin-1	CFL1	1	0.00131186	110.38	SSTPEEVK(1)K	2	-4.4059	1	0.945	0.77	0.756	1.261	1.172	1.056	0.747	0.657	0.72	0.708	0.0168977	1.064	0.848	0.763	1.138	1.154	1.057	0.888	0.908	0.991	1.108	1.016	0.999	0.801	0.894	0.992	0.892	0.069958
P23528	44	K	Cofilin-1	CFL1	1	4.43609e-07	130.41	AVLFCLSEDK(1)K	3	-0.30537	1	0.861	1.042	0.689	1.213	1.099	1.078	0.708	0.947	0.642	0.765	0.08766	1.064	0.848	0.763	1.138	1.154	1.057	0.809	1.229	0.903	1.066	0.952	1.02	0.759	1.291	0.885	0.968	0.7325
P23634	735	K	Plasma membrane calcium-transporting ATPase 4	ATP2B4	1	0.0111165	54.343	NEK(1)GEVEQEK	3	-1.8	1												0.915	1.118	0.937	0.969	1.017	1.08
P24821	1011	K	Tenascin	TNC	1	0.00195366	97.565	TPLAK(1)FDR	2	0.88657	1	0.572	0.816	0.995	0.964	1.105	1.477	0.591	0.738	0.676	0.672	0.118341	0.526	0.563	0.497	0.937	1.241	1.68	1.087	1.449	2.002	1.029	0.89	0.879	1.056	1.628	2.278	1.622	0.068202
P24821	1871	K	Tenascin	TNC	1	0.00756816	60.828	IFAEK(1)GPQK	3	0.018014	1	0.575	0.879	1.228	1.006	1.099	1.249	0.57	0.799	0.989	0.8	0.30792	0.526	0.563	0.497	0.937	1.241	1.68	1.093	1.561	2.471	1.074	0.886	0.743	1.018	1.762	3.326	1.896	0.083083
P25325	236	K	3-mercaptopyruvate sulfurtransferase	MPST	1	0.00982645	67.032	HLFQEK(1)K	3	0.5134	1	0.857	0.849	0.939	1.065	1.122	1.165	0.803	0.757	0.811	0.789	0.0045754	1.064	1.33	1.088	0.836	0.848	0.894	0.805	0.638	0.863	1.274	1.323	1.303	0.632	0.482	0.662	0.591	0.028465
P25705	539	K	ATP synthase subunit alpha, mitochondrial	ATP5F1A	1	0.000433593	98.105	ISEQSDAK(1)LK	2	-0.38529	1	0.764	0.879	1.024	1.177	0.998	1.173	0.647	0.881	0.878	0.797	0.082644	1.025	0.895	1.067	1.035	0.961	0.997	0.745	0.982	0.96	1.137	1.039	1.177	0.655	0.945	0.816	0.801	0.076742
P25786	61	K	Proteasome subunit alpha type-1	PSMA1	1	0.00462933	62.089	AQSELAAHQK(1)K	3	-0.31803	1	0.83	0.808	0.763	1.247	1.149	1.145	0.665	0.703	0.67	0.678	0.00048107	1.013	1.011	1.009	1.072	1.003	1.007	0.819	0.799	0.756	1.163	1.146	1.137	0.704	0.697	0.665	0.689	0.000104818
P25787	53	K	Proteasome subunit alpha type-2	PSMA2	1	0.00160185	86.923	QK(1)SILYDER	2	0.19789	1	0.808	1.063	1.203	0.998	1.007	1.042	0.807	1.055	1.16	1.009	0.97332	0.959	1.007	1.014	1.022	1	1.034	0.843	1.056	1.186	0.977	1.007	1.008	0.863	1.049	1.177	1.031	0.85504
P25789	239	K	Proteasome subunit alpha type-4	PSMA4	1	0.000634529	109.29	K(1)HEEEEAK	3	-0.16178	1	0.963	1.067	0.848	1.094	1.022	1.051	0.877	1.044	0.811	0.909	0.22378	0.968	1.084	1.066	0.997	0.967	0.976	0.995	0.984	0.795	1.097	1.057	1.077	0.907	0.931	0.738	0.859	0.166281
P26038	237	K	Moesin	MSN	1	0.000782622	69.261	LTPK(1)IGFPWSEIR	3	-0.7423	1	0.748	1.121	1.501	0.929	0.89	1.021	0.802	1.259	1.477	1.187	0.55324	1.101	0.931	0.921	1.002	1.049	0.961	0.679	1.204	1.63	0.927	0.848	1.062	0.732	1.42	1.535	1.238	0.58796
P26038	359	K	Moesin	MSN	1	0.0154289	54.982	QIEEQTK(1)K	3	1.122	1												1.101	0.931	0.921	1.002	1.049	0.961
P26038	83	K	Moesin	MSN	1	2.20259e-26	173.98	AK(1)FYPEDVSEELIQDITQR	3	0.3448	2	0.816	1.39	1.431	1.065	0.658	0.91	0.763	2.113	1.584	1.381	0.24918	1.101	0.931	0.921	1.002	1.049	0.961	0.741	1.493	1.554	1.063	0.627	0.947	0.697	2.381	1.641	1.436	0.31206
P26038	165	K	Moesin	MSN	1	0.00784631	69.721	LNK(1)DQWEER	2	-0.93973	2	1.008	1.227	1.156	1.015	0.866	0.91	0.99	1.417	1.275	1.215	0.060676	1.101	0.931	0.921	1.002	1.049	0.961	0.916	1.318	1.255	1.013	0.826	0.947	0.904	1.596	1.325	1.252	0.168843
P26038	253	K	Moesin	MSN	1	4.29119e-05	133.23	NISFNDK(1)K	3	-0.11474	4	1.002	1.103	1.192	1.029	0.956	0.889	0.972	1.153	1.349	1.147	0.105815	1.101	0.931	0.921	1.002	1.049	0.961	0.91	1.185	1.294	1.027	0.911	0.925	0.886	1.301	1.399	1.184	0.22914
P26038	139	K	Moesin	MSN	1	0.00142548	76.927	YGDFNK(1)EVHK	3	0.16997	1	1.042	0.822	1.203	0.907	1.164	0.971	1.146	0.706	1.246	1.008	0.99042	1.101	0.931	0.921	1.002	1.049	0.961	0.946	0.883	1.306	0.905	1.11	1.01	1.045	0.795	1.293	1.036	0.86586
P26038	400	K	Moesin	MSN	1	9.84504e-05	68.411	ERQEAEEAK(1)EALLQASR	3	1.0427	2	0.966	1.12	1.144	0.992	0.98	0.947	0.971	1.143	1.214	1.107	0.1472	1.101	0.931	0.921	1.002	1.049	0.961	0.877	1.203	1.242	0.99	0.934	0.985	0.886	1.288	1.261	1.142	0.34222
P26038	79	K	Moesin	MSN	1	0.00160224	77.124	ESPLLFK(1)FR	2	0.3311	4	0.848	1.03	1.893	0.885	0.835	0.842	0.956	1.233	2.26	1.472	0.31136	1.101	0.931	0.921	1.002	1.049	0.961	0.77	1.106	2.055	0.883	0.796	0.876	0.872	1.389	2.346	1.539	0.35088
P26038	143	K	Moesin	MSN	1	0.00014342	101.43	EVHK(1)SGYLAGDK	3	0.35004	1	0.842	0.853	1.091	1.241	0.987	1.042	0.677	0.863	1.053	0.852	0.20992	1.101	0.931	0.921	1.002	1.049	0.961	0.765	0.916	1.185	1.239	0.941	1.084	0.617	0.973	1.093	0.878	0.40284
P26038	316	K	Moesin	MSN	1	0.000660939	111.01	HQK(1)QMER	2	-1.6681	2	1.054	0.988	0.926	0.972	1.197	0.937	1.082	0.826	0.995	0.956	0.65522	1.101	0.931	0.921	1.002	1.049	0.961	0.957	1.061	1.005	0.97	1.141	0.975	0.987	0.93	1.031	0.98	0.7755
P26038	438	K	Moesin	MSN	1	1.61868e-05	109.39	K(1)ESEAVEWQQK	3	-0.28673	2	0.812	0.941	0.798	1.224	1.084	1.12	0.663	0.868	0.715	0.744	0.0095555	1.101	0.931	0.921	1.002	1.049	0.961	0.738	1.011	0.866	1.222	1.033	1.165	0.604	0.979	0.743	0.765	0.057377
P26038	327	K	Moesin	MSN	1	0.0182503	77.662	AMLENEK(1)K	3	-0.68832	2	0.896	1.016	0.996	1.232	0.937	0.998	0.726	1.085	1.003	0.918	0.4321	1.101	0.931	0.921	1.002	1.049	0.961	0.814	1.091	1.081	1.23	0.893	1.039	0.662	1.222	1.04	0.944	0.68794
P26038	501	K	Moesin	MSN	1	0.00354444	88.495	ADAMAK(1)DR	2	-0.070752	1	0.953	0.895	1.084	1.03	1.087	1.026	0.924	0.823	1.063	0.933	0.29006	1.101	0.931	0.921	1.002	1.049	0.961	0.866	0.961	1.177	1.028	1.036	1.068	0.842	0.928	1.102	0.959	0.63844
P26038	344	K	Moesin	MSN	1	0.0297868	59.908	EK(1)EELMER	2	0.3642	1	0.948	0.658	0.707	1.132	1.362	1.108	0.836	0.482	0.642	0.642	0.025217	1.101	0.931	0.921	1.002	1.049	0.961	0.861	0.707	0.768	1.13	1.298	1.153	0.762	0.545	0.666	0.652	0.0039228
P26447	35	K	Protein S100-A4	S100A4	1	0.000629772	93.839	SELK(1)ELLTR	2	2.5736	1	0.782	0.908	1.349	1.013	1.012	1.061	0.769	0.897	1.28	0.985	0.81968	0.768	0.812	0.873	1.161	1.173	1.171	1.018	1.118	1.545	0.873	0.863	0.906	1.166	1.295	1.705	1.393	0.131376
P26447	22	K	Protein S100-A4	S100A4	1	0.00253732	70.942	YSGK(1)EGDK	2	-0.059532	2	0.702	0.725	0.772	1.221	1.222	1.255	0.574	0.593	0.618	0.595	5.962e-05	0.768	0.812	0.873	1.161	1.173	1.171	0.914	0.893	0.884	1.052	1.042	1.072	0.869	0.857	0.825	0.85	0.00023503
P26447	31	K	Protein S100-A4	S100A4	1	0.00256119	89.296	LNK(1)SELK	3	0.20884	2	0.717	0.861	1.138	1.14	1.08	1.108	0.627	0.797	1.033	0.816	0.24348	0.768	0.812	0.873	1.161	1.173	1.171	0.934	1.06	1.304	0.982	0.921	0.946	0.951	1.151	1.378	1.158	0.23836
P26447	48	K	Protein S100-A4	S100A4	1	0.00973973	76.815	ELPSFLGK(1)R	2	-0.16317	1												0.768	0.812	0.873	1.161	1.173	1.171
P26641	220	K	Elongation factor 1-gamma	EEF1G	1	0.00734542	66.27	K(1)FAETQPK	3	-1.1541	1	0.811	0.748	0.93	1.208	1.166	1.113	0.67	0.642	0.84	0.714	0.0073782	0.987	0.911	1.005	1.076	1.045	1.008	0.822	0.821	0.925	1.123	1.116	1.104	0.732	0.736	0.838	0.768	0.021843
P27338	81	K	Amine oxidase [flavin-containing] B	MAOB	1	0.000307428	94.203	ELGLETYK(1)VNEVER	2	-0.20417	2	0.571	1.104	1.252	1.117	0.997	1.072	0.509	1.108	1.174	0.919	0.63102	0.877	0.885	0.941	1.048	1.094	1.043	0.651	1.247	1.33	1.066	0.911	1.028	0.611	1.369	1.294	1.074	0.91616
P27338	209	K	Amine oxidase [flavin-containing] B	MAOB	1	2.95047e-05	115.79	K(1)FVGGSGQVSER	3	2.815	3	0.672	0.805	0.757	1.508	0.981	1.195	0.445	0.821	0.637	0.606	0.022581	0.877	0.885	0.941	1.048	1.094	1.043	0.766	0.91	0.804	1.439	0.897	1.146	0.532	1.014	0.702	0.712	0.090704
P27338	363	K	Amine oxidase [flavin-containing] B	MAOB	1	0.0234049	48.794	K(1)LCELYAK	3	-0.82938	1												0.877	0.885	0.941	1.048	1.094	1.043
P27338	93	K	Amine oxidase [flavin-containing] B	MAOB	1	0.00549482	66.799	LIHHVK(1)GK	4	-0.79989	1												0.877	0.885	0.941	1.048	1.094	1.043
P27348	85	K	14-3-3 protein theta	YWHAQ	1	0.0111423	74.173	EK(1)VESELR	2	1.6582	1												0.996	0.859	0.823	1.243	1.061	1.032
P27348	80	K	14-3-3 protein theta	YWHAQ	1	0.0241602	63.397	LQLIK(1)DYR	2	0.25577	1												0.996	0.859	0.823	1.243	1.061	1.032
P27348	68	K	14-3-3 protein theta	YWHAQ	0.997859	0.000828118	64.454	VISSIEQK(0.998)TDTSDK(0.002)K	3	-1.2204	2	0.732	1.074	1.214	1.249	0.956	0.913	0.584	1.125	1.338	0.969	0.81858	0.996	0.859	0.823	1.243	1.061	1.032	0.735	1.25	1.475	1.005	0.901	0.885	0.731	1.387	1.667	1.24	0.4588
P27797	159	K	Calreticulin	CALR	1	0.0135324	65.056	NVLINK(1)DIR	2	-0.16379	2	0.889	1.092	1.32	1.147	0.812	0.926	0.773	1.343	1.432	1.144	0.4347	1.134	0.954	1.019	1.015	1.004	0.95	0.784	1.145	1.295	1.13	0.809	0.975	0.694	1.415	1.328	1.106	0.64734
P27797	360	K	Calreticulin	CALR	1	0.00592278	81.017	DK(1)QDEEQR	2	-0.49239	1	1.071	0.759	0.881	1.055	1.222	1.018	1.012	0.62	0.87	0.823	0.15206	1.134	0.954	1.019	1.015	1.004	0.95	0.944	0.796	0.865	1.039	1.217	1.072	0.909	0.654	0.807	0.783	0.023784
P27797	41	K	Calreticulin	CALR	1	0.00711843	73.248	WIESK(1)HK	3	-0.1683	1	0.836	0.975	1.153	1.026	1.035	1.066	0.812	0.941	1.088	0.948	0.57556	1.134	0.954	1.019	1.015	1.004	0.95	0.737	1.022	1.132	1.011	1.031	1.122	0.729	0.991	1.009	0.914	0.47366
P27797	55	K	Calreticulin	CALR	1	1.34547e-07	117.3	FVLSSGK(1)FYGDEEKDK	3	0.076864	2	0.868	0.785	1.291	1.147	0.976	1.033	0.754	0.803	1.257	0.933	0.59718	1.134	0.954	1.019	1.015	1.004	0.95	0.765	0.823	1.267	1.13	0.972	1.087	0.677	0.847	1.166	0.895	0.45784
P27824	127	K	Calnexin	CANX	1	0.00479838	66.056	AK(1)HHAISAK	3	-0.31827	1	0.807	0.705	0.68	1.061	1.238	1.371	0.759	0.569	0.499	0.597	0.0048754	0.956	0.825	0.883	1.071	1.189	1.093	0.844	0.855	0.77	0.991	1.041	1.254	0.852	0.821	0.614	0.751	0.023361
P27824	210	K	Calnexin	CANX	0.99657	0.000207409	97.463	HK(0.003)NPK(0.997)TGIYEEK	3	2.1574	2	0.732	0.728	0.756	1.17	1.262	1.249	0.623	0.578	0.609	0.602	4.1843e-05	0.956	0.825	0.883	1.071	1.189	1.093	0.766	0.882	0.856	1.092	1.061	1.143	0.701	0.831	0.749	0.76	0.0045429
P27824	458	K	Calnexin	CANX	1	0.000292527	72.898	IVDDWANDGWGLK(1)K	3	0.47976	1												0.956	0.825	0.883	1.071	1.189	1.093
P28331	420	K	NADH-ubiquinone oxidoreductase 75 kDa subunit, mitochondrial	NDUFS1	1	0.000962626	81.017	K(1)SWLHNDLK	3	-0.19121	1												0.813	0.928	0.831	1.148	1.137	1.111
P28906	268	K	Hematopoietic progenitor cell antigen CD34	CD34	1	0.00751715	71.379	HQSDLK(1)K	3	0.45119	1	0.866	1.056	1.359	1.061	0.916	0.926	0.815	1.152	1.477	1.13	0.48122	1.171	1.05	1.245	0.899	0.922	0.901	0.74	1.006	1.092	1.18	0.993	1.028	0.627	1.013	1.062	0.887	0.36912
P29401	241	K	Transketolase	TKT	1	0.000212855	98.902	HQPTAIIAK(1)TFK	3	-0.0041767	1	0.728	0.867	1.219	1.044	1.138	1.076	0.695	0.762	1.139	0.864	0.33196	1.028	1.02	1.043	0.98	1.021	0.937	0.708	0.85	1.169	1.065	1.115	1.148	0.665	0.762	1.018	0.819	0.27502
P29401	352	K	Transketolase	TKT	1	0.000150889	99.283	NSTFSEIFK(1)K	3	0.87448	1	0.874	1.036	1.243	0.901	1.066	1.018	0.968	0.971	1.227	1.056	0.70034	1.028	1.02	1.043	0.98	1.021	0.937	0.85	1.016	1.192	0.919	1.044	1.086	0.925	0.973	1.098	1.003	0.97248
P29401	543	K	Transketolase	TKT	1	0.00432867	94.309	K(1)LILDSAR	2	1.0236	1	1.041	0.904	1.147	1.042	1.004	0.973	0.998	0.9	1.185	1.024	0.79918	1.028	1.02	1.043	0.98	1.021	0.937	1.013	0.886	1.1	1.063	0.983	1.038	0.953	0.901	1.06	0.972	0.66492
P30041	141	K	Peroxiredoxin-6	PRDX6	1	0.0180709	47.706	VVFVFGPDK(1)K	3	-0.04864	1												1.018	1.339	1.033	1.013	0.901	0.852
P30043	99	K	Flavin reductase (NADPH)	BLVRB	1	8.46326e-05	102.73	NIVAAMK(1)AHGVDK	3	-0.11763	1	0.853	1.164	1.506	0.897	0.909	0.917	0.947	1.281	1.651	1.294	0.29528	1.028	1.452	1.233	0.827	0.788	0.868	0.83	0.802	1.221	1.085	1.154	1.056	0.765	0.695	1.156	0.866	0.30284
P30044	142	K	Peroxiredoxin-5, mitochondrial	PRDX5	1	0.00335604	84.498	AHK(1)AEGK	3	-1.0997	1	0.897	0.786	1.022	1	1.147	1.16	0.894	0.685	0.886	0.818	0.084537	1.016	0.977	0.93	1.13	0.996	0.972	0.883	0.805	1.099	0.885	1.152	1.193	0.998	0.699	0.921	0.863	0.32592
P30086	150	K	Phosphatidylethanolamine-binding protein 1	PEBP1	1	0.00939536	82.426	FK(1)VASFR	2	0.1022	2	1.031	0.958	0.897	1.06	1.064	1.035	0.97	0.901	0.872	0.914	0.089121	1.127	1.053	0.825	1.104	1.026	0.951	0.915	0.91	1.087	0.96	1.037	1.088	0.953	0.878	0.999	0.944	0.43342
P30101	289	K	Protein disulfide-isomerase A3	PDIA3	1	0.000216919	126.07	K(1)FLDAGHK	2	-1.7916	3	0.86	0.821	0.901	1.202	1.175	1.042	0.714	0.698	0.869	0.755	0.005704	1.034	0.922	0.924	1.05	1.099	1.011	0.832	0.89	0.975	1.145	1.069	1.031	0.727	0.833	0.946	0.831	0.028142
P30101	146	K	Protein disulfide-isomerase A3	PDIA3	1	0.0427394	71.501	TEEEFK(1)K	2	0.23304	1	0.966	0.672	0.804	1	1.27	1.217	0.963	0.529	0.665	0.7	0.047518	1.034	0.922	0.924	1.05	1.099	1.011	0.934	0.729	0.87	0.952	1.156	1.204	0.981	0.631	0.723	0.765	0.060244
P30101	218	K	Protein disulfide-isomerase A3	PDIA3	1	2.97221e-07	128.54	FEDK(1)TVAYTEQK	3	-0.37107	1	0.765	0.949	1.285	1.06	0.966	1.086	0.72	0.981	1.189	0.964	0.72416	1.034	0.922	0.924	1.05	1.099	1.011	0.74	1.029	1.391	1.01	0.879	1.074	0.733	1.171	1.295	1.066	0.8638
P30101	226	K	Protein disulfide-isomerase A3	PDIA3	1	0.0003442	91.62	TVAYTEQK(1)MTSGK	3	-0.52407	1												1.034	0.922	0.924	1.05	1.099	1.011
P30101	288	K	Protein disulfide-isomerase A3	PDIA3	1	0.00856024	97.071	VMMVAK(1)K	2	-0.27709	2	0.842	0.924	1.437	0.982	1.055	0.935	0.855	0.876	1.545	1.078	0.79086	1.034	0.922	0.924	1.05	1.099	1.011	0.814	1.002	1.555	0.935	0.96	0.925	0.871	1.044	1.681	1.195	0.5369
P30101	417	K	Protein disulfide-isomerase A3	PDIA3	1	0.019746	71.614	YK(1)ELGEK	2	0.37603	1	0.92	1.189	1.286	0.996	0.965	0.851	0.922	1.232	1.52	1.207	0.181765	1.034	0.922	0.924	1.05	1.099	1.011	0.89	1.29	1.392	0.949	0.878	0.842	0.938	1.469	1.653	1.338	0.126504
P30101	460	K	Protein disulfide-isomerase A3	PDIA3	1	0.000435636	88.021	GFPTIYFSPANK(1)K	3	3.7618	1	0.767	1.045	2.151	0.81	0.821	0.806	0.944	1.273	2.684	1.626	0.33056	1.034	0.922	0.924	1.05	1.099	1.011	0.742	1.133	2.328	0.771	0.747	0.797	0.962	1.517	2.921	1.816	0.28508
P30101	335	K	Protein disulfide-isomerase A3	PDIA3	1	1.75777e-07	135.86	GEK(1)FVMQEEFSR	2	-0.025578	4	0.879	0.841	1.016	1.138	1.096	1.062	0.771	0.767	0.962	0.83	0.035299	1.034	0.922	0.924	1.05	1.099	1.011	0.85	0.912	1.1	1.084	0.997	1.05	0.784	0.915	1.048	0.914	0.30332
P30101	214	K	Protein disulfide-isomerase A3	PDIA3	1	0.000364384	92.247	PSHLTNK(1)FEDK	3	0.72735	1												1.034	0.922	0.924	1.05	1.099	1.011
P30153	472	K	Serine/threonine-protein phosphatase 2A 65 kDa regulatory subunit A alpha isoform	PPP2R1A	1	0.0404645	59.35	LVEK(1)FGK	2	0.31564	1												0.957	1.013	0.785	1.082	1.119	1.057
P30153	467	K	Serine/threonine-protein phosphatase 2A 65 kDa regulatory subunit A alpha isoform	PPP2R1A	1	0.00025731	93.178	EAATSNLK(1)K	3	-1.3212	2	0.926	0.992	1.01	1.028	1.132	0.988	0.898	0.877	1.028	0.93	0.21284	0.957	1.013	0.785	1.082	1.119	1.057	0.968	0.979	1.287	0.95	1.012	0.935	1.019	0.967	1.376	1.116	0.35002
P30153	305	K	Serine/threonine-protein phosphatase 2A 65 kDa regulatory subunit A alpha isoform	PPP2R1A	1	0.00202323	93.649	AAASHK(1)VK	2	-2.6434	2	0.695	0.921	0.681	1.293	1.175	1.16	0.536	0.783	0.59	0.633	0.0107418	0.957	1.013	0.785	1.082	1.119	1.057	0.726	0.909	0.868	1.195	1.05	1.097	0.608	0.866	0.791	0.749	0.020318
P30153	188	K	Serine/threonine-protein phosphatase 2A 65 kDa regulatory subunit A alpha isoform	PPP2R1A	1	0.000307071	97.69	AAASK(1)LGEFAK	3	-0.67139	2	0.779	1.182	1.438	1.029	0.886	0.911	0.754	1.333	1.587	1.203	0.4514	0.957	1.013	0.785	1.082	1.119	1.057	0.814	1.167	1.832	0.951	0.792	0.862	0.856	1.473	2.125	1.464	0.2436
P30153	266	K	Serine/threonine-protein phosphatase 2A 65 kDa regulatory subunit A alpha isoform	PPP2R1A	1	2.02028e-12	158.05	YMVADK(1)FTELQK	3	-0.58911	1	0.689	0.942	1.417	1.037	1.079	0.985	0.663	0.872	1.446	0.983	0.80132	0.957	1.013	0.785	1.082	1.119	1.057	0.72	0.93	1.805	0.958	0.964	0.932	0.752	0.965	1.937	1.211	0.71972
P30291	590	K	Wee1-like protein kinase	WEE1	1	0.0125608	58.596	FK(1)NSLLQK	3	1.6302	3	1.481	0.565	4.171	0.251	0.267	0.267	5.878	2.117	15.704	7.92	0.093136
P30622	859	K	CAP-Gly domain-containing linker protein 1	CLIP1	1	8.69173e-05	87.669	EK(1)FAEASEEAVSVQR	3	0.64864	1	1.286	1.335	1.054	0.97	0.685	0.882	1.322	1.949	1.2	1.449	0.041695	0.894	0.901	0.925	0.987	1.166	1.096	1.438	1.482	1.139	0.983	0.587	0.805	1.463	2.525	1.415	1.709	0.032521
P30622	1198	K	CAP-Gly domain-containing linker protein 1	CLIP1	1	0.00352231	55.755	SRDEVTSHQK(1)LEEER	3	0.276	1	1.03	0.717	0.707	0.919	1.4	1.154	1.117	0.513	0.617	0.707	0.114482	0.894	0.901	0.925	0.987	1.166	1.096	1.152	0.796	0.764	0.931	1.201	1.053	1.237	0.663	0.726	0.851	0.31252
P30837	426	K	Aldehyde dehydrogenase X, mitochondrial	ALDH1B1	1	8.38057e-06	106.32	EEIFGPVQPLFK(1)FK	3	-0.33436	2	0.576	0.548	0.821	1.187	1.088	1.595	0.485	0.503	0.518	0.503	0.015904	0.638	0.523	0.741	1.085	1.207	1.502	0.903	1.048	1.108	1.094	0.901	1.062	0.825	1.163	1.043	1.001	0.99516
P30837	155	K	Aldehyde dehydrogenase X, mitochondrial	ALDH1B1	1	0.0151405	47.724	YFAGWADK(1)WHGK	3	0.79765	1												0.638	0.523	0.741	1.085	1.207	1.502
P30837	280	K	Aldehyde dehydrogenase X, mitochondrial	ALDH1B1	1	0.0258366	66.19	AAGDSNLK(1)R	2	1.3749	1	0.467	0.609	1.014	1.061	1.13	1.586	0.439	0.539	0.642	0.553	0.072541	0.638	0.523	0.741	1.085	1.207	1.502	0.732	1.164	1.368	0.978	0.936	1.056	0.748	1.244	1.295	1.099	0.76
P30837	429	K	Aldehyde dehydrogenase X, mitochondrial	ALDH1B1	1	0.0270173	72.321	K(1)IEEVVER	2	0.039349	1	0.637	0.691	1.141	1.182	0.943	1.373	0.537	0.733	0.836	0.706	0.15536	0.638	0.523	0.741	1.085	1.207	1.502	0.998	1.321	1.54	1.089	0.781	0.914	0.916	1.691	1.685	1.386	0.114801
P31040	550	K	Succinate dehydrogenase [ubiquinone] flavoprotein subunit, mitochondrial	SDHA	1	0.0204888	54.776	HLK(1)TFDR	3	-1.268	1												0.849	0.826	0.892	1.193	1.078	1.114
P31939	477	K	Bifunctional purine biosynthesis protein PURH	ATIC	1	6.25765e-07	129.82	HHPQVLSMK(1)FK	3	-1.9832	2	0.576	1.092	1.131	1.119	1.143	1.023	0.514	0.955	1.111	0.852	0.45666	0.903	0.942	0.966	1.186	1.023	1.033	0.638	1.159	1.171	0.944	1.117	0.99	0.676	1.038	1.183	0.973	0.77824
P31946	124	K	14-3-3 protein beta/alpha	YWHAB	1	0.0344977	62.546	MK(1)GDYFR	2	1.0993	1	0.897	0.869	1.001	1.098	1.103	1.069	0.815	0.788	0.941	0.846	0.0184401	0.968	0.902	0.917	1.049	1.096	0.988	0.927	0.963	1.092	1.047	1.006	1.082	0.885	0.957	1.009	0.951	0.3878
P31946	11	K	14-3-3 protein beta/alpha	YWHAB	1	0.0018474	103.55	SELVQK(1)AK	2	1.279	1	0.898	0.991	1.015	1.221	0.885	1.056	0.733	1.119	0.967	0.918	0.48074	0.968	0.902	0.917	1.049	1.096	0.988	0.928	1.099	1.107	1.164	0.807	1.069	0.797	1.362	1.036	1.031	0.7699
P31946	70	K	14-3-3 protein beta/alpha	YWHAB	1	0.0310507	52.132	VISSIEQK(1)TER	2	-0.45495	1	0.895	1.043	1.527	0.964	0.92	0.887	0.925	1.134	1.729	1.25	0.34274	0.968	0.902	0.917	1.049	1.096	0.988	0.925	1.156	1.665	0.919	0.839	0.898	1.007	1.378	1.854	1.41	0.21126
P31946	13	K	14-3-3 protein beta/alpha	YWHAB	1	0.0017648	85.813	AK(1)LAEQAER	2	0.25159	3	0.895	0.854	0.96	1.145	1.03	1.129	0.78	0.828	0.854	0.82	0.0139047	0.968	0.902	0.917	1.049	1.096	0.988	0.925	0.947	1.047	1.092	0.94	1.143	0.847	1.007	0.916	0.919	0.3073
P31948	237	K	Stress-induced-phosphoprotein 1	STIP1	1	0.00157345	76.357	EKELGNDAYK(1)K	3	-0.63464	1	0.899	0.949	0.626	1.178	1.157	1.133	0.762	0.821	0.556	0.713	0.114175	1.05	1.068	1.014	1.029	0.995	0.966	0.856	0.889	0.617	1.145	1.163	1.173	0.748	0.764	0.526	0.679	0.07476
P31948	317	K	Stress-induced-phosphoprotein 1	STIP1	1	0.00479396	64.103	YK(1)DAIHFYNK	3	0.35712	1	0.841	1.112	0.907	1.135	1.024	1.039	0.74	1.085	0.878	0.894	0.25822	1.05	1.068	1.014	1.029	0.995	0.966	0.801	1.041	0.894	1.103	1.029	1.076	0.726	1.012	0.831	0.853	0.104597
P31948	530	K	Stress-induced-phosphoprotein 1	STIP1	1	0.0114414	54.066	NPVIAQK(1)IQK	3	0.045586	1												1.05	1.068	1.014	1.029	0.995	0.966
P31948	73	K	Stress-induced-phosphoprotein 1	STIP1	0.99668	0.00538825	54.951	TVDLK(0.003)PDWGK(0.997)GYSR	3	-0.20574	1	0.804	1.063	1.122	1.126	0.936	1.048	0.712	1.135	1.077	0.961	0.70642	1.05	1.068	1.014	1.029	0.995	0.966	0.766	0.995	1.107	1.094	0.941	1.085	0.7	1.057	1.02	0.919	0.47872
P31949	55	K	Protein S100-A11	S100A11	1	0.0167766	60.255	NQK(1)DPGVLDR	2	0.9784	1	1.383	1.124	1.084	0.888	0.884	0.832	1.554	1.271	1.311	1.379	0.0159612	1.228	1.194	0.874	0.976	1.006	0.906	1.126	0.941	1.24	0.91	0.879	0.918	1.237	1.071	1.351	1.222	0.077056
P32119	119	K	Peroxiredoxin-2	PRDX2	1	3.55157e-12	132.62	LSEDYGVLK(1)TDEGIAYR	2	0.053328	2	0.789	1.361	1.813	0.886	0.738	0.792	0.888	1.843	2.3	1.64	0.151878	1.025	1.812	1.33	0.789	0.638	0.778	0.77	0.751	1.363	1.123	1.157	1.018	0.686	0.649	1.339	0.874	0.4336
P32119	34	K	Peroxiredoxin-2	PRDX2	1	0.0218013	69.598	LSDYK(1)GK	2	-0.29867	2	0.774	1.457	1.783	0.851	0.721	0.799	0.908	2.021	2.244	1.693	0.139923	1.025	1.812	1.33	0.789	0.638	0.778	0.755	0.804	1.341	1.079	1.13	1.027	0.7	0.712	1.306	0.896	0.51694
P32119	26	K	Peroxiredoxin-2	PRDX2	1	4.74502e-14	160.78	ATAVVDGAFK(1)EVK	2	-0.017281	3	0.829	1.455	1.466	0.882	0.821	0.847	0.937	1.773	1.74	1.471	0.2042	1.025	1.812	1.33	0.789	0.638	0.778	0.809	0.803	1.102	1.118	1.287	1.089	0.724	0.624	1.012	0.777	0.088441
P32119	196	K	Peroxiredoxin-2	PRDX2	1	0.00987202	81.296	EYFSK(1)HN	2	0.43889	1	0.751	1.303	1.465	1.079	0.727	0.926	0.694	1.791	1.59	1.288	0.39114	1.025	1.812	1.33	0.789	0.638	0.778	0.733	0.719	1.102	1.368	1.139	1.19	0.536	0.631	0.926	0.691	0.06112
P32119	16	K	Peroxiredoxin-2	PRDX2	1	3.62314e-05	87.429	PAPDFK(1)ATAVVDGAFK	3	-0.45273	1	1.011	1.618	1.322	0.782	0.798	0.791	1.289	2.026	1.682	1.666	0.068821	1.025	1.812	1.33	0.789	0.638	0.778	0.986	0.893	0.994	0.991	1.251	1.017	0.995	0.714	0.977	0.882	0.20916
P32119	29	K	Peroxiredoxin-2	PRDX2	1	0.00193379	83.948	EVK(1)LSDYK	3	-0.4984	1	0.766	1.443	2.028	0.793	0.723	0.708	0.962	1.995	2.879	1.905	0.18598	1.025	1.812	1.33	0.789	0.638	0.778	0.747	0.796	1.525	1.005	1.133	0.91	0.743	0.703	1.676	1.007	0.86012
P32119	135	K	Peroxiredoxin-2	PRDX2	1	9.42336e-10	147.91	GLFIIDGK(1)GVLR	2	-0.11169	2	0.943	1.667	1.366	0.806	0.709	0.838	1.166	2.348	1.638	1.69	0.045559	1.025	1.812	1.33	0.789	0.638	0.778	0.92	0.92	1.027	1.022	1.111	1.077	0.9	0.828	0.954	0.893	0.061065
P33176	690	K	Kinesin-1 heavy chain	KIF5B	1	0.000692142	78.505	EHLNK(1)VQTANEVK	3	-0.18724	1	0.784	0.914	0.878	1.096	1.194	1.125	0.714	0.766	0.784	0.754	0.0056825	0.904	0.812	0.904	1.069	1.174	1.113	0.867	1.126	0.971	1.025	1.017	1.011	0.846	1.107	0.96	0.971	0.687
P33176	753	K	Kinesin-1 heavy chain	KIF5B	1	0.0175289	57.177	VEHEK(1)LK	3	0.28024	1												0.904	0.812	0.904	1.069	1.174	1.113
P35237	98	K	Serpin B6	SERPINB6	1	3.39318e-06	113.37	LFGEK(1)SCDFLSSFR	3	-0.098347	1												1.086	0.985	1.057	0.983	0.989	0.965
P35579	1669	K	Myosin-9	MYH9	1	0.000847196	82.85	EEILAQAK(1)ENEK	3	0.38177	1												1.074	0.989	1.181	1.107	0.834	0.893
P35579	1219	K	Myosin-9	MYH9	1	0.0432565	50.95	AK(1)QTLENER	2	-1.2023	1	0.978	0.927	0.939	1.238	0.941	1.025	0.789	0.985	0.922	0.888	0.24398	1.074	0.989	1.181	1.107	0.834	0.893	0.911	0.937	0.795	1.118	1.128	1.148	0.815	0.831	0.693	0.779	0.03892
P35579	1793	K	Myosin-9	MYH9	1	0.000915815	81.676	VK(1)LQEMEGTVK	3	-0.20621	1	1	1.048	1.471	1.108	0.742	0.869	0.901	1.411	1.703	1.294	0.20274	1.074	0.989	1.181	1.107	0.834	0.893	0.931	1.06	1.246	1.001	0.89	0.973	0.93	1.191	1.281	1.13	0.27146
P35579	555	K	Myosin-9	MYH9	0.851596	9.38477e-05	73.834	VMQEQGTHPK(0.852)FQK(0.148)PK	4	-1.2395	2	0.855	0.642	1.216	1.249	0.963	1.114	0.683	0.667	1.097	0.816	0.3089	1.074	0.989	1.181	1.107	0.834	0.893	0.796	0.649	1.03	1.128	1.155	1.247	0.706	0.562	0.826	0.701	0.053237
P35579	1260	K	Myosin-9	MYH9	1	1.48962e-06	92.002	KVEAQLQELQVK(1)FNEGER	3	0.23683	1												1.074	0.989	1.181	1.107	0.834	0.893
P35579	1240	K	Myosin-9	MYH9	0.990722	0.000844818	67.997	VLLQGK(0.991)GDSEHK(0.009)R	4	-0.43543	1	0.935	1.257	1.232	1.125	0.772	0.883	0.829	1.629	1.404	1.232	0.21984	1.074	0.989	1.181	1.107	0.834	0.893	0.871	1.271	1.043	1.016	0.926	0.989	0.857	1.373	1.055	1.087	0.55742
P35579	1324	K	Myosin-9	MYH9	1	0.00253875	61.815	QK(1)LSLSTK	2	-0.088945	1												1.074	0.989	1.181	1.107	0.834	0.893
P35579	1518	K	Myosin-9	MYH9	1	0.000115377	102.45	DDVGK(1)SVHELEK	3	-0.42311	1	0.846	0.721	0.959	1.206	1.17	1.085	0.699	0.617	0.889	0.73	0.022142	1.074	0.989	1.181	1.107	0.834	0.893	0.788	0.729	0.812	1.089	1.403	1.215	0.724	0.52	0.668	0.628	0.0045396
P35579	1332	K	Myosin-9	MYH9	1	0.00180137	105.98	LK(1)QVEDEK	2	-2.6487	1	1.056	1.017	1.092	1.222	0.845	0.9	0.861	1.203	1.219	1.067	0.5396	1.074	0.989	1.181	1.107	0.834	0.893	0.983	1.028	0.925	1.104	1.013	1.008	0.89	1.015	0.918	0.94	0.21594
P35579	1372	K	Myosin-9	MYH9	1	0.000209726	67.418	K(1)MEDSVGCLETAEEVKR	3	-0.31301	1	0.872	0.719	0.836	1.341	1.059	1.125	0.649	0.679	0.746	0.689	0.0155617	1.074	0.989	1.181	1.107	0.834	0.893	0.812	0.727	0.708	1.211	1.27	1.26	0.671	0.572	0.562	0.601	0.00032344
P35579	1274	K	Myosin-9	MYH9	1	0.00196045	84.479	TELADK(1)VTK	2	0.56506	1	0.883	1.025	1.303	1.102	0.888	0.96	0.799	1.154	1.365	1.088	0.59038	1.074	0.989	1.181	1.107	0.834	0.893	0.822	1.036	1.103	0.995	1.065	1.075	0.826	0.973	1.026	0.944	0.52602
P35579	1513	K	Myosin-9	MYH9	1	0.000115563	80.632	TEMEDLMSSK(1)DDVGK	3	-0.34411	1												1.074	0.989	1.181	1.107	0.834	0.893
P35579	1370	K	Myosin-9	MYH9	1	6.3544e-05	100.23	QIATLHAQVADMK(1)K	3	-0.60468	1												1.074	0.989	1.181	1.107	0.834	0.893
P35579	1459	K	Myosin-9	MYH9	1	0.00178006	84.169	TISAK(1)YAEER	2	0.50833	1	0.734	0.845	1.566	1.211	0.931	0.902	0.604	0.906	1.743	1.033	0.95422	1.074	0.989	1.181	1.107	0.834	0.893	0.683	0.854	1.326	1.094	1.116	1.01	0.624	0.765	1.313	0.889	0.51314
P35579	1862	K	Myosin-9	MYH9	1	0.000584846	88.021	NAEQYK(1)DQADK	3	-1.6718	1	0.813	1.005	1	1.321	0.869	1.05	0.615	1.158	0.956	0.87	0.40634	1.074	0.989	1.181	1.107	0.834	0.893	0.757	1.016	0.847	1.193	1.042	1.176	0.635	0.975	0.72	0.768	0.048304
P35580	562	K	Myosin-10	MYH10	0.802671	9.3652e-05	72.662	LVQEQGSHSK(0.803)FQK(0.197)PR	4	-0.31157	1	0.935	0.914	1.24	1.289	0.775	0.975	0.724	1.18	1.279	1.016	0.8814	1.291	1.066	1.609	0.813	0.695	0.833	0.724	0.857	0.771	1.585	1.115	1.17	0.457	0.769	0.659	0.608	0.0155232
P35580	1520	K	Myosin-10	MYH10	1	0.0116691	49.066	ADMEDLMSSK(1)DDVGK	3	-4.3025	1	1.042	1.517	1.359	0.839	0.683	0.865	1.24	2.219	1.581	1.641	0.021762	1.291	1.066	1.609	0.813	0.695	0.833	0.807	1.423	0.845	1.032	0.983	1.038	0.782	1.448	0.814	1.007	0.89514
P35580	1188	K	Myosin-10	MYH10	1	1.02359e-09	122.14	ALEEETK(1)NHEAQIQDMR	3	0.44156	1	0.888	1.236	0.982	1.341	0.782	0.9	0.66	1.58	1.095	1.027	0.82622	1.291	1.066	1.609	0.813	0.695	0.833	0.688	1.159	0.61	1.649	1.125	1.08	0.417	1.03	0.565	0.638	0.119205
P35580	1676	K	Myosin-10	MYH10	1	0.000847196	82.85	DEIFAQSK(1)ESEK	3	-0.41978	1	0.844	1.071	1.575	0.974	0.805	0.969	0.864	1.33	1.634	1.27	0.33746	1.291	1.066	1.609	0.813	0.695	0.833	0.654	1.005	0.979	1.198	1.158	1.163	0.546	0.868	0.842	0.75	0.159124
P35580	1800	K	Myosin-10	MYH10	1	4.28381e-05	109.44	AK(1)LQELEGAVK	2	-1.8573	2	0.955	0.943	1.335	1.188	0.787	0.954	0.802	1.198	1.407	1.104	0.57816	1.291	1.066	1.609	0.813	0.695	0.833	0.74	0.885	0.83	1.461	1.132	1.145	0.507	0.782	0.725	0.657	0.0133425
P35580	1655	K	Myosin-10	MYH10	1	0.000526736	90.412	KLQAQMK(1)DYQR	3	-0.96553	1	1.147	1.055	1.308	0.968	0.818	0.909	1.181	1.289	1.448	1.302	0.029863	1.291	1.066	1.609	0.813	0.695	0.833	0.888	0.99	0.813	1.191	1.177	1.091	0.746	0.841	0.745	0.778	0.016002
P35580	1267	K	Myosin-10	MYH10	1	6.85101e-10	124.84	LDAQVQELHAK(1)VSEGDR	3	-1.1046	1												1.291	1.066	1.609	0.813	0.695	0.833
P35580	1532	K	Myosin-10	MYH10	1	0.000250116	97.813	NVHELEK(1)SK	3	-0.20742	1	0.728	0.833	1.609	0.91	0.972	1.113	0.798	0.857	1.452	1.058	0.99116	1.291	1.066	1.609	0.813	0.695	0.833	0.564	0.781	1	1.119	1.399	1.336	0.504	0.558	0.749	0.608	0.044276
P35580	1619	K	Myosin-10	MYH10	1	0.0284866	71.425	ALAVASK(1)K	2	-0.086934	1	0.967	0.85	1.163	1.199	0.849	1.058	0.804	1.003	1.105	0.959	0.7844	1.291	1.066	1.609	0.813	0.695	0.833	0.749	0.797	0.723	1.475	1.222	1.27	0.508	0.652	0.569	0.572	0.00096471
P35580	1281	K	Myosin-10	MYH10	1	0.00440995	77.062	VELAEK(1)ASK	2	0.60048	1	0.93	1.178	1.654	0.969	0.752	0.827	0.958	1.568	2.009	1.476	0.11502	1.291	1.066	1.609	0.813	0.695	0.833	0.72	1.105	1.028	1.192	1.082	0.993	0.604	1.021	1.035	0.873	0.35342
P35580	1649	K	Myosin-10	MYH10	1	7.44942e-09	97.068	K(1)LQAQMK	3	-2.1237	4	0.891	0.789	0.907	1.104	1.051	1.229	0.804	0.751	0.742	0.764	0.0135354	1.291	1.066	1.609	0.813	0.695	0.833	0.69	0.74	0.564	1.358	1.512	1.475	0.508	0.489	0.382	0.459	0.00086143
P35749	982	K	Myosin-11	MYH11	1	1.26619e-14	145.69	K(1)LEDEILVMDDQNNK	3	1.6563	2	0.695	1.356	1.097	1.064	0.856	1.067	0.651	1.583	1.033	1.054	0.92658	0.924	0.907	1.118	0.906	0.962	1.2	0.752	1.495	0.981	1.174	0.89	0.889	0.641	1.68	1.103	1.093	0.80792
P35749	828	K	Myosin-11	MYH11	1	0.00630303	72.607	NCAAYLK(1)LR	3	2.5193	3	0.923	1.098	1.182	0.966	0.842	1.115	0.953	1.303	1.067	1.096	0.44388	0.924	0.907	1.118	0.906	0.962	1.2	0.999	1.211	1.057	1.066	0.875	0.929	0.937	1.384	1.138	1.138	0.187641
P35749	1676	K	Myosin-11	MYH11	1	1.56638e-07	136.6	DEIFATAK(1)ENEK	2	-1.9022	4	0.743	0.928	0.98	1.161	1.029	1.17	0.638	0.902	0.844	0.789	0.06208	0.924	0.907	1.118	0.906	0.962	1.2	0.804	1.023	0.877	1.281	1.07	0.975	0.628	0.956	0.899	0.813	0.126278
P35749	620	K	Myosin-11	MYH11	1	1.09517e-07	141.58	FVADLWK(1)DVDR	2	1.2866	1												0.924	0.907	1.118	0.906	0.962	1.2
P35749	1573	K	Myosin-11	MYH11	1	0.000298831	77.068	LEVNMQALK(1)GQFER	2	-3.6935	2	0.864	1.496	1.719	0.804	0.606	0.886	1.073	2.467	1.951	1.777	0.084243	0.924	0.907	1.118	0.906	0.962	1.2	0.935	1.649	1.538	0.887	0.63	0.738	1.054	2.617	2.084	1.828	0.046124
P35749	917	K	Myosin-11	MYH11	1	5.29122e-08	121.45	K(1)QELEEILHEMEAR	3	-0.40221	1	1.013	1.256	1.025	0.888	0.901	1.051	1.139	1.393	0.98	1.16	0.172536	0.924	0.907	1.118	0.906	0.962	1.2	1.096	1.385	0.917	0.98	0.937	0.876	1.118	1.478	1.047	1.217	0.21376
P35749	1590	K	Myosin-11	MYH11	1	0.00184272	88.495	DEQNEEK(1)RR	2	-0.29887	3	0.911	0.72	1.037	0.931	1.1	1.287	0.975	0.654	0.809	0.804	0.195236	0.924	0.907	1.118	0.906	0.962	1.2	0.986	0.794	0.928	1.028	1.143	1.073	0.959	0.695	0.865	0.835	0.061944
P35749	1059	K	Myosin-11	MYH11	1	2.01017e-27	162.11	K(1)LEGDASDFHEQIADLQAQIAELK	4	0.073004	1	0.699	0.933	0.935	0.958	1.031	1.405	0.727	0.905	0.67	0.756	0.14566	0.924	0.907	1.118	0.906	0.962	1.2	0.756	1.029	0.836	1.057	1.072	1.171	0.715	0.96	0.714	0.794	0.069015
P35749	1645	K	Myosin-11	MYH11	1	0.0129218	54.198	GREEAIK(1)QLR	3	-2.1866	1	0.764	0.687	0.694	1.212	1.143	1.363	0.628	0.602	0.512	0.577	0.00089618	0.924	0.907	1.118	0.906	0.962	1.2	0.827	0.757	0.621	1.338	1.188	1.136	0.618	0.637	0.547	0.602	0.0063582
P35749	1088	K	Myosin-11	MYH11	1	4.53433e-05	115.37	K(1)EEELQAALAR	2	0.23465	2	0.887	0.923	1.259	1.034	0.973	1.041	0.855	0.949	1.216	1.007	0.96462	0.924	0.907	1.118	0.906	0.962	1.2	0.96	1.018	1.126	1.141	1.011	0.867	0.841	1.007	1.299	1.028	0.7469
P35749	767	K	Myosin-11	MYH11	1	0.0025592	81.017	IGQSK(1)IFFR	2	-0.046257	1	0.696	0.768	1.766	0.899	0.893	1.163	0.771	0.86	1.526	1.093	0.99108	0.924	0.907	1.118	0.906	0.962	1.2	0.753	0.847	1.58	0.992	0.928	0.969	0.759	0.913	1.631	1.101	0.87642
P35749	1532	K	Myosin-11	MYH11	1	0.000250116	97.813	NVHELEK(1)SK	3	-0.20742	1	0.728	0.833	1.609	0.91	0.972	1.113	0.798	0.857	1.452	1.058	0.99116	0.924	0.907	1.118	0.906	0.962	1.2	0.788	0.918	1.439	1.004	1.01	0.927	0.785	0.909	1.552	1.069	0.86964
P35749	1619	K	Myosin-11	MYH11	1	0.00141785	125.25	ALAAAAK(1)K	3	-0.61236	4	0.84	0.799	1.123	0.955	1.107	1.205	0.877	0.721	0.937	0.845	0.23732	0.924	0.907	1.118	0.906	0.962	1.2	0.909	0.881	1.004	1.054	1.151	1.004	0.862	0.765	1	0.871	0.069224
P35749	1231	K	Myosin-11	MYH11	1	5.26224e-09	128.45	QTLEK(1)ENADLAGELR	3	0.24215	1	0.826	0.957	1.388	0.967	0.902	1.103	0.853	1.061	1.264	1.067	0.80412	0.924	0.907	1.118	0.906	0.962	1.2	0.894	1.055	1.242	1.067	0.938	0.919	0.838	1.125	1.351	1.091	0.48852
P35749	979	K	Myosin-11	MYH11	1	0.0073477	79.148	VTAEAK(1)IK	3	-2.0363	3	0.77	1.009	1.041	1.031	0.945	1.241	0.745	1.066	0.842	0.877	0.34394	0.924	0.907	1.118	0.906	0.962	1.2	0.833	1.112	0.931	1.138	0.982	1.034	0.732	1.132	0.9	0.912	0.36064
P35749	876	K	Myosin-11	MYH11	1	0.000587052	96.464	AENELK(1)ELEQK	2	-0.054538	2	1.115	0.812	0.879	1.006	1.204	1.008	1.106	0.674	0.876	0.872	0.27306	0.924	0.907	1.118	0.906	0.962	1.2	1.207	0.895	0.786	1.11	1.252	0.84	1.087	0.715	0.936	0.902	0.57382
P35749	1399	K	Myosin-11	MYH11	1	1.5279e-38	207.31	FQK(1)EIENLTQQYEEK	3	0.49213	1	0.824	0.862	1.286	1.024	1.015	1.088	0.803	0.848	1.189	0.95	0.66834	0.924	0.907	1.118	0.906	0.962	1.2	0.892	0.95	1.15	1.13	1.055	0.907	0.789	0.9	1.268	0.968	0.747
P35749	1621	K	Myosin-11	MYH11	1	3.74914e-05	130.27	K(1)LEGDLK	3	-0.30015	1	0.87	1.117	1.073	0.867	1.099	1.074	1	1.016	1.005	1.007	0.95666	0.924	0.907	1.118	0.906	0.962	1.2	0.942	1.232	0.96	0.957	1.142	0.895	0.984	1.079	1.073	1.047	0.72048
P35749	1031	K	Myosin-11	MYH11	1	6.67609e-06	113.54	NK(1)HESMISELEVR	3	0.29272	1	0.826	1.01	1.293	1.119	0.852	1.039	0.735	1.185	1.25	1.04	0.86174	0.924	0.907	1.118	0.906	0.962	1.2	0.894	1.114	1.157	1.235	0.886	0.866	0.724	1.257	1.336	1.06	0.66584
P35749	973	K	Myosin-11	MYH11	1	7.76856e-07	134.61	LQLEK(1)VTAEAK	3	0.099572	2	0.9	0.794	1.402	0.96	0.957	1.11	0.936	0.831	1.269	1.023	0.9753	0.924	0.907	1.118	0.906	0.962	1.2	0.974	0.875	1.254	1.06	0.995	0.925	0.919	0.879	1.356	1.041	0.80248
P35749	1520	K	Myosin-11	MYH11	1	3.48735e-06	107.53	AEMEDLVSSK(1)DDVGK	3	0.15257	4	0.859	0.823	1.194	1.053	1.009	1.128	0.813	0.816	1.064	0.902	0.39228	0.924	0.907	1.118	0.906	0.962	1.2	0.93	0.907	1.068	1.162	1.049	0.94	0.8	0.865	1.136	0.922	0.37062
P35749	83	K	Myosin-11	MYH11	1	0.000783662	95.502	MNPPK(1)FSK	3	0.14404	7	0.741	0.805	1.312	1.017	0.98	1.212	0.727	0.822	1.088	0.891	0.48858	0.924	0.907	1.118	0.906	0.962	1.2	0.802	0.888	1.174	1.123	1.019	1.01	0.714	0.871	1.162	0.909	0.41522
P35749	1499	K	Myosin-11	MYH11	1	1.41345e-09	130.29	ALEEALEAK(1)EELER	2	-0.32118	2	0.844	1.067	1.23	0.951	0.956	1.081	0.885	1.117	1.142	1.051	0.75146	0.924	0.907	1.118	0.906	0.962	1.2	0.913	1.176	1.1	1.05	0.994	0.901	0.87	1.183	1.221	1.083	0.43662
P35749	1337	K	Myosin-11	MYH11	1	0.0136319	70.908	LNVSTK(1)LR	2	-0.029942	1	0.818	0.626	0.857	0.998	1.218	1.378	0.817	0.515	0.624	0.64	0.0302	0.924	0.907	1.118	0.906	0.962	1.2	0.885	0.69	0.767	1.102	1.266	1.148	0.803	0.545	0.668	0.666	0.0078407
P35749	1180	K	Myosin-11	MYH11	1	0.00119367	117.25	REQEVTVLK(1)K	3	-1.0271	2	0.79	0.94	1.11	1.065	0.993	1.155	0.74	0.946	0.966	0.884	0.28946	0.924	0.907	1.118	0.906	0.962	1.2	0.855	1.036	0.993	1.175	1.032	0.963	0.728	1.004	1.031	0.91	0.31568
P35749	1253	K	Myosin-11	MYH11	1	0.0168594	86.136	QEVEHK(1)K	3	0.81583	2	0.811	0.602	0.77	1.048	1.41	1.243	0.772	0.426	0.623	0.59	0.0136802	0.924	0.907	1.118	0.906	0.962	1.2	0.878	0.664	0.689	1.157	1.466	1.036	0.759	0.453	0.665	0.61	0.021763
P35749	633	K	Myosin-11	MYH11	1	5.44203e-06	72.968	IVGLDQMAK(1)MTESSLPSASK	3	-0.34358	1												0.924	0.907	1.118	0.906	0.962	1.2
P35749	1267	K	Myosin-11	MYH11	1	1.63517e-21	159.75	LEAQVQELQSK(1)CSDGER	3	-0.792	4	0.953	0.91	0.953	1.125	0.855	1.221	0.845	1.065	0.784	0.88	0.39444	0.924	0.907	1.118	0.906	0.962	1.2	1.031	1.003	0.852	1.242	0.889	1.018	0.83	1.128	0.837	0.916	0.51532
P35749	414	K	Myosin-11	MYH11	1	1.2845e-08	119.47	AQTK(1)EQADFAVEALAK	3	1.2707	1	0.782	1.023	1.479	0.963	0.927	1.016	0.809	1.104	1.463	1.13	0.6817	0.924	0.907	1.118	0.906	0.962	1.2	0.846	1.128	1.323	1.063	0.964	0.847	0.796	1.17	1.562	1.147	0.44174
P35749	1394	K	Myosin-11	MYH11	1	2.18839e-22	166.52	LQDFASTVEALEEGK(1)K	3	1.1364	2	0.865	0.728	0.979	1.081	1.019	1.294	0.799	0.716	0.761	0.758	0.067138	0.924	0.907	1.118	0.906	0.962	1.2	0.936	0.803	0.876	1.193	1.059	1.078	0.785	0.758	0.813	0.785	0.0138235
P35749	1256	K	Myosin-11	MYH11	1	0.000854926	81.803	K(1)LEAQVQELQSK	3	1.5126	1	0.623	0.735	1.289	1.413	0.835	1.152	0.439	0.881	1.124	0.779	0.35824	0.924	0.907	1.118	0.906	0.962	1.2	0.674	0.81	1.153	1.56	0.868	0.96	0.432	0.933	1.201	0.778	0.37072
P35749	1813	K	Myosin-11	MYH11	1	0.00102256	80.318	FK(1)STIAALEAK	3	-0.34549	1	0.966	0.972	1.068	0.833	1.126	1.109	1.158	0.863	0.967	0.98	0.91162	0.924	0.907	1.118	0.906	0.962	1.2	1.045	1.072	0.955	0.919	1.17	0.924	1.137	0.916	1.034	1.02	0.79078
P35749	1302	K	Myosin-11	MYH11	1	1.63929e-12	125.23	LQNEVESVTGMLNEAEGK(1)AIK	3	0.59128	1												0.924	0.907	1.118	0.906	0.962	1.2
P35749	1216	K	Myosin-11	MYH11	1	2.27941e-14	142.39	HAQAVEELTEQLEQFK(1)R	4	-1.554	2	0.934	1.238	1.746	0.893	0.666	0.865	1.044	1.858	2.03	1.616	0.08852	0.924	0.907	1.118	0.906	0.962	1.2	1.011	1.365	1.562	0.986	0.692	0.721	1.025	1.973	2.166	1.642	0.044544
P35749	1837	K	Myosin-11	MYH11	1	0.038508	60.398	EK(1)QAATK	2	1.3923	1	0.808	0.721	0.798	1.047	1.273	1.267	0.77	0.566	0.634	0.649	0.0043212	0.924	0.907	1.118	0.906	0.962	1.2	0.874	0.795	0.714	1.156	1.323	1.056	0.756	0.601	0.676	0.674	0.0109604
P35749	1852	K	Myosin-11	MYH11	1	0.000482304	90.861	LK(1)EILLQVEDER	2	-0.65676	2	0.996	1.326	1.258	0.836	0.825	0.978	1.188	1.605	1.294	1.357	0.044018	0.924	0.907	1.118	0.906	0.962	1.2	1.078	1.462	1.125	0.923	0.858	0.815	1.168	1.704	1.38	1.412	0.029742
P35749	1420	K	Myosin-11	MYH11	0.998536	0.000291451	95.417	AAAYDK(0.001)LEK(0.999)TK	3	-0.94465	1												0.924	0.907	1.118	0.906	0.962	1.2
P35749	1863	K	Myosin-11	MYH11	1	0.018823	82.75	K(1)MAEQYK	2	-0.20538	3	0.843	0.653	0.842	1.123	1.193	1.262	0.749	0.548	0.67	0.653	0.0091623	0.924	0.907	1.118	0.906	0.962	1.2	0.912	0.72	0.753	1.24	1.24	1.052	0.735	0.581	0.716	0.675	0.0121812
P35749	857	K	Myosin-11	MYH11	1	7.35336e-08	118.52	QEEEMQAK(1)EDELQK	3	-0.34045	3	0.865	0.828	1.069	1.087	1.047	1.136	0.794	0.791	0.947	0.845	0.101219	0.924	0.907	1.118	0.906	0.962	1.2	0.936	0.913	0.956	1.2	1.088	0.947	0.78	0.839	1.01	0.867	0.119601
P35749	1562	K	Myosin-11	MYH11	1	5.68845e-31	184.2	TQLEELEDELQATEDAK(1)LR	3	-0.14227	1	0.879	0.793	1.117	1.138	1	1.118	0.77	0.793	1.005	0.857	0.20842	0.924	0.907	1.118	0.906	0.962	1.2	0.951	0.874	0.999	1.256	1.04	0.932	0.757	0.84	1.072	0.875	0.2525
P35749	1331	K	Myosin-11	MYH11	1	0.00448851	85.355	QK(1)LNVSTK	2	0.83304	1	0.764	0.962	1.213	1.099	1.072	0.996	0.694	0.897	1.224	0.928	0.53952	0.924	0.907	1.118	0.906	0.962	1.2	0.827	1.061	1.085	1.213	1.114	0.83	0.682	0.952	1.307	0.942	0.724
P35749	1525	K	Myosin-11	MYH11	0.999999	8.82603e-13	119.41	AEMEDLVSSKDDVGK(1)NVHELEK	4	0.038299	1	0.82	0.977	1.19	0.964	0.91	1.217	0.848	1.074	0.984	0.966	0.80024	0.924	0.907	1.118	0.906	0.962	1.2	0.887	1.077	1.064	1.064	0.946	1.014	0.834	1.138	1.049	1.001	0.98558
P35749	1809	K	Myosin-11	MYH11	1	0.00037927	91.961	LHEMEGAVK(1)SK	3	-0.14197	1	0.725	1.069	0.673	1.209	1.077	1.198	0.598	0.991	0.565	0.708	0.069364	0.924	0.907	1.118	0.906	0.962	1.2	0.785	1.179	0.602	1.334	1.12	0.998	0.588	1.053	0.603	0.743	0.198081
P35749	1377	K	Myosin-11	MYH11	1	1.1929e-11	142.38	HISTLNIQLSDSK(1)K	4	0.28874	2	0.773	0.994	1.341	1.024	0.936	1.07	0.753	1.061	1.26	1.026	0.99286	0.924	0.907	1.118	0.906	0.962	1.2	0.837	1.096	1.199	1.13	0.973	0.892	0.741	1.126	1.344	1.046	0.78042
P35749	968	K	Myosin-11	MYH11	1	0.00118953	101.64	QK(1)LQLEK	3	-0.078948	2	0.904	0.76	1.318	1.008	1.037	1.073	0.894	0.733	1.235	0.956	0.70522	0.924	0.907	1.118	0.906	0.962	1.2	0.978	0.838	1.179	1.113	1.078	0.894	0.879	0.777	1.319	0.971	0.78624
P35749	562	K	Myosin-11	MYH11	0.997	2.12644e-05	102.64	LCTEQGSHPK(0.997)FQK(0.003)PK	3	0.18044	1	0.775	0.65	0.72	1.021	1.241	1.443	0.756	0.523	0.502	0.579	0.0086599	0.924	0.907	1.118	0.906	0.962	1.2	0.839	0.717	0.644	1.127	1.29	1.203	0.744	0.556	0.535	0.608	0.0043029
P35749	1731	K	Myosin-11	MYH11	1	0.0062044	90.696	NALQDEK(1)R	2	-0.88884	1	0.919	1.456	1.013	0.922	0.888	0.972	0.996	1.638	1.047	1.218	0.28068	0.924	0.907	1.118	0.906	0.962	1.2	0.995	1.605	0.906	1.018	0.923	0.81	0.977	1.739	1.119	1.274	0.32062
P35749	996	K	Myosin-11	MYH11	1	9.92144e-36	192.62	KLEDEILVMDDQNNK(1)LSK	3	-0.35649	4	0.749	0.827	1.194	1.084	0.959	1.227	0.688	0.862	0.978	0.847	0.3161	0.924	0.907	1.118	0.906	0.962	1.2	0.811	0.912	1.068	1.196	0.997	1.023	0.678	0.915	1.044	0.868	0.21328
P35749	1710	K	Myosin-11	MYH11	1	2.1175e-29	168.64	QADLEK(1)EELAEELASSLSGR	3	-0.23028	1	0.893	1.005	1.488	0.715	1.034	1.056	1.246	0.971	1.416	1.207	0.42074	0.924	0.907	1.118	0.906	0.962	1.2	0.966	1.108	1.331	0.789	1.075	0.88	1.224	1.031	1.512	1.241	0.172004
P35749	1874	K	Myosin-11	MYH11	1	0.000351913	122.98	EQAEK(1)GNAR	2	1.2402	1	0.826	0.599	0.73	1.097	1.265	1.345	0.751	0.474	0.545	0.581	0.0079562	0.924	0.907	1.118	0.906	0.962	1.2	0.894	0.66	0.653	1.211	1.315	1.121	0.738	0.502	0.583	0.605	0.0105784
P35749	1704	K	Myosin-11	MYH11	0.999935	1.61992e-08	84.602	K(1)QADLEKEELAEELASSLSGR	3	-1.2653	1	0.859	0.876	1.212	1.009	1.065	1.068	0.849	0.822	1.141	0.938	0.53552	0.924	0.907	1.118	0.906	0.962	1.2	0.93	0.966	1.084	1.114	1.107	0.89	0.835	0.873	1.218	0.958	0.67062
P35749	1869	K	Myosin-11	MYH11	1	0.000228004	96.604	MAEQYK(1)EQAEK	3	-0.28257	2	0.753	0.712	1.236	1.049	1.094	1.188	0.716	0.65	1.045	0.811	0.25036	0.924	0.907	1.118	0.906	0.962	1.2	0.815	0.785	1.106	1.158	1.137	0.99	0.704	0.69	1.117	0.824	0.163041
P35749	1411	K	Myosin-11	MYH11	1	3.25715e-08	113.86	EIENLTQQYEEK(1)AAAYDK	4	0.70814	2	0.969	0.958	1.311	0.947	0.947	1.018	1.021	1.013	1.293	1.112	0.41514	0.924	0.907	1.118	0.906	0.962	1.2	1.049	1.056	1.173	1.045	0.984	0.848	1.004	1.073	1.383	1.139	0.137942
P35749	881	K	Myosin-11	MYH11	1	9.50054e-10	135.91	ELEQK(1)HSQLTEEK	3	-0.52774	2	0.623	0.672	0.916	1.205	1.186	1.307	0.515	0.566	0.704	0.598	0.0122822	0.924	0.907	1.118	0.906	0.962	1.2	0.674	0.741	0.819	1.33	1.233	1.089	0.507	0.601	0.752	0.612	0.0037356
P35749	1655	K	Myosin-11	MYH11	1	0.0422946	49.632	LQAQMK(1)DFQR	2	0.46688	1	0.756	0.994	1.29	1.153	0.93	1.008	0.654	1.068	1.286	0.984	0.83818	0.924	0.907	1.118	0.906	0.962	1.2	0.818	1.096	1.154	1.273	0.967	0.84	0.643	1.133	1.374	0.996	0.99916
P35749	1800	K	Myosin-11	MYH11	1	1.27329e-08	145	SK(1)LHEMEGAVK	2	0.3008	3	0.757	0.92	1.032	1.015	1.019	1.266	0.744	0.902	0.82	0.821	0.160521	0.924	0.907	1.118	0.906	0.962	1.2	0.819	1.014	0.923	1.12	1.059	1.055	0.731	0.958	0.875	0.852	0.065158
P35749	1484	K	Myosin-11	MYH11	0.99864	0.000233225	97.69	EK(0.001)ETK(0.999)ALSLAR	3	0.41923	1	0.834	1.147	0.997	1.084	0.911	1.105	0.766	1.261	0.906	0.961	0.70608	0.924	0.907	1.118	0.906	0.962	1.2	0.903	1.265	0.892	1.196	0.947	0.921	0.755	1.336	0.969	0.999	0.95848
P35749	1417	K	Myosin-11	MYH11	1	0.000637258	99.283	AAAYDK(1)LEK	3	-0.10199	4	0.88	0.936	1.011	0.979	1.074	1.155	0.896	0.871	0.879	0.881	0.114298	0.924	0.907	1.118	0.906	0.962	1.2	0.952	1.032	0.904	1.081	1.116	0.963	0.881	0.925	0.939	0.914	0.20434
P35749	1379	K	Myosin-11	MYH11	1	7.93591e-18	156	K(1)LQDFASTVEALEEGK	4	-0.76374	4	0.776	0.758	0.897	1.11	1.09	1.307	0.697	0.694	0.689	0.693	0.0094237	0.924	0.907	1.118	0.906	0.962	1.2	0.84	0.836	0.802	1.225	1.133	1.089	0.686	0.738	0.736	0.719	0.00093815
P35749	73	K	Myosin-11	MYH11	0.982688	0.00025857	66.989	K(0.017)VTVGK(0.983)DDIQK	3	-0.019775	1												0.924	0.907	1.118	0.906	0.962	1.2
P35749	1448	K	Myosin-11	MYH11	1	0.00193226	75.509	QLVSNLEK(1)K	3	0.07967	1												0.924	0.907	1.118	0.906	0.962	1.2
P35749	1649	K	Myosin-11	MYH11	1	7.44942e-09	97.068	K(1)LQAQMK	3	-2.1237	4	0.891	0.789	0.907	1.104	1.051	1.229	0.804	0.751	0.742	0.764	0.0135354	0.924	0.907	1.118	0.906	0.962	1.2	0.964	0.87	0.811	1.219	1.093	1.024	0.791	0.796	0.792	0.793	0.03144
P35749	1466	K	Myosin-11	MYH11	1	0.000216994	107.17	NISSK(1)YADERDR	3	0.80135	3	0.683	0.685	1.415	1.148	1.081	1.075	0.593	0.633	1.324	0.842	0.43824	0.924	0.907	1.118	0.906	0.962	1.2	0.739	0.755	1.266	1.267	1.124	0.896	0.583	0.672	1.413	0.84	0.38694
P35749	658	K	Myosin-11	MYH11	1	0.000724879	85.536	TVGQLYK(1)EQLGK	3	0.24165	2	0.862	1.062	1.347	0.795	0.912	1.17	1.08	1.163	1.158	1.137	0.50752	0.924	0.907	1.118	0.906	0.962	1.2	0.933	1.171	1.205	0.877	0.948	0.975	1.064	1.235	1.236	1.182	0.136402
P36873	260	K	Serine/threonine-protein phosphatase PP1-gamma catalytic subunit	PPP1CC	1	1.03381e-11	138.73	AHQVVEDGYEFFAK(1)R	3	0.016452	1	0.915	1.015	1.724	1.031	0.789	0.821	0.885	1.284	2.111	1.384	0.24328	0.99	1.046	1.381	0.921	1.003	0.868	0.924	0.97	1.248	1.119	0.787	0.946	0.826	1.233	1.319	1.102	0.5156
P36955	318	K	Pigment epithelium-derived factor	SERPINF1	1	7.52901e-10	94.673	LK(1)LSYEGEVTK	2	-1.7352	1												1.116	0.96	1.184	0.967	0.959	0.907
P37802	17	K	Transgelin-2	TAGLN2	1	0.00666974	80.037	EVQQK(1)IEK	2	0.23828	1	1.132	1.021	0.698	1.127	1.044	0.999	1.002	0.977	0.701	0.899	0.45328	1.137	0.982	1.13	0.996	0.933	0.932	0.996	1.04	0.618	1.132	1.119	1.072	0.88	0.929	0.576	0.799	0.27336
P37802	153	K	Transgelin-2	TAGLN2	1	9.09391e-05	85.837	DDGLFSGDPNWFPK(1)K	3	0.16193	1												1.137	0.982	1.13	0.996	0.933	0.932
P37837	203	K	Transaldolase	TALDO1	1	0.00118959	71.806	ILDWHVANTDK(1)K	3	-0.54634	1												1.036	1.122	1.023	1.103	0.937	0.895
P37837	286	K	Transaldolase	TALDO1	1	5.86949e-05	93.909	AAQASDLEK(1)IHLDEK	3	-0.058386	1												1.036	1.122	1.023	1.103	0.937	0.895
P37837	136	K	Transaldolase	TALDO1	1	0.0425344	54.539	EAGISK(1)DR	2	-0.64308	1	1.011	0.965	1.007	1.194	0.893	1.009	0.844	1.081	1.005	0.964	0.74122	1.036	1.122	1.023	1.103	0.937	0.895	0.976	0.86	0.984	1.083	0.953	1.127	0.901	0.902	0.873	0.892	0.162635
P37837	225	K	Transaldolase	TALDO1	1	0.0165545	86.472	IYNYYK(1)K	2	0.038118	1	0.844	0.877	1.482	1.098	0.867	1.003	0.768	1.013	1.484	1.079	0.82344	1.036	1.122	1.023	1.103	0.937	0.895	0.815	0.782	1.449	0.995	0.925	1.121	0.819	0.845	1.293	1.002	0.86688
P37837	314	K	Transaldolase	TALDO1	1	0.0130185	76.228	K(1)FAADAVK	3	-0.78718	2	1.045	1.148	1.289	1.064	0.857	0.817	0.98	1.338	1.585	1.272	0.074342	1.036	1.122	1.023	1.103	0.937	0.895	1.009	1.023	1.26	0.965	0.915	0.913	1.046	1.118	1.38	1.179	0.097844
P37837	115	K	Transaldolase	TALDO1	1	0.000564225	96.866	LSFDK(1)DAMVAR	2	0.79854	1	0.871	1.132	1.074	1.2	0.858	0.982	0.724	1.318	1.099	1.012	0.9086	1.036	1.122	1.023	1.103	0.937	0.895	0.841	1.009	1.05	1.088	0.916	1.097	0.773	1.102	0.957	0.935	0.49136
P40123	330	K	Adenylyl cyclase-associated protein 2	CAP2	1	4.20669e-05	104.82	HAPVLELEGK(1)K	3	-0.14879	1	0.777	0.945	1.082	1.01	1.109	1.127	0.768	0.852	0.966	0.864	0.20482	0.851	0.861	0.868	1.06	1.122	1.113	0.913	1.098	1.247	0.953	0.988	1.013	0.958	1.111	1.231	1.103	0.38356
P40123	175	K	Adenylyl cyclase-associated protein 2	CAP2	1	0.000611399	113.18	DYK(1)HSDLR	2	-0.68787	2	0.679	0.752	1.1	1.029	1.302	1.142	0.658	0.578	0.967	0.729	0.107903	0.851	0.861	0.868	1.06	1.122	1.113	0.798	0.873	1.267	0.971	1.16	1.026	0.822	0.753	1.235	0.931	0.58388
P40925	118	K	Malate dehydrogenase, cytoplasmic	MDH1	1	0.0107491	53.448	SQGAALDK(1)YAK	3	2.1529	1	0.98	0.874	0.899	1.127	1.105	1.038	0.867	0.791	0.87	0.842	0.0152243	0.994	0.96	0.927	1.026	1.096	1.026	0.986	0.91	0.97	1.098	1.008	1.012	0.898	0.903	0.958	0.919	0.086
P40925	239	K	Malate dehydrogenase, cytoplasmic	MDH1	1	0.0002438	100.02	K(1)LSSAMSAAK	3	-0.073034	3	0.928	1.065	0.89	1.17	1.059	0.952	0.791	1.006	0.939	0.906	0.29134	0.994	0.96	0.927	1.026	1.096	1.026	0.934	1.109	0.96	1.14	0.966	0.928	0.819	1.148	1.034	0.99	0.9173
P40925	236	K	Malate dehydrogenase, cytoplasmic	MDH1	1	0.0274491	61.357	GAAVIK(1)AR	2	0.21972	1	0.852	0.791	0.794	1.192	1.096	1.216	0.713	0.722	0.656	0.695	0.00081841	0.994	0.96	0.927	1.026	1.096	1.026	0.857	0.824	0.857	1.162	1	1.185	0.738	0.824	0.723	0.758	0.0076781
P40925	220	K	Malate dehydrogenase, cytoplasmic	MDH1	1	3.02207e-05	90.706	DDSWLK(1)GEFVTTVQQR	3	-0.25218	1	0.662	1.269	1.863	0.924	0.741	0.886	0.715	1.712	2.114	1.487	0.36504	0.994	0.96	0.927	1.026	1.096	1.026	0.666	1.322	2.01	0.901	0.676	0.864	0.739	1.956	2.326	1.638	0.293
P40925	107	K	Malate dehydrogenase, cytoplasmic	MDH1	1	0.00656938	89.142	ANVK(1)IFK	2	0.8629	1	0.869	0.937	1.221	1.063	0.987	1.033	0.815	0.949	1.188	0.982	0.79836	0.994	0.96	0.927	1.026	1.096	1.026	0.874	0.976	1.317	1.036	0.901	1.007	0.844	1.083	1.308	1.076	0.67056
P40925	312	K	Malate dehydrogenase, cytoplasmic	MDH1	1	0.000740682	101.65	EK(1)MDLTAK	3	0.74303	3	0.863	0.755	0.934	1.147	1.132	1.15	0.75	0.667	0.817	0.744	0.040703	0.994	0.96	0.927	1.026	1.096	1.026	0.868	0.786	1.008	1.118	1.033	1.121	0.776	0.761	0.899	0.814	0.052197
P40925	318	K	Malate dehydrogenase, cytoplasmic	MDH1	1	0.000547459	89.43	MDLTAK(1)ELTEEK	3	0.74317	1	0.912	1.103	1.404	1.047	0.808	0.937	0.869	1.363	1.507	1.225	0.25678	0.994	0.96	0.927	1.026	1.096	1.026	0.918	1.149	1.515	1.02	0.737	0.913	0.9	1.559	1.659	1.342	0.179678
P40925	110	K	Malate dehydrogenase, cytoplasmic	MDH1	1	0.00494245	69.92	IFK(1)SQGAALDK	2	-1.824	1	0.819	1.023	1.722	0.972	0.869	0.873	0.839	1.175	1.981	1.313	0.37296	0.994	0.96	0.927	1.026	1.096	1.026	0.824	1.066	1.858	0.947	0.793	0.851	0.87	1.344	2.183	1.447	0.27182
P40926	157	K	Malate dehydrogenase, mitochondrial	MDH2	1	0.00147386	78.113	K(1)HGVYNPNK	3	2.1185	1	0.807	0.662	1.236	1.072	1.094	1.163	0.751	0.604	1.069	0.813	0.3229	0.963	0.934	0.919	1.091	1.085	1.046	0.838	0.709	1.345	0.983	1.008	1.112	0.852	0.703	1.21	0.932	0.61284
P41223	56	K	Protein BUD31 homolog	BUD31	1	0.0287372	48.561	IHHQK(1)TR	3	-0.1489	1	1.219	0.972	1.027	0.851	1.047	0.991	1.429	0.929	1.041	1.114	0.31052
P43034	54	K	Platelet-activating factor acetylhydrolase IB subunit alpha	PAFAH1B1	1	0.0379917	73.665	K(1)WTSVIR	2	0.073644	1	0.787	0.92	1.226	1.09	1.048	1.029	0.721	0.877	1.197	0.926	0.54884	1.053	1.024	0.987	0.978	1.028	0.975	0.747	0.898	1.242	1.115	1.019	1.055	0.67	0.881	1.177	0.905	0.46672
P43487	68	K	Ran-specific GTPase-activating protein	RANBP1	1	0.00799214	53.051	FASENDLPEWK(1)ER	3	0.53937	1	0.551	1.276	1.15	1.269	0.747	1.121	0.434	1.709	1.031	0.949	0.78278	1.044	1.149	0.922	1.045	0.971	0.956	0.528	1.111	1.247	1.214	0.769	1.173	0.435	1.445	1.063	0.914	0.68366
P43652	74	K	Afamin	AFM	1	0.00612231	80.755	DMVEYK(1)DR	2	-0.32191	1	1.017	0.949	0.998	1.176	0.782	1.133	0.863	1.212	0.884	0.959	0.86092	1.313	0.986	1.334	0.877	0.684	0.888	0.775	0.962	0.748	1.341	1.143	1.276	0.578	0.842	0.586	0.661	0.0103368
P46777	48	K	60S ribosomal protein L5	RPL5	1	0.0323945	63.673	YNTPK(1)YR	2	-1.8865	1	0.919	0.669	1.307	1	1.152	1.036	0.916	0.58	1.268	0.908	0.54194	0.997	1.084	0.998	0.964	1.033	0.935	0.922	0.617	1.31	1.037	1.115	1.108	0.889	0.553	1.182	0.874	0.49582
P46781	47	K	40S ribosomal protein S9	RPS9	1	0.037586	60.892	VK(1)FTLAK	2	0.35704	1	0.914	1.168	1.365	1.059	0.786	0.924	0.861	1.485	1.485	1.245	0.21598	0.951	0.768	0.987	1.265	1.049	0.977	0.961	1.521	1.383	0.837	0.749	0.946	1.148	2.031	1.462	1.526	0.058079
P46821	506	K	Microtubule-associated protein 1B	MAP1B	1	4.19403e-05	133.86	LK(1)HLDFLK	3	0.072178	1	0.756	0.818	0.925	0.99	1.337	1.151	0.762	0.612	0.809	0.719	0.035615	0.987	0.982	0.926	1.013	1.006	1.059	0.766	0.833	0.999	0.977	1.329	1.087	0.784	0.627	0.919	0.766	0.090896
P46940	1174	K	Ras GTPase-activating-like protein IQGAP1	IQGAP1	1	7.73222e-17	149.86	DSLHEK(1)FPDAGEDELLK	3	-0.14033	1	0.891	1.05	1.259	1.076	0.897	0.98	0.826	1.172	1.293	1.084	0.55226	1.049	1.045	1.01	1.046	0.972	0.949	0.849	1.005	1.247	1.029	0.923	1.033	0.825	1.089	1.207	1.039	0.8289
P46940	935	K	Ras GTPase-activating-like protein IQGAP1	IQGAP1	1	1.15405e-05	112.08	ITLQDVVSHSK(1)K	3	-0.25915	1	0.811	1.175	1.538	0.961	0.858	0.91	0.842	1.368	1.7	1.291	0.30174	1.049	1.045	1.01	1.046	0.972	0.949	0.773	1.124	1.523	0.919	0.883	0.959	0.841	1.273	1.588	1.239	0.46494
P46940	104	K	Ras GTPase-activating-like protein IQGAP1	IQGAP1	1	0.000223028	115.78	YK(1)ATGLHFR	3	-0.6412	1	0.884	0.926	1.2	1.053	1.062	0.985	0.838	0.871	1.225	0.971	0.71674	1.049	1.045	1.01	1.046	0.972	0.949	0.843	0.886	1.188	1.007	1.093	1.038	0.837	0.811	1.145	0.93	0.4852
P46940	1455	K	Ras GTPase-activating-like protein IQGAP1	IQGAP1	1	0.0197921	44.564	EDSNLTLQEK(1)K	3	-2.1662	1												1.049	1.045	1.01	1.046	0.972	0.949
P46940	1465	K	Ras GTPase-activating-like protein IQGAP1	IQGAP1	1	0.00500871	61.11	K(1)LTELGTVDPK	3	1.3442	1												1.049	1.045	1.01	1.046	0.972	0.949
P46940	924	K	Ras GTPase-activating-like protein IQGAP1	IQGAP1	1	4.77051e-08	126.71	NK(1)ITLQDVVSHSK	3	0.054073	1	0.96	1.026	1.244	1.081	0.951	0.902	0.885	1.079	1.387	1.101	0.3812	1.049	1.045	1.01	1.046	0.972	0.949	0.915	0.982	1.232	1.033	0.978	0.95	0.886	1.004	1.297	1.057	0.63602
P46940	1144	K	Ras GTPase-activating-like protein IQGAP1	IQGAP1	1	7.92275e-07	112.34	AVTDK(1)FLSAIVSSVDK	3	-1.2722	1	0.887	1.106	0.929	1.086	1.134	0.938	0.813	0.975	0.994	0.925	0.4218	1.049	1.045	1.01	1.046	0.972	0.949	0.846	1.058	0.92	1.038	1.167	0.988	0.815	0.907	0.931	0.884	0.2023
P46976	209	K	Glycogenin-1	GYG1	1	0.000145429	92.785	VFGASAK(1)VVHFLGR	3	-1.7454	1												1.046	0.965	0.993	0.983	0.962	1.028
P46976	227	K	Glycogenin-1	GYG1	1	0.000387244	91.812	VKPWNYTYDPK(1)TK	3	-0.16359	1	0.864	0.67	1.275	0.996	0.929	1.299	0.865	0.721	0.987	0.871	0.4882	1.046	0.965	0.993	0.983	0.962	1.028	0.826	0.694	1.284	1.013	0.966	1.264	0.815	0.718	1.016	0.865	0.43782
P47755	97	K	F-actin-capping protein subunit alpha-2	CAPZA2	1	0.00135197	79.148	ICFK(1)FDHLR	3	-0.47217	1	0.81	0.587	1.912	0.877	1.018	1.017	0.921	0.575	1.89	1.136	0.99918	1.148	1.096	0.859	1.085	1.016	0.9	0.706	0.536	2.226	0.808	1.002	1.13	0.874	0.535	1.97	1.18	0.95384
P47755	268	K	F-actin-capping protein subunit alpha-2	CAPZA2	1	0.0180944	73.233	TK(1)IDWNK	2	-0.1272	1	0.923	1.078	1.201	0.977	1.066	0.91	0.942	1.011	1.326	1.084	0.43456	1.148	1.096	0.859	1.085	1.016	0.9	0.804	0.984	1.398	0.9	1.049	1.011	0.893	0.938	1.383	1.076	0.78466
P47756	235	K	F-actin-capping protein subunit beta	CAPZB	1	0.000556553	89.231	STLNEIYFGK(1)TK	3	1.142	1	0.799	1.073	1.21	1.131	0.995	0.932	0.704	1.079	1.305	1.008	0.97978	1.025	1.017	1.08	1.081	0.983	0.979	0.78	1.055	1.12	1.046	1.012	0.952	0.746	1.042	1.176	0.982	0.80904
P48023	145	K	Tumor necrosis factor ligand superfamily member 6	FASLG	1	0.0054697	69.716	K(1)VAHLTGK	3	1.3295	1	0.82	1.893	0.91	0.86	0.84	0.905	0.95	2.254	1.011	1.391	0.43352
P48059	312	K	LIM and senescent cell antigen-like-containing domain protein 1	LIMS1	1	0.0063527	74.415	FPLELK(1)K	3	-0.50533	1	0.77	0.713	0.739	1.072	1.379	1.223	0.716	0.518	0.607	0.605	0.0028043	1.026	0.974	0.835	1.042	1.011	1.024	0.75	0.732	0.885	1.029	1.364	1.194	0.729	0.537	0.741	0.66	0.0149772
P48059	176	K	LIM and senescent cell antigen-like-containing domain protein 1	LIMS1	1	0.000233539	69.331	ELK(1)GELYCLPCHDK	4	-0.36923	2												1.026	0.974	0.835	1.042	1.011	1.024
P48059	290	K	LIM and senescent cell antigen-like-containing domain protein 1	LIMS1	0.999998	0.000791424	76.358	NK(1)FVEFDMKPVCK	4	0.0080493	2	0.952	0.806	0.714	1.113	1.22	1.137	0.854	0.66	0.632	0.712	0.0171033	1.026	0.974	0.835	1.042	1.011	1.024	0.928	0.828	0.855	1.068	1.207	1.11	0.869	0.686	0.77	0.771	0.0063609
P48163	353	K	NADP-dependent malic enzyme	ME1	1	0.0224396	40.224	EK(1)FAHEHEEMK	4	3.6231	1												1.052	0.989	0.897	1.026	1.188	1.04
P48643	513	K	T-complex protein 1 subunit epsilon	CCT5	1	9.55038e-06	113.24	QQHVIETLIGK(1)K	3	0.40811	1	0.779	1.03	1.289	1.011	1.068	0.969	0.768	0.964	1.338	1.016	0.98054	0.971	1.06	0.99	0.95	0.998	1.038	0.802	0.972	1.302	1.064	1.07	0.934	0.754	0.908	1.394	1.003	0.92138
P48735	384	K	Isocitrate dehydrogenase [NADP], mitochondrial	IDH2	1	0.0164191	58.098	GK(1)LDGNQDLIR	2	-0.90452	2	0.681	0.762	1.1	1.174	0.987	1.282	0.578	0.772	0.862	0.739	0.123643	0.725	0.606	0.642	1.162	1.218	1.349	0.939	1.257	1.713	1.01	0.81	0.95	0.93	1.552	1.803	1.411	0.161119
P48735	180	K	Isocitrate dehydrogenase [NADP], mitochondrial	IDH2	1	4.94943e-05	79.317	HAHGDQYK(1)ATDFVADR	3	1.9186	1	0.614	0.759	2.173	1.323	0.579	0.879	0.463	1.31	2.485	1.275	0.78116	0.725	0.606	0.642	1.162	1.218	1.349	0.847	1.252	3.385	1.139	0.475	0.652	0.744	2.636	5.192	2.42	0.186199
P48735	282	K	Isocitrate dehydrogenase [NADP], mitochondrial	IDH2	1	0.000740156	101.72	NK(1)IWYEHR	2	-0.0060394	2	0.687	0.754	1.155	1.141	1.044	1.227	0.601	0.723	0.945	0.761	0.148475	0.725	0.606	0.642	1.162	1.218	1.349	0.948	1.244	1.799	0.982	0.857	0.91	0.965	1.452	1.977	1.452	0.147997
P48735	275	K	Isocitrate dehydrogenase [NADP], mitochondrial	IDH2	1	0.00331831	77.732	HYK(1)TDFDK	3	-0.29853	1												0.725	0.606	0.642	1.162	1.218	1.349
P48739	199	K	Phosphatidylinositol transfer protein beta isoform	PITPNB	1	0.018067	73.26	LVTIK(1)FK	2	-0.12262	1	0.865	1.009	1.14	1.028	1.021	1.039	0.84	0.987	1.102	0.976	0.73928	1.01	0.878	0.808	1.034	1.15	1.013	0.856	1.149	1.411	0.994	0.888	1.026	0.861	1.294	1.375	1.175	0.40088
P49588	338	K	Alanine--tRNA ligase, cytoplasmic	AARS	1	0.000552426	87.066	YAHEK(1)LNASR	3	0.94669	1	0.947	0.841	1.216	1.116	0.952	1.028	0.846	0.883	1.189	0.97	0.75114	0.926	0.782	0.926	1.126	1.132	1.028	1.023	1.075	1.313	0.991	0.841	1	1.032	1.278	1.313	1.204	0.125445
P49721	68	K	Proteasome subunit beta type-2	PSMB2	1	0.00277105	91.069	NVQLYK(1)MR	2	-3.7354	1	0.813	0.982	1.253	1.11	1.01	0.963	0.731	0.972	1.308	0.989	0.85666	1.034	1.042	1.005	1.04	0.961	0.997	0.786	0.942	1.247	1.067	1.051	0.966	0.737	0.896	1.291	0.965	0.71872
P49748	382	K	Very long-chain specific acyl-CoA dehydrogenase, mitochondrial	ACADVL	1	1.38592e-09	132.79	IHNFGLIQEK(1)LAR	3	0.63492	1	0.818	0.981	1.798	0.987	1.057	0.677	0.826	0.929	2.671	1.322	0.4361	0.896	1.033	0.95	1.041	1.095	1	0.913	0.95	1.893	0.948	0.965	0.677	0.963	0.984	2.796	1.45	0.28466
P50238	22	K	Cysteine-rich protein 1	CRIP1	1	4.13982e-24	188.4	VTSLGK(1)DWHRPCLK	4	-0.32306	2	1.32	1.265	1.312	0.72	0.844	0.818	1.827	1.496	1.612	1.636	0.00060227	1.797	1.103	1.59	0.519	0.668	0.585	0.735	1.147	0.825	1.387	1.263	1.398	0.53	0.908	0.59	0.669	0.037776
P50395	174	K	Rab GDP dissociation inhibitor beta	GDI2	1	4.41554e-36	190.83	K(1)FDLGQDVIDFTGHALALYR	3	-0.14621	1												0.994	1.02	1.004	1.018	1.044	0.98
P50395	29	K	Rab GDP dissociation inhibitor beta	GDI2	1	0.00114435	101.54	K(1)VLHMDR	3	0.64386	1	0.987	0.712	1.769	0.964	0.977	0.842	1.021	0.728	2.114	1.246	0.60896	0.994	1.02	1.004	1.018	1.044	0.98	0.993	0.698	1.762	0.947	0.936	0.859	1.049	0.746	2.051	1.259	0.6206
P50995	248	K	Annexin A11	ANXA11	1	0.0017648	85.813	TAYGK(1)DLIK	3	0.15662	2	0.91	1.038	0.916	1.074	1.05	1.06	0.845	0.989	0.87	0.899	0.130696	1.007	0.919	0.885	1.021	1.08	1.081	0.904	1.129	1.035	1.052	0.972	0.981	0.859	1.162	1.055	1.021	0.81592
P51149	126	K	Ras-related protein Rab-7a	RAB7A	1	2.18187e-07	97.49	DPENFPFVVLGNK(1)IDLENR	3	-0.20435	1												1.159	1.08	1.089	1.019	0.964	0.851
P51178	86	K	1-phosphatidylinositol 4,5-bisphosphate phosphodiesterase delta-1	PLCD1	1	0.0177009	61.958	TEGLEK(1)FAR	2	-0.95892	1	0.99	0.941	1.23	1.135	0.945	0.905	0.87	0.995	1.368	1.059	0.63416	1.119	1.011	1.094	0.983	0.898	0.961	0.885	0.931	1.124	1.155	1.052	0.942	0.766	0.885	1.193	0.934	0.49262
P51572	158	K	B-cell receptor-associated protein 31	BCAP31	1	0.022745	43.958	YMEENDQLK(1)K	3	1.1315	1												0.914	0.958	1.059	0.892	1.137	1.022
P51572	72	K	B-cell receptor-associated protein 31	BCAP31	1	0.0127456	81.017	K(1)YDDVTEK	2	-0.081852	1	0.83	1.255	0.971	1.128	0.93	0.993	0.735	1.35	0.983	1.002	0.94474	0.914	0.958	1.059	0.892	1.137	1.022	0.908	1.31	0.917	1.265	0.818	0.972	0.718	1.601	0.943	1.026	0.8847
P51884	172	K	Lumican	LUM	1	0.000715215	85.522	LK(1)EDAVSAAFK	3	0.53853	1	0.74	0.617	1.361	0.976	1.274	1.092	0.756	0.484	1.252	0.813	0.35854	1.051	0.972	1.221	0.895	1.042	0.932	0.704	0.635	1.115	1.091	1.223	1.172	0.645	0.519	0.951	0.704	0.096601
P51884	181	K	Lumican	LUM	1	1.902e-14	107.74	LKEDAVSAAFK(1)GLK	3	-0.58304	1												1.051	0.972	1.221	0.895	1.042	0.932
P51884	292	K	Lumican	LUM	1	0.00848079	77.662	FDIK(1)SFCK	2	0.48318	1												1.051	0.972	1.221	0.895	1.042	0.932
P51884	148	K	Lumican	LUM	1	4.10594e-08	123.76	SLEDLQLTHNK(1)ITK	3	0.1831	2	0.907	0.907	1.317	1.028	1.055	0.934	0.879	0.86	1.418	1.038	0.8712	1.051	0.972	1.221	0.895	1.042	0.932	0.863	0.933	1.079	1.149	1.012	1.002	0.751	0.922	1.077	0.909	0.28284
P51884	184	K	Lumican	LUM	1	1.7901e-58	231.71	GLK(1)SLEYLDLSFNQIAR	3	-1.302	1	1.02	1.032	1.574	0.975	0.812	0.853	1.044	1.269	1.856	1.373	0.121859	1.051	0.972	1.221	0.895	1.042	0.932	0.971	1.062	1.289	1.089	0.779	0.915	0.892	1.363	1.409	1.194	0.23344
P51888	213	K	Prolargin	PRELP	1	2.54092e-06	110.35	LSDGVFK(1)PDTFHGLK	4	1.098	2	0.582	0.857	1.163	1.068	1.036	1.302	0.543	0.828	0.898	0.764	0.2272	0.808	0.83	1.014	0.988	1.023	1.328	0.72	1.033	1.147	1.081	1.013	0.98	0.666	1.02	1.17	0.943	0.6233
P51888	277	K	Prolargin	PRELP	1	0.00374263	78.488	LNYNK(1)LTDR	2	0.43959	1	0.715	0.948	1.345	1.03	0.94	1.137	0.693	1.009	1.189	0.968	0.75842	0.808	0.83	1.014	0.988	1.023	1.328	0.885	1.142	1.326	1.043	0.919	0.856	0.849	1.243	1.549	1.19	0.28128
P51911	74	K	Calponin-1	CNN1	1	6.97905e-83	255.6	K(1)INESTQNWHQLENIGNFIK	3	1.2213	3	0.622	0.8	1	0.972	1.241	1.32	0.638	0.644	0.762	0.686	0.079705	0.798	0.832	0.893	0.921	1.085	1.322	0.779	0.962	1.12	1.055	1.144	0.998	0.738	0.841	1.122	0.895	0.34472
P51911	25	K	Calponin-1	CNN1	1	2.7771e-05	136.96	LAQK(1)YDHQR	2	3.3818	9	0.749	0.775	0.933	0.995	1.226	1.274	0.751	0.633	0.736	0.703	0.026778	0.798	0.832	0.893	0.921	1.085	1.322	0.939	0.931	1.045	1.08	1.13	0.964	0.869	0.824	1.084	0.918	0.23344
P51911	156	K	Calponin-1	CNN1	0.998877	0.0137748	55.064	K(0.001)FEPGK(0.999)LR	2	-0.34998	1	0.824	1.079	1.07	0.873	1.044	1.179	0.942	1.033	0.912	0.96	0.76032	0.798	0.832	0.893	0.921	1.085	1.322	1.033	1.297	1.198	0.948	0.962	0.892	1.09	1.348	1.343	1.259	0.032616
P51911	97	K	Calponin-1	CNN1	1	0.000725385	113.62	AITK(1)YGVK	3	-0.033624	4	0.626	0.594	0.838	0.969	1.575	1.274	0.645	0.377	0.662	0.539	0.025962	0.798	0.832	0.893	0.921	1.085	1.322	0.784	0.714	0.938	1.052	1.452	0.964	0.745	0.492	0.973	0.702	0.081002
P51911	192	K	Calponin-1	CNN1	1	1.31559e-09	81.974	HLYDPK(1)LGTDQPLDQATISLQMGTNK	4	-0.74057	1												0.798	0.832	0.893	0.921	1.085	1.322
P51911	143	K	Calponin-1	CNN1	1	0.000433593	98.105	VNVGVK(1)YAEK	2	-0.41237	3	0.45	0.591	0.645	1.109	1.526	1.458	0.406	0.387	0.444	0.412	0.0038005	0.798	0.832	0.893	0.921	1.085	1.322	0.564	0.71	0.722	1.204	1.406	1.103	0.468	0.505	0.655	0.538	0.0043196
P51911	137	K	Calponin-1	CNN1	1	0.00147225	87.806	GNK(1)VNVGVK	3	-0.091694	3	0.589	0.963	0.718	1.268	1.135	1.246	0.464	0.847	0.579	0.622	0.028204	0.798	0.832	0.893	0.921	1.085	1.322	0.738	1.157	0.804	1.377	1.046	0.943	0.536	1.106	0.853	0.802	0.27094
P51911	93	K	Calponin-1	CNN1	1	1.68407e-13	108.57	INESTQNWHQLENIGNFIK(1)AITK	4	0.26047	1	0.72	0.805	1.101	1.002	1.111	1.264	0.716	0.724	0.876	0.778	0.140721	0.798	0.832	0.893	0.921	1.085	1.322	0.902	0.968	1.233	1.088	1.024	0.956	0.829	0.945	1.29	1.011	0.97366
P51911	73	K	Calponin-1	CNN1	1	0.00198274	93.649	LQPGSVK(1)K	2	0.17725	4	0.725	0.836	0.899	0.944	1.256	1.288	0.764	0.665	0.703	0.705	0.043604	0.798	0.832	0.893	0.921	1.085	1.322	0.909	1.005	1.007	1.025	1.158	0.974	0.887	0.868	1.034	0.925	0.28302
P51911	66	K	Calponin-1	CNN1	1	1.33803e-14	142.39	DGIILCEFINK(1)LQPGSVK	4	0.22901	2	0.711	0.767	0.858	1.018	1.27	1.298	0.696	0.604	0.665	0.651	0.0109373	0.798	0.832	0.893	0.921	1.085	1.322	0.891	0.922	0.961	1.105	1.171	0.982	0.806	0.787	0.979	0.851	0.047721
P51911	19	K	Calponin-1	CNN1	1	8.47915e-23	186.13	GPAYGLSAEVK(1)NK	3	0.21941	5	0.534	0.557	0.526	1.09	1.539	1.499	0.488	0.362	0.352	0.392	0.014364	0.798	0.832	0.893	0.921	1.085	1.322	0.669	0.669	0.589	1.183	1.418	1.134	0.566	0.472	0.519	0.516	0.00122082
P52209	375	K	6-phosphogluconate dehydrogenase, decarboxylating	PGD	1	0.0269309	61.679	SVFLGK(1)IK	2	-1.0444	1												1.114	1.381	1.161	0.889	0.848	0.848
P52209	253	K	6-phosphogluconate dehydrogenase, decarboxylating	PGD	1	0.0112856	65.672	HLLPK(1)IR	3	0.39378	1	0.839	1.207	1.185	0.908	0.928	1.079	0.922	1.301	1.103	1.108	0.51638	1.114	1.381	1.161	0.889	0.848	0.848	0.753	0.874	1.021	1.021	1.094	1.272	0.738	0.799	0.803	0.782	0.084378
P52272	672	K	Heterogeneous nuclear ribonucleoprotein M	HNRNPM	1	0.00036473	67.153	DK(1)FNECGHVLYADIK	3	0.72609	1	0.997	0.709	1.043	1.139	1.074	1.064	0.873	0.659	0.986	0.839	0.20038	0.919	0.905	0.804	1.231	1.149	0.987	1.085	0.783	1.297	0.925	0.935	1.078	1.173	0.837	1.203	1.077	0.73876
P52565	43	K	Rho GDP-dissociation inhibitor 1	ARHGDIA	1	8.14608e-10	124.63	SIQEIQELDK(1)DDESLRK	3	-0.72453	1	0.845	1.037	1.212	1.121	0.998	0.927	0.752	1.039	1.315	1.016	0.94976	1.037	0.87	0.835	1.158	1.148	0.995	0.815	1.192	1.451	0.968	0.869	0.932	0.842	1.372	1.557	1.249	0.3196
P52566	114	K	Rho GDP-dissociation inhibitor 2	ARHGDIB	1	0.00156624	97.071	IHFK(1)VNR	3	-1.0164	1												0.919	0.915	0.849	1.243	1.151	0.885
P52943	132	K	Cysteine-rich protein 2	CRIP2	1	0.0327262	76.064	K(1)VYFAEK	2	1.1256	1	1.195	0.979	2.607	0.612	0.59	0.603	1.947	1.662	4.341	2.649	0.098699	1.765	1.146	1.82	0.506	0.619	0.583	0.677	0.854	1.432	1.209	0.953	1.034	0.56	0.896	1.385	0.927	0.6289
P52943	144	K	Cysteine-rich protein 2	CRIP2	1	0.000162115	98.898	VTSLGK(1)DWHR	3	-0.39565	1	1.076	1.354	1.207	0.811	0.784	0.985	1.323	1.726	1.232	1.41	0.024042	1.765	1.146	1.82	0.506	0.619	0.583	0.61	1.182	0.663	1.603	1.267	1.69	0.381	0.933	0.392	0.538	0.043822
P53004	143	K	Biliverdin reductase A	BLVRA	1	0.000633059	96.229	EVVGK(1)DLLK	2	-0.88761	1	0.784	1.208	1.25	1.091	0.854	0.982	0.717	1.415	1.28	1.108	0.63226	1.105	1.267	0.96	1.001	1.01	0.92	0.71	0.953	1.302	1.09	0.846	1.067	0.651	1.126	1.22	0.987	0.8579
P53041	111	K	Serine/threonine-protein phosphatase 5	PPP5C	1	0.000364667	100.38	AASNMALGK(1)FR	3	-0.24713	2	0.915	0.893	1.262	0.984	1.064	1.003	0.927	0.84	1.264	1.006	0.96008	1.061	0.986	0.939	1.001	1.041	1.006	0.862	0.906	1.344	0.983	1.022	0.997	0.877	0.886	1.348	1.037	0.92194
P53814	16	K	Smoothelin	SMTN	1	0.000531684	89.231	K(1)LLEVTADLAER	3	-0.10762	1	1.063	1.152	1.645	0.826	0.738	0.886	1.284	1.561	1.867	1.576	0.038415	1.038	0.953	1.018	0.815	1.059	1.138	1.024	1.209	1.616	1.013	0.697	0.779	1.011	1.735	2.074	1.546	0.068022
P54577	484	K	Tyrosine--tRNA ligase, cytoplasmic	YARS	0.982498	0.0340015	40.377	GQPDEELK(0.018)PK(0.982)K	3	-0.035438	1	0.874	0.82	0.628	1.273	1.135	1.178	0.685	0.722	0.537	0.648	0.0142158	0.966	1.013	0.997	0.959	1.115	1.038	0.905	0.809	0.63	1.327	1.018	1.135	0.682	0.795	0.555	0.674	0.038504
P54578	336	K	Ubiquitin carboxyl-terminal hydrolase 14	USP14	1	0.00644895	68.224	EK(1)ESVNAK	3	-0.67576	2	0.931	0.935	1.093	1.067	1.07	0.991	0.869	0.875	1.11	0.946	0.37904	1.018	1.143	0.956	0.978	0.983	1.005	0.915	0.818	1.143	1.091	1.089	0.986	0.839	0.751	1.159	0.908	0.37006
P54652	127	K	Heat shock-related 70 kDa protein 2	HSPA2	1	2.67266e-09	128.06	TFFPEEISSMVLTK(1)MK	3	1.2091	1	0.61	0.822	0.842	1.334	1.157	1.173	0.456	0.711	0.721	0.621	0.0127579	0.682	0.709	0.803	1.28	1.109	1.252	0.894	1.159	1.049	1.042	1.043	0.937	0.858	1.111	1.12	1.026	0.8077
P54652	598	K	Heat shock-related 70 kDa protein 2	HSPA2	0.999899	0.00160353	59.248	NQMAEKDEYEHK(1)QK	4	-0.60864	1	0.509	0.445	0.73	1.627	1.132	1.356	0.312	0.392	0.541	0.409	0.007504	0.682	0.709	0.803	1.28	1.109	1.252	0.746	0.628	0.909	1.271	1.021	1.083	0.587	0.615	0.839	0.676	0.03364
P54652	89	K	Heat shock-related 70 kDa protein 2	HSPA2	1	7.24357e-06	78.078	KFEDATVQSDMK(1)HWPFR	4	-0.63194	1	0.812	0.857	1.503	0.98	0.929	1.075	0.827	0.924	1.405	1.063	0.91778	0.682	0.709	0.803	1.28	1.109	1.252	1.191	1.209	1.872	0.766	0.838	0.859	1.555	1.443	2.179	1.734	0.025523
P54652	529	K	Heat shock-related 70 kDa protein 2	HSPA2	1	0.0240701	57.225	YK(1)SEDEANR	2	0.34193	1	0.537	0.731	2.315	0.876	0.95	0.929	0.611	0.769	2.504	1.301	0.91476	0.682	0.709	0.803	1.28	1.109	1.252	0.787	1.031	2.883	0.684	0.857	0.742	1.151	1.203	3.885	2.059	0.23452
P54652	78	K	Heat shock-related 70 kDa protein 2	HSPA2	1	1.52452e-06	128.73	K(1)FEDATVQSDMK	2	0.60368	4	0.59	0.662	0.858	1.365	1.114	1.302	0.43	0.594	0.664	0.558	0.0094775	0.682	0.709	0.803	1.28	1.109	1.252	0.865	0.934	1.068	1.066	1.005	1.04	0.811	0.929	1.027	0.922	0.2534
P54851	129	K	Epithelial membrane protein 2	EMP2	1	0.00786923	69.672	NAK(1)FYPVTR	2	0.046266	2	1.124	1.28	1.417	0.95	0.725	0.796	1.18	1.763	1.789	1.546	0.0135034
P55010	308	K	Eukaryotic translation initiation factor 5	EIF5	1	0.0033459	83.614	FCHNNK(1)K	3	0.13126	1												1.071	1.071	0.809	0.967	1.063	1.034
P55072	386	K	Transitional endoplasmic reticulum ATPase	VCP	1	0.000667143	86.803	LEILQIHTK(1)NMK	3	0.21532	1												1.032	1.145	1.007	0.957	0.916	0.95
P55083	251	K	Microfibril-associated glycoprotein 4	MFAP4	1	2.89909e-05	134.48	RTEMK(1)IR	2	-0.73768	2	0.722	0.724	0.766	1.416	1.26	1.04	0.508	0.574	0.74	0.595	0.0051392	0.719	0.821	0.913	1.651	1.073	0.813	1.004	0.882	0.839	0.858	1.174	1.279	1.17	0.751	0.656	0.823	0.23868
P55347	151	K	Homeobox protein PKNOX1	PKNOX1	1	0.0391378	55.531	YIACLK(1)TK	2	-0.22053	1	0.915	1.804	1.329	0.797	0.581	0.908	1.145	3.105	1.471	1.771	0.080699
P55786	712	K	Puromycin-sensitive aminopeptidase	NPEPPS	1	0.0205005	46.39	GLVLGK(1)LGK	2	-0.77228	1												0.935	0.982	0.979	1.066	1.066	1.026
P56199	849	K	Integrin alpha-1	ITGA1	1	0.00112129	89.231	NTK(1)DSAYNTR	2	-0.051214	1	0.744	0.772	1.226	1.119	1.161	1.041	0.663	0.664	1.185	0.826	0.25498	1.032	1.014	1.063	1.015	0.996	0.921	0.721	0.761	1.153	1.102	1.166	1.13	0.654	0.653	1.02	0.775	0.2046
P56199	1046	K	Integrin alpha-1	ITGA1	1	7.97129e-05	108.7	K(1)MTTSTDHLK	3	-0.61022	1	0.886	0.786	1.041	1.076	1.159	1.08	0.821	0.679	0.969	0.818	0.071875	1.032	1.014	1.063	1.015	0.996	0.921	0.859	0.775	0.979	1.06	1.164	1.173	0.81	0.666	0.835	0.769	0.023937
P59998	89	K	Actin-related protein 2/3 complex subunit 4	ARPC4	1	0.000431306	120.92	ILCHK(1)FMR	2	-0.15713	2	0.899	1.152	1.565	0.919	0.877	0.86	0.977	1.313	1.829	1.361	0.2217	1.081	0.902	1.107	0.961	1.136	0.948	0.832	1.277	1.414	0.956	0.772	0.907	0.87	1.654	1.559	1.337	0.197923
P60174	231	K	Triosephosphate isomerase	TPI1	1	1.53091e-08	125.23	GWLK(1)SNVSDAVAQSTR	2	-0.645	2	0.704	0.94	1.568	1.1	0.917	0.966	0.639	1.024	1.631	1.077	0.93468	0.835	0.881	0.719	1.213	1.186	1.045	0.843	1.067	2.181	0.907	0.773	0.924	0.929	1.38	2.36	1.571	0.2737
P60174	225	K	Triosephosphate isomerase	TPI1	1	8.46814e-07	115.56	TATPQQAQEVHEK(1)LR	3	3.2983	1	0.712	0.618	0.65	1.549	1.474	0.894	0.459	0.419	0.731	0.505	0.022119	0.835	0.881	0.719	1.213	1.186	1.045	0.853	0.701	0.904	1.277	1.243	0.856	0.668	0.564	1.056	0.728	0.110358
P60174	179	K	Triosephosphate isomerase	TPI1	1	0.000247381	84.759	EAGITEK(1)VVFEQTK	3	1.3503	1	0.718	1.038	1.366	1.022	0.958	1.047	0.701	1.083	1.311	1.031	0.99138	0.835	0.881	0.719	1.213	1.186	1.045	0.86	1.178	1.9	0.843	0.808	1.002	1.02	1.458	1.896	1.484	0.22272
P60174	51	K	Triosephosphate isomerase	TPI1	1	6.94302e-07	127.87	FFVGGNWK(1)MNGR	3	-0.45945	2	0.766	1.246	1.208	1.044	0.848	1.044	0.732	1.467	1.163	1.097	0.69014	0.835	0.881	0.719	1.213	1.186	1.045	0.917	1.414	1.68	0.861	0.715	0.999	1.065	1.978	1.682	1.558	0.108199
P60174	96	K	Triosephosphate isomerase	TPI1	1	4.48191e-06	111.83	LDPK(1)IAVAAQNCYK	3	2.4622	1	0.682	0.897	1.084	1.263	1.13	0.995	0.539	0.794	1.095	0.786	0.168358	0.835	0.881	0.719	1.213	1.186	1.045	0.817	1.018	1.508	1.041	0.953	0.952	0.785	1.068	1.584	1.135	0.63026
P60174	193	K	Triosephosphate isomerase	TPI1	1	0.000307071	93.345	VIADNVK(1)DWSK	3	-0.52107	2	0.674	0.689	0.729	1.219	1.362	1.21	0.552	0.505	0.606	0.552	0.000184053	0.835	0.881	0.719	1.213	1.186	1.045	0.807	0.782	1.014	1.005	1.148	1.158	0.803	0.681	0.876	0.786	0.059102
P60660	81	K	Myosin light polypeptide 6	MYL6	1	3.2841e-32	202.18	NK(1)DQGTYEDYVEGLR	3	-0.46306	5	0.772	0.862	1.363	0.973	0.992	1.144	0.792	0.87	1.199	0.964	0.736	0.991	0.993	1.23	0.916	0.895	1.096	0.779	0.868	1.108	1.062	1.108	1.044	0.734	0.783	1.061	0.857	0.193836
P60660	63	K	Myosin light polypeptide 6	MYL6	1	3.67953e-18	130.49	SDEMNVK(1)VLDFEHFLPMLQTVAK	4	-0.17571	6	0.861	0.881	1.147	1.144	0.917	1.117	0.751	0.961	1.033	0.909	0.43924	0.991	0.993	1.23	0.916	0.895	1.096	0.869	0.887	0.933	1.249	1.025	1.019	0.696	0.865	0.916	0.817	0.047336
P60660	56	K	Myosin light polypeptide 6	MYL6	1	0.0160366	46.159	VLGNPK(1)SDEMNVK	3	1.1729	1												0.991	0.993	1.23	0.916	0.895	1.096
P60660	79	K	Myosin light polypeptide 6	MYL6	1	6.86241e-13	133.86	VLDFEHFLPMLQTVAK(1)NK	3	0.18725	1												0.991	0.993	1.23	0.916	0.895	1.096
P60891	212	K	Ribose-phosphate pyrophosphokinase 1	PRPS1	1	0.0278041	54.486	MVLVGDVK(1)DR	2	-1.3982	1												0.975	1.474	0.682	1.089	0.861	0.878
P60903	28	K	Protein S100-A10	S100A10	1	0.00112854	90.149	GYLTK(1)EDLR	2	-0.63012	2	0.984	1.04	1.466	0.973	0.947	0.827	1.009	1.098	1.782	1.27	0.168363	1.046	0.895	1.03	1.086	1.046	0.919	0.941	1.162	1.423	0.896	0.905	0.9	1.05	1.284	1.581	1.305	0.168958
P60903	37	K	Protein S100-A10	S100A10	1	1.14659e-08	126.25	VLMEK(1)EFPGFLENQK	3	-0.50398	1	0.929	0.924	1.286	0.997	1.17	0.849	0.928	0.789	1.523	1.041	0.81304	1.046	0.895	1.03	1.086	1.046	0.919	0.888	1.032	1.249	0.918	1.119	0.924	0.967	0.922	1.352	1.07	0.6253
P60903	23	K	Protein S100-A10	S100A10	1	0.000322681	91.549	FAGDK(1)GYLTK	2	-0.43888	3	0.91	0.952	1.695	0.945	0.931	0.839	0.961	1.023	2.031	1.31	0.32334	1.046	0.895	1.03	1.086	1.046	0.919	0.87	1.064	1.646	0.87	0.89	0.913	1	1.196	1.803	1.339	0.30776
P60903	47	K	Protein S100-A10	S100A10	1	1.05831e-07	110.32	EFPGFLENQK(1)DPLAVDK	3	-0.68997	1												1.046	0.895	1.03	1.086	1.046	0.919
P60953	144	K	Cell division control protein 42 homolog	CDC42	0.999933	0.0199241	44.968	QKPITPETAEK(1)LAR	3	-0.46592	1	0.934	0.938	1.142	1.073	1.075	0.945	0.868	0.872	1.214	0.974	0.73544	1.013	0.875	0.657	1.037	1.217	0.956	0.922	1.072	1.738	1.035	0.883	0.988	0.891	1.214	1.759	1.284	0.33752
P60953	153	K	Cell division control protein 42 homolog	CDC42	1	0.00963506	51.643	AVK(1)YVECSALTQK	3	0.33226	1												1.013	0.875	0.657	1.037	1.217	0.956
P60981	92	K	Destrin	DSTN	1	2.58196e-36	211.22	YALYDASFETK(1)ESR	2	-1.0311	2	0.933	0.707	0.798	1.136	1.205	1.16	0.818	0.586	0.692	0.696	0.0109775	1.068	0.823	0.768	1	1.118	1.115	0.874	0.859	1.039	1.136	1.078	1.04	0.769	0.797	0.999	0.852	0.068299
P60981	30	K	Destrin	DSTN	0.99999	0.0114193	55.314	KCSTPEEIK(1)K	3	-0.06732	1												1.068	0.823	0.768	1	1.118	1.115
P60981	114	K	Destrin	DSTN	1	0.000641546	102.4	SK(1)MIYASSK	2	-0.06813	7	0.847	0.771	0.799	1.152	1.194	1.178	0.733	0.645	0.682	0.686	0.00020472	1.068	0.823	0.768	1	1.118	1.115	0.793	0.937	1.04	1.152	1.068	1.057	0.688	0.877	0.984	0.845	0.106264
P60981	19	K	Destrin	DSTN	1	1.07078e-06	147.19	IFYDMK(1)VR	2	-0.72663	1	0.829	0.732	0.576	1.166	1.384	1.183	0.709	0.529	0.49	0.572	0.0092354	1.068	0.823	0.768	1	1.118	1.115	0.776	0.889	0.75	1.166	1.238	1.061	0.666	0.718	0.707	0.697	0.0062186
P60981	44	K	Destrin	DSTN	1	1.85558e-06	125.74	AVIFCLSADK(1)K	3	-0.95131	1												1.068	0.823	0.768	1	1.118	1.115
P60981	78	K	Destrin	DSTN	1	1.82786e-06	124.21	HFVGMLPEK(1)DCR	3	-0.067556	4	0.928	0.7	0.663	1.073	1.252	1.27	0.863	0.559	0.524	0.637	0.0173984	1.068	0.823	0.768	1	1.118	1.115	0.869	0.851	0.863	1.073	1.12	1.139	0.81	0.76	0.758	0.775	0.000176492
P60981	121	K	Destrin	DSTN	1	4.86649e-06	125.82	MIYASSK(1)DAIK	2	-0.3214	2	0.811	0.894	1.023	1.065	1.172	1.07	0.759	0.763	0.961	0.825	0.057423	1.068	0.823	0.768	1	1.118	1.115	0.759	1.086	1.332	1.065	1.048	0.96	0.713	1.036	1.388	1.034	0.96362
P61081	72	K	NEDD8-conjugating enzyme Ubc12	UBE2M	1	0.000308581	71.558	LVICPDEGFYK(1)SGK	3	1.8183	1												0.926	0.886	0.8	1.109	1.092	1.16
P61088	94	K	Ubiquitin-conjugating enzyme E2 N	UBE2N	1	0.00307648	78.548	DK(1)WSPALQIR	2	-0.4866	1	0.968	1.022	0.732	1.104	0.955	1.203	0.875	1.069	0.612	0.834	0.20462	1.038	1.038	0.948	0.976	1.054	0.965	0.933	0.985	0.772	1.131	0.906	1.247	0.825	1.087	0.619	0.819	0.177381
P61088	68	K	Ubiquitin-conjugating enzyme E2 N	UBE2N	1	1.22568e-07	109.07	LELFLPEEYPMAAPK(1)VR	3	0.04854	1	0.845	1.087	1.807	0.914	0.936	0.744	0.922	1.162	2.443	1.441	0.24578	1.038	1.038	0.948	0.976	1.054	0.965	0.814	1.047	1.906	0.936	0.888	0.771	0.87	1.179	2.472	1.452	0.2972
P61160	368	K	Actin-related protein 2	ACTR2	1	0.00233604	81.92	DK(1)DNFWMTR	2	-0.19664	1	0.953	0.923	1.392	0.98	0.988	0.938	0.969	0.935	1.491	1.125	0.5319	1.057	0.93	0.904	1.016	1.125	1.052	0.902	0.992	1.54	0.965	0.878	0.892	0.935	1.13	1.726	1.256	0.29756
P61224	104	K	Ras-related protein Rap-1b	RAP1B	1	8.75933e-05	87.519	VK(1)DTDDVPMILVGNK	3	0.60047	1	0.865	1.053	1.613	1.019	0.818	0.89	0.847	1.287	1.822	1.295	0.30706	1.165	1.063	0.855	0.976	1.056	0.947	0.742	0.991	1.887	1.044	0.775	0.94	0.711	1.279	2.007	1.312	0.52662
P61224	151	K	Ras-related protein Rap-1b	RAP1B	1	1.43873e-08	128.06	SK(1)INVNEIFYDLVR	2	-1.4598	2	0.944	1.062	1.24	0.993	0.877	1.033	0.949	1.211	1.207	1.118	0.31134	1.165	1.063	0.855	0.976	1.056	0.947	0.81	0.999	1.45	1.017	0.83	1.091	0.796	1.204	1.329	1.109	0.6912
P61224	117	K	Ras-related protein Rap-1b	RAP1B	1	5.56998e-10	101.75	VKDTDDVPMILVGNK(1)CDLEDER	3	0.79521	2	0.832	1.059	1.979	0.87	0.756	0.862	0.953	1.4	2.305	1.555	0.22634	1.165	1.063	0.855	0.976	1.056	0.947	0.714	0.996	2.315	0.891	0.716	0.91	0.801	1.391	2.544	1.599	0.38718
P61457	36	K	Pterin-4-alpha-carbinolamine dehydratase	PCBD1	1	0.000885213	81.017	DAIFK(1)QFHFK	3	0.22247	1	0.765	1.013	1.384	1.185	0.837	0.981	0.644	1.212	1.418	1.053	0.87804	1.122	1.029	0.911	1.05	0.939	1.022	0.682	0.984	1.519	1.129	0.891	0.96	0.604	1.104	1.582	1.069	0.94412
P61586	135	K	Transforming protein RhoA	RHOA	0.997174	0.023957	43.549	MK(0.997)QEPVK(0.003)PEEGR	3	-2.2165	1	0.783	0.686	0.928	1.3	1.241	1.033	0.6	0.553	0.903	0.671	0.023001	1.113	0.798	0.52	1.291	1.273	0.94	0.704	0.86	1.785	1.007	0.975	1.099	0.699	0.882	1.624	1.087	0.9987
P61769	68	K	Beta-2-microglobulin	B2M	1	1.69482e-05	106.42	IEK(1)VEHSDLSFSK	3	-0.35002	1	0.721	0.943	0.932	1.284	1.017	1.109	0.561	0.926	0.845	0.761	0.067903	0.68	0.857	0.644	1.129	1.225	1.305	1.06	1.1	1.447	1.137	0.83	0.85	0.932	1.325	1.702	1.28	0.153536
P61981	152	K	14-3-3 protein gamma	YWHAG	1	3.38889e-22	160.3	ATVVESSEK(1)AYSEAHEISK	3	-0.20745	1	0.777	0.984	1.403	0.956	0.961	1.07	0.811	1.023	1.318	1.059	0.87644	1.073	0.922	0.997	0.966	1.067	0.998	0.724	1.067	1.407	0.99	0.901	1.072	0.731	1.184	1.312	1.079	0.84068
P61981	77	K	14-3-3 protein gamma	YWHAG	1	0.0190434	68.536	TSADGNEK(1)K	2	-0.57644	1	0.954	0.955	0.989	0.986	1.175	1.005	0.964	0.813	0.989	0.915	0.2069	1.073	0.922	0.997	0.966	1.067	0.998	0.889	1.036	0.992	1.021	1.101	1.007	0.871	0.941	0.985	0.932	0.25134
P61981	10	K	14-3-3 protein gamma	YWHAG	1	0.00617305	80.688	EQLVQK(1)AR	2	-0.05788	1	0.815	1.082	1.347	0.987	0.93	1.009	0.822	1.163	1.343	1.109	0.60384	1.073	0.922	0.997	0.966	1.067	0.998	0.76	1.174	1.351	1.022	0.872	1.011	0.744	1.346	1.336	1.131	0.61954
P62258	123	K	14-3-3 protein epsilon	YWHAE	1	0.00453528	94.407	VFYYK(1)MK	2	-0.080259	2	0.931	0.89	1.216	1.022	1.082	0.972	0.908	0.822	1.257	0.987	0.84334	1.007	1.063	1.065	1.034	0.933	0.984	0.925	0.837	1.142	0.988	1.16	0.988	0.936	0.722	1.156	0.926	0.48026
P62258	28	K	14-3-3 protein epsilon	YWHAE	1	1.28523e-05	138.99	YDEMVESMK(1)K	2	-0.33706	3	0.85	1.037	1.407	1.044	0.939	0.917	0.811	1.104	1.543	1.136	0.51902	1.007	1.063	1.065	1.034	0.933	0.984	0.844	0.976	1.321	1.01	1.006	0.932	0.836	0.97	1.417	1.065	0.7479
P62258	118	K	14-3-3 protein epsilon	YWHAE	1	2.18239e-21	160.8	HLIPAANTGESK(1)VFYYK	4	0.93172	2	0.907	1.019	1.106	1.043	1.024	1.004	0.867	0.995	1.108	0.987	0.79892	1.007	1.063	1.065	1.034	0.933	0.984	0.901	0.959	1.038	1.009	1.098	1.02	0.893	0.873	1.018	0.927	0.189705
P62258	125	K	14-3-3 protein epsilon	YWHAE	1	0.0054845	77.318	MK(1)GDYHR	2	0.085032	3	0.894	0.887	0.969	1.085	1.116	1.077	0.822	0.794	0.903	0.839	0.0043209	1.007	1.063	1.065	1.034	0.933	0.984	0.888	0.834	0.91	1.049	1.196	1.095	0.847	0.697	0.831	0.788	0.0069757
P62258	78	K	14-3-3 protein epsilon	YWHAE	0.999099	0.0166202	50.09	EENK(0.001)GGEDK(0.999)LK	3	-1.4782	1	1.071	0.856	0.637	1.066	1.256	1.067	1.001	0.68	0.601	0.757	0.13588	1.007	1.063	1.065	1.034	0.933	0.984	1.064	0.805	0.598	1.031	1.346	1.084	1.032	0.598	0.552	0.713	0.124783
P62736	63	K	Actin, aortic smooth muscle	ACTA2	1	0.00516254	61.532	DSYVGDEAQSK(1)R	3	-0.76463	1												0.937	1.08	0.967	0.859	1.03	1.114
P62736	217	K	Actin, aortic smooth muscle	ACTA2	1	1.82403e-19	141.21	EK(1)LCYVALDFENEMATAASSSSLEK	5	-0.14313	10	0.826	0.609	0.938	0.942	1.259	1.345	0.875	0.484	0.701	0.669	0.073564	0.937	1.08	0.967	0.859	1.03	1.114	0.882	0.564	0.97	1.097	1.222	1.207	0.804	0.462	0.804	0.685	0.077325
P62736	328	K	Actin, aortic smooth muscle	ACTA2	1	1.1244e-17	169.17	EITALAPSTMK(1)IK	4	-0.43493	7	0.821	0.75	1.146	0.999	1.104	1.203	0.819	0.679	0.958	0.822	0.20626	0.937	1.08	0.967	0.859	1.03	1.114	0.876	0.694	1.185	1.163	1.072	1.08	0.753	0.647	1.097	0.831	0.25506
P62736	330	K	Actin, aortic smooth muscle	ACTA2	1	0.000250241	98.044	IK(1)IIAPPER	2	0.67239	3	0.745	0.734	1.183	0.862	1.27	1.223	0.861	0.578	0.973	0.793	0.2909	0.937	1.08	0.967	0.859	1.03	1.114	0.795	0.68	1.223	1.003	1.233	1.098	0.793	0.552	1.114	0.809	0.26534
P62736	70	K	Actin, aortic smooth muscle	ACTA2	1	7.15372e-20	147.25	GILTLK(1)YPIEHGIITNWDDMEK	3	-1.3868	4	0.904	0.818	0.97	1.051	1.178	1.094	0.857	0.693	0.892	0.81	0.023781	0.937	1.08	0.967	0.859	1.03	1.114	0.965	0.757	1.003	1.224	1.144	0.982	0.788	0.662	1.021	0.813	0.127938
P62736	193	K	Actin, aortic smooth muscle	ACTA2	1	1.9764e-06	116.81	DLTDYLMK(1)ILTER	3	1.4162	4	0.84	0.847	1.745	1.099	0.843	0.878	0.762	1.005	1.998	1.217	0.6112	0.937	1.08	0.967	0.859	1.03	1.114	0.896	0.784	1.805	1.279	0.818	0.788	0.701	0.958	2.291	1.208	0.65926
P62736	115	K	Actin, aortic smooth muscle	ACTA2	1	4.46525e-15	130.36	VAPEEHPTLLTEAPLNPK(1)ANR	4	0.9301	3	0.822	1.112	1.344	0.974	0.934	0.992	0.841	1.189	1.362	1.13	0.55	0.937	1.08	0.967	0.859	1.03	1.114	0.877	1.03	1.39	1.134	0.907	0.89	0.773	1.136	1.562	1.125	0.53598
P62736	52	K	Actin, aortic smooth muscle	ACTA2	1	1.57168e-41	195.56	HQGVMVGMGQK(1)DSYVGDEAQSK	4	0.38896	20	0.786	0.775	0.826	1.077	1.235	1.234	0.727	0.628	0.673	0.673	0.00134049	0.937	1.08	0.967	0.859	1.03	1.114	0.839	0.718	0.854	1.254	1.199	1.108	0.669	0.599	0.771	0.677	0.0040221
P62736	317	K	Actin, aortic smooth muscle	ACTA2	1	9.24841e-05	97.797	MQK(1)EITALAPSTMK	3	-0.20408	3	0.872	1.039	1.361	0.934	1.01	0.962	0.931	1.03	1.423	1.126	0.4804	0.937	1.08	0.967	0.859	1.03	1.114	0.931	0.962	1.407	1.087	0.981	0.864	0.856	0.981	1.628	1.126	0.52014
P62736	293	K	Actin, aortic smooth muscle	ACTA2	1	1.89398e-24	156.41	K(1)DLYANNVLSGGTTMYPGIADR	2	-1.7152	3	0.759	0.762	1.282	0.894	1.061	1.283	0.846	0.718	1.005	0.866	0.4614	0.937	1.08	0.967	0.859	1.03	1.114	0.81	0.706	1.326	1.041	1.03	1.152	0.778	0.685	1.151	0.882	0.4504
P62805	78	K	Histone H4	HIST1H4A	1	0.0100374	71.153	DAVTYTEHAK(1)R	2	0.7274	1												0.961	1.29	1.404	1.083	0.837	0.701
P62820	132	K	Ras-related protein Rab-1A	RAB1A	1	0.00137274	99.752	K(1)VVDYTTAK	2	-0.74632	1	1.009	1.184	1.281	0.958	0.94	0.846	1.051	1.259	1.523	1.266	0.044099	1.1	1.065	1.118	0.971	0.965	0.938	0.917	1.112	1.146	0.987	0.974	0.902	0.929	1.142	1.271	1.109	0.25688
P62826	60	K	GTP-binding nuclear protein Ran	RAN	1	0.00135859	59.673	GPIK(1)FNVWDTAGQEK	3	0.48497	1												1.074	1.237	1.006	1.024	0.912	0.92
P62826	134	K	GTP-binding nuclear protein Ran	RAN	1	0.000649018	110.41	AK(1)SIVFHR	3	4.298	1	0.855	1.257	0.919	1.349	0.927	0.816	0.631	1.357	1.133	0.98	0.9575	1.074	1.237	1.006	1.024	0.912	0.92	0.796	1.016	0.914	1.317	1.016	0.887	0.604	1	1.03	0.847	0.30968
P62826	37	K	GTP-binding nuclear protein Ran	RAN	1	0.000237744	95.502	HLTGEFEK(1)K	3	1.1406	1												1.074	1.237	1.006	1.024	0.912	0.92
P62834	104	K	Ras-related protein Rap-1A	RAP1A	1	0.0262957	41.542	VK(1)DTEDVPMILVGNK	3	1.9437	1												0.833	0.822	0.911	1.078	1.21	1.067
P62834	117	K	Ras-related protein Rap-1A	RAP1A	0.999999	7.00746e-05	66.467	VKDTEDVPMILVGNK(1)CDLEDER	4	0.17782	1	0.779	1.27	1.574	0.999	0.769	0.891	0.777	1.652	1.776	1.363	0.2837	0.833	0.822	0.911	1.078	1.21	1.067	0.935	1.545	1.728	0.927	0.636	0.835	1.009	2.429	2.069	1.755	0.069465
P62937	131	K	Peptidyl-prolyl cis-trans isomerase A	PPIA	1	0.000733215	108.46	HVVFGK(1)VK	2	0.086001	4	0.809	0.696	0.789	1.157	1.284	1.183	0.697	0.541	0.67	0.633	0.0012388	1.001	0.977	0.806	1.123	1.049	1.045	0.808	0.712	0.979	1.03	1.224	1.132	0.784	0.582	0.865	0.738	0.042096
P62937	28	K	Peptidyl-prolyl cis-trans isomerase A	PPIA	1	0.000196433	99.5	VSFELFADK(1)VPK	2	-0.052262	3	0.854	0.651	0.938	1.133	1.242	1.141	0.752	0.525	0.826	0.695	0.029796	1.001	0.977	0.806	1.123	1.049	1.045	0.853	0.666	1.164	1.009	1.184	1.092	0.845	0.563	1.066	0.817	0.24888
P62937	49	K	Peptidyl-prolyl cis-trans isomerase A	PPIA	1	0.00200325	69.276	GFGYK(1)GSCFHR	3	-0.3044	1												1.001	0.977	0.806	1.123	1.049	1.045
P62937	125	K	Peptidyl-prolyl cis-trans isomerase A	PPIA	1	4.9365e-11	143.93	TEWLDGK(1)HVVFGK	2	0.92315	3	0.782	0.793	1.295	1.058	1.08	1.077	0.736	0.734	1.208	0.893	0.48166	1.001	0.977	0.806	1.123	1.049	1.045	0.781	0.812	1.607	0.942	1.03	1.031	0.829	0.788	1.559	1.066	0.98144
P62937	76	K	Peptidyl-prolyl cis-trans isomerase A	PPIA	1	6.02041e-05	103.76	HNGTGGK(1)SIYGEK	3	0.22674	4	0.761	0.804	1.041	1.05	1.176	1.172	0.722	0.683	0.894	0.767	0.057401	1.001	0.977	0.806	1.123	1.049	1.045	0.76	0.823	1.292	0.935	1.121	1.122	0.813	0.734	1.152	0.905	0.51656
P62937	44	K	Peptidyl-prolyl cis-trans isomerase A	PPIA	1	3.75299e-09	143.98	ALSTGEK(1)GFGYK	2	1.1723	2	0.836	0.865	1.23	1.082	1.116	0.974	0.77	0.774	1.269	0.924	0.51376	1.001	0.977	0.806	1.123	1.049	1.045	0.835	0.885	1.526	0.963	1.064	0.932	0.867	0.832	1.637	1.097	0.79154
P62937	133	K	Peptidyl-prolyl cis-trans isomerase A	PPIA	1	0.00948638	51.771	VK(1)EGMNIVEAMER	3	-1.0126	1	1.014	1.713	1.19	0.827	0.723	0.834	1.221	2.372	1.435	1.643	0.042918	1.001	0.977	0.806	1.123	1.049	1.045	1.013	1.753	1.476	0.736	0.689	0.798	1.376	2.544	1.85	1.908	0.020479
P62937	82	K	Peptidyl-prolyl cis-trans isomerase A	PPIA	1	1.07557e-26	189.1	SIYGEK(1)FEDENFILK	2	1.9532	3	0.866	0.712	0.951	1.175	1.204	1.078	0.735	0.591	0.887	0.732	0.025418	1.001	0.977	0.806	1.123	1.049	1.045	0.865	0.729	1.18	1.046	1.148	1.032	0.827	0.635	1.143	0.86	0.30566
P62987	6	K	Ubiquitin-60S ribosomal protein L40	UBA52	1	3.42092e-05	111.79	MQIFVK(1)TLTGK	2	0.64143	2	0.919	1.139	1.147	1.077	0.909	0.956	0.851	1.253	1.207	1.089	0.40094
P62987	27	K	Ubiquitin-60S ribosomal protein L40	UBA52	1	5.683e-07	100.58	TITLEVEPSDTIENVK(1)AK	4	0.87671	2	0.763	0.969	2.448	0.815	0.694	0.78	0.934	1.395	3.153	1.826	0.31998
P62987	33	K	Ubiquitin-60S ribosomal protein L40	UBA52	1	0.00677931	54.09	IQDK(1)EGIPPDQQR	3	0.71202	3
P62987	11	K	Ubiquitin-60S ribosomal protein L40	UBA52	1	5.88431e-16	140.95	TLTGK(1)TITLEVEPSDTIENVK	4	-1.0991	3	0.739	0.987	1.795	1.03	0.793	0.931	0.716	1.246	1.937	1.279	0.54218
P62987	48	K	Ubiquitin-60S ribosomal protein L40	UBA52	1	1.69372e-05	109.39	LIFAGK(1)QLEDGR	3	0.38597	1	0.886	1.443	1.476	0.831	0.796	0.872	1.063	1.813	1.703	1.523	0.143775
P63000	123	K	Ras-related C3 botulinum toxin substrate 1	RAC1	1	0.0237943	63.624	DDK(1)DTIEK	2	0.71139	1	0.955	0.904	1.067	1.134	1.157	0.877	0.841	0.782	1.222	0.924	0.50616	1.068	0.968	0.897	1.113	1.068	0.94	0.894	0.934	1.19	1.019	1.083	0.933	0.877	0.862	1.275	0.994	0.91034
P63000	147	K	Ras-related C3 botulinum toxin substrate 1	RAC1	1	5.66278e-14	95.5	LTPITYPQGLAMAK(1)EIGAVK	3	0.84254	1												1.068	0.968	0.897	1.113	1.068	0.94
P63000	96	K	Ras-related C3 botulinum toxin substrate 1	RAC1	1	0.0244525	63.216	AK(1)WYPEVR	2	0.47997	1	0.916	0.935	1.381	1.066	0.909	0.962	0.857	1.029	1.443	1.1	0.60472	1.068	0.968	0.897	1.113	1.068	0.94	0.858	0.966	1.54	0.958	0.851	1.023	0.896	1.135	1.505	1.188	0.48922
P63000	133	K	Ras-related C3 botulinum toxin substrate 1	RAC1	1	0.000235344	68.044	K(1)LTPITYPQGLAMAK	3	0.57737	1	0.953	1.395	1.548	0.989	0.631	0.814	0.962	2.209	1.912	1.601	0.0767	1.068	0.968	0.897	1.113	1.068	0.94	0.892	1.441	1.726	0.889	0.591	0.866	1.003	2.438	1.993	1.73	0.089856
P63096	92	K	Guanine nucleotide-binding protein G(i) subunit alpha-1	GNAI1	1	0.00599048	69.864	LK(1)IDFGDSAR	2	-0.11324	1	0.817	0.845	1.124	1.213	0.973	1.081	0.672	0.868	1.045	0.853	0.23788	0.976	0.864	0.74	1.09	1.124	1.142	0.837	0.978	1.519	1.113	0.866	0.947	0.752	1.129	1.604	1.139	0.62166
P63104	74	K	14-3-3 protein zeta/delta	YWHAZ	1	0.0202977	54.205	TEGAEK(1)K	3	1.5975	1												0.956	0.89	0.822	1.128	1.101	1.088
P63104	11	K	14-3-3 protein zeta/delta	YWHAZ	1	0.0017648	85.813	AK(1)LAEQAER	2	0.25159	3	0.895	0.854	0.96	1.145	1.03	1.129	0.78	0.828	0.854	0.82	0.0139047	0.956	0.89	0.822	1.128	1.101	1.088	0.936	0.96	1.168	1.015	0.936	1.038	0.922	1.026	1.125	1.025	0.80002
P63104	85	K	14-3-3 protein zeta/delta	YWHAZ	1	0.00910036	76.85	EK(1)IETELR	2	0.82137	1	0.897	1.451	1.235	0.931	0.832	0.892	0.961	1.746	1.391	1.35	0.124384	0.956	0.89	0.822	1.128	1.101	1.088	0.938	1.63	1.502	0.825	0.756	0.82	1.137	2.156	1.832	1.695	0.045499
P63104	120	K	14-3-3 protein zeta/delta	YWHAZ	1	0.00192984	108.24	VFYLK(1)MK	3	-0.23524	5	0.881	0.934	0.947	1.083	1.131	1.058	0.812	0.826	0.9	0.844	0.0045609	0.956	0.89	0.822	1.128	1.101	1.088	0.922	1.049	1.152	0.96	1.027	0.972	0.96	1.021	1.185	1.055	0.49992
P63104	138	K	14-3-3 protein zeta/delta	YWHAZ	1	2.92637e-06	126.1	YLAEVAAGDDK(1)K	2	0.087145	1	0.888	0.832	0.776	1.146	1.275	1.053	0.772	0.652	0.74	0.718	0.0082604	0.956	0.89	0.822	1.128	1.101	1.088	0.929	0.935	0.944	1.016	1.158	0.968	0.914	0.807	0.975	0.894	0.178416
P63104	122	K	14-3-3 protein zeta/delta	YWHAZ	1	0.0312902	64.265	MK(1)GDYYR	2	-0.88009	1	0.644	0.759	0.952	1.094	1.283	1.218	0.588	0.591	0.786	0.655	0.024082	0.956	0.89	0.822	1.128	1.101	1.088	0.674	0.853	1.158	0.97	1.165	1.119	0.695	0.732	1.035	0.825	0.26772
P63104	68	K	14-3-3 protein zeta/delta	YWHAZ	1	4.98802e-06	111.12	VVSSIEQK(1)TEGAEK	3	0.74838	1	1.113	0.811	0.957	1.056	1.055	1.047	1.051	0.768	0.919	0.912	0.38788	0.956	0.89	0.822	1.128	1.101	1.088	1.164	0.911	1.164	0.936	0.958	0.962	1.244	0.951	1.21	1.134	0.28312
P63104	115	K	14-3-3 protein zeta/delta	YWHAZ	1	8.63702e-10	123.42	FLIPNASQAESK(1)VFYLK	4	-0.51226	2	0.91	0.831	0.569	1.235	1.216	1.143	0.735	0.683	0.501	0.643	0.034023	0.956	0.89	0.822	1.128	1.101	1.088	0.952	0.934	0.692	1.095	1.104	1.051	0.869	0.846	0.658	0.793	0.146643
P63104	158	K	14-3-3 protein zeta/delta	YWHAZ	1	0.000634633	84.882	K(1)EMQPTHPIR	2	0.10431	3	0.956	1.558	0.854	1.098	0.811	0.888	0.869	1.92	0.969	1.204	0.48306	0.956	0.89	0.822	1.128	1.101	1.088	1	1.751	1.039	0.973	0.737	0.816	1.028	2.376	1.273	1.5	0.128902
P63104	49	K	14-3-3 protein zeta/delta	YWHAZ	1	4.98802e-06	111.12	NLLSVAYK(1)NVVGAR	3	1.4089	1	1.004	1.167	1.636	1.003	0.89	0.637	0.999	1.312	2.579	1.505	0.110524	0.956	0.89	0.822	1.128	1.101	1.088	1.05	1.311	1.99	0.889	0.808	0.585	1.181	1.623	3.402	1.907	0.050698
P63104	157	K	14-3-3 protein zeta/delta	YWHAZ	1	5.35674e-37	200.94	GIVDQSQQAYQEAFEISK(1)K	4	-0.65356	2	0.875	1.043	1.424	0.969	0.931	0.954	0.901	1.12	1.499	1.171	0.43774	0.956	0.89	0.822	1.128	1.101	1.088	0.915	1.172	1.732	0.859	0.846	0.877	1.065	1.385	1.975	1.479	0.195355
P63167	49	K	Dynein light chain 1, cytoplasmic	DYNLL1	1	0.000909163	80.318	K(1)YNPTWHCIVGR	3	-0.10601	1	0.723	1.058	0.979	1.332	0.873	1.082	0.541	1.211	0.909	0.84	0.36252	0.896	0.907	0.835	1.105	1.044	1.097	0.807	1.166	1.172	1.205	0.836	0.986	0.67	1.395	1.189	1.039	0.84068
P63167	36	K	Dynein light chain 1, cytoplasmic	DYNLL1	1	1.41728e-05	110.92	YNIEK(1)DIAAHIK	3	-0.19682	1	0.819	1.072	1.411	0.932	0.921	1.028	0.876	1.164	1.38	1.146	0.52078	0.896	0.907	0.835	1.105	1.044	1.097	0.914	1.182	1.69	0.843	0.882	0.937	1.084	1.34	1.804	1.422	0.1504
P63167	43	K	Dynein light chain 1, cytoplasmic	DYNLL1	1	0.00119726	89.698	DIAAHIK(1)K	3	-0.13771	1	0.716	0.808	1.065	1.036	1.153	1.221	0.689	0.701	0.876	0.759	0.086498	0.896	0.907	0.835	1.105	1.044	1.097	0.799	0.891	1.275	0.938	1.104	1.113	0.852	0.807	1.146	0.94	0.62758
P63261	215	K	Actin, cytoplasmic 2	ACTG1	1	1.12475e-12	97.057	EK(1)LCYVALDFEQEMATAASSSSLEK	3	-0.035354	3	1.462	1.571	1.159	0.728	0.644	0.76	2.002	2.439	1.534	1.966	0.0030184	1.017	0.995	1.048	0.955	1.027	1.031	1.438	1.579	1.106	0.762	0.627	0.737	1.887	2.518	1.501	1.939	0.0058828
P63261	291	K	Actin, cytoplasmic 2	ACTG1	1	4.94973e-12	117.62	K(1)DLYANTVLSGGTTMYPGIADR	3	0.2731	2	0.606	1.125	2.076	0.749	0.889	0.916	0.807	1.266	2.279	1.491	0.48034	1.017	0.995	1.048	0.955	1.027	1.031	0.596	1.131	1.981	0.784	0.866	0.888	0.76	1.306	2.231	1.461	0.52694
P63261	113	K	Actin, cytoplasmic 2	ACTG1	1	1.30764e-29	167.93	VAPEEHPVLLTEAPLNPK(1)ANR	3	3.8305	1	0.88	1.066	1.386	1.062	0.889	0.914	0.827	1.199	1.524	1.163	0.39274	1.017	0.995	1.048	0.955	1.027	1.031	0.865	1.071	1.323	1.112	0.866	0.887	0.778	1.237	1.492	1.138	0.45676
P67936	197	K	Tropomyosin alpha-4 chain	TPM4	1	0.0267592	66.692	LK(1)EAETR	2	-1.0401	2	0.781	0.697	0.795	1.048	1.247	1.329	0.743	0.559	0.601	0.627	0.0048577	1.1	0.962	1.097	0.868	1.005	1.021	0.71	0.725	0.725	1.207	1.241	1.302	0.588	0.584	0.557	0.576	1.93051e-05
P67936	153	K	Tropomyosin alpha-4 chain	TPM4	1	1.57824e-22	178.01	AEVSELK(1)CGDLEEELK	3	0.21741	1	0.899	0.935	1.253	0.944	1.019	1.065	0.95	0.917	1.183	1.019	0.93744	1.1	0.962	1.097	0.868	1.005	1.021	0.817	0.972	1.142	1.088	1.014	1.043	0.751	0.959	1.095	0.932	0.46702
P67936	184	K	Tropomyosin alpha-4 chain	TPM4	1	0.000862602	91.961	EDK(1)YEEEIK	3	1.4177	3	0.781	0.752	1.043	1.129	1.008	1.27	0.691	0.746	0.826	0.756	0.080536	1.1	0.962	1.097	0.868	1.005	1.021	0.71	0.782	0.951	1.301	1.003	1.244	0.546	0.78	0.764	0.689	0.033457
P67936	212	K	Tropomyosin alpha-4 chain	TPM4	1	0.00334445	84.568	TVAK(1)LEK	3	-0.46674	3	0.888	0.795	1.147	1.089	0.996	1.135	0.812	0.798	1.017	0.879	0.29212	1.1	0.962	1.097	0.868	1.005	1.021	0.807	0.826	1.046	1.255	0.991	1.112	0.643	0.834	0.941	0.798	0.100501
P67936	215	K	Tropomyosin alpha-4 chain	TPM4	1	2.55671e-05	105.65	LEK(1)TIDDLEEK	3	0.36596	1	0.929	0.921	0.961	1.038	1.099	1.088	0.892	0.838	0.889	0.872	0.0032837	1.1	0.962	1.097	0.868	1.005	1.021	0.845	0.957	0.876	1.196	1.094	1.066	0.707	0.875	0.822	0.798	0.0112969
P67936	169	K	Tropomyosin alpha-4 chain	TPM4	1	3.46809e-06	107.5	NVTNNLK(1)SLEAASEK	3	0.36351	1	0.767	0.987	1.839	0.943	0.843	0.913	0.811	1.17	2.025	1.331	0.49442	1.1	0.962	1.097	0.868	1.005	1.021	0.697	1.026	1.676	1.086	0.839	0.894	0.642	1.223	1.875	1.206	0.6531
P67936	177	K	Tropomyosin alpha-4 chain	TPM4	0.986666	5.31599e-09	91.276	SLEAASEK(0.987)YSEK(0.013)EDKYEEEIK	4	-1.0486	1	0.866	0.751	1.204	0.897	1.21	1.125	0.963	0.62	1.075	0.873	0.42354	1.1	0.962	1.097	0.868	1.005	1.021	0.787	0.781	1.098	1.033	1.204	1.102	0.762	0.649	0.996	0.798	0.122179
P67936	100	K	Tropomyosin alpha-4 chain	TPM4	1	0.000660939	111.01	AMK(1)DEEK	2	2.1194	5	0.759	0.798	0.799	1.11	1.129	1.321	0.683	0.707	0.609	0.662	0.0021016	1.1	0.962	1.097	0.868	1.005	1.021	0.69	0.83	0.728	1.279	1.123	1.294	0.539	0.739	0.563	0.608	0.0021995
P67936	195	K	Tropomyosin alpha-4 chain	TPM4	1	0.0218013	69.598	LLSDK(1)LK	2	0.23458	1	0.86	0.958	1.634	0.874	0.969	0.941	0.982	0.99	1.746	1.24	0.47586	1.1	0.962	1.097	0.868	1.005	1.021	0.782	0.996	1.49	1.007	0.964	0.922	0.777	1.033	1.616	1.13	0.6929
P68871	83	K	Hemoglobin subunit beta	HBB	1	6.37334e-132	289.7	VLGAFSDGLAHLDNLK(1)GTFATLSELHCDK	4	0.55418	10	0.969	2.23	0.45	0.819	0.746	0.966	1.18	2.987	0.468	1.442	0.74024	1.045	1.924	1.141	0.749	0.64	0.822	0.927	1.159	0.394	1.093	1.166	1.175	0.848	0.994	0.335	0.722	0.32962
P68871	9	K	Hemoglobin subunit beta	HBB	1	4.70545e-17	151.8	VHLTPEEK(1)SAVTALWGK	2	1.0832	6	0.868	1.599	1.555	0.826	0.683	0.829	1.047	2.34	1.884	1.72	0.071456	1.045	1.924	1.141	0.749	0.64	0.822	0.831	0.831	1.363	1.103	1.067	1.009	0.753	0.779	1.351	0.952	0.68828
P68871	60	K	Hemoglobin subunit beta	HBB	1	8.78507e-55	224.89	FFESFGDLSTPDAVMGNPK(1)VK	3	1.8894	22	0.972	2.087	1.276	0.659	0.658	0.752	1.47	3.173	1.706	2.095	0.0388	1.045	1.924	1.141	0.749	0.64	0.822	0.93	1.085	1.118	0.88	1.028	0.915	1.057	1.055	1.222	1.11	0.23408
P68871	18	K	Hemoglobin subunit beta	HBB	1	7.83821e-42	202.66	SAVTALWGK(1)VNVDEVGGEALGR	3	0.094989	22	0.932	1.761	1.38	0.866	0.637	0.782	1.073	2.762	1.776	1.782	0.055175	1.045	1.924	1.141	0.749	0.64	0.822	0.892	0.915	1.209	1.156	0.995	0.951	0.772	0.92	1.271	0.972	0.77796
P68871	145	K	Hemoglobin subunit beta	HBB	1	7.137e-36	210.79	VVAGVANALAHK(1)YH	3	-0.53583	15	0.822	1.921	1.444	0.78	0.641	0.787	1.05	2.997	1.847	1.896	0.085917	1.045	1.924	1.141	0.749	0.64	0.822	0.787	0.998	1.266	1.041	1.002	0.957	0.756	0.996	1.323	1.017	0.99302
P68871	96	K	Hemoglobin subunit beta	HBB	1	7.50535e-55	218.72	GTFATLSELHCDK(1)LHVDPENFR	3	3.5392	9	0.866	1.913	0.871	0.906	0.679	0.983	0.954	2.82	0.89	1.421	0.36832	1.045	1.924	1.141	0.749	0.64	0.822	0.829	0.994	0.763	1.21	1.061	1.196	0.685	0.937	0.638	0.746	0.028399
P68871	62	K	Hemoglobin subunit beta	HBB	1	0.00343189	86.794	VK(1)AHGK(1)K	2	0.6656	2	0.806	1.56	1.2	0.929	0.887	0.862	0.864	1.758	1.401	1.332	0.32328	1.045	1.924	1.141	0.749	0.64	0.822	0.771	0.811	1.052	1.24	1.386	1.049	0.622	0.585	1.003	0.717	0.055701
P68871	133	K	Hemoglobin subunit beta	HBB	1	1.96959e-10	80.412	EFTPPVQAAYQK(1)VVAGVANALAHK	3	-1.9763	1												1.045	1.924	1.141	0.749	0.64	0.822
P69892	60	K	Hemoglobin subunit gamma-2	HBG2	1	0.000315714	58.848	FFDSFGNLSSASAIMGNPK(1)VK	4	-0.43886	1												0.986	0.926	1.339	0.871	0.948	1.074
P69892	77	K	Hemoglobin subunit gamma-2	HBG2	1	1.22797e-21	169.15	VLTSLGDAIK(1)HLDDLK	3	-0.98029	1	1.193	1.257	0.974	1.052	0.842	0.85	1.131	1.491	1.152	1.248	0.106678	0.986	0.926	1.339	0.871	0.948	1.074	1.21	1.357	0.727	1.208	0.888	0.791	1.002	1.528	0.919	1.141	0.6463
P69892	83	K	Hemoglobin subunit gamma-2	HBG2	1	7.72314e-11	124.63	HLDDLK(1)GTFAQLSELHCDK	4	0.041531	1	0.989	1.253	1.404	1.109	0.792	0.731	0.889	1.581	1.931	1.385	0.112982	0.986	0.926	1.339	0.871	0.948	1.074	1.003	1.353	1.049	1.273	0.835	0.681	0.788	1.62	1.54	1.221	0.3362
P69892	62	K	Hemoglobin subunit gamma-2	HBG2	1	0.00343189	86.794	VK(1)AHGK(1)K	2	0.6656	2	0.806	1.56	1.2	0.929	0.887	0.862	0.864	1.758	1.401	1.332	0.32328	0.986	0.926	1.339	0.871	0.948	1.074	0.817	1.685	0.896	1.067	0.936	0.803	0.766	1.8	1.116	1.211	0.58486
P69892	96	K	Hemoglobin subunit gamma-2	HBG2	1	5.44861e-10	99.11	GTFAQLSELHCDK(1)LHVDPENFK	4	-0.91336	1	0.925	1.973	0.87	1.234	0.582	0.693	0.747	3.387	1.261	1.502	0.32842	0.986	0.926	1.339	0.871	0.948	1.074	0.938	2.131	0.65	1.417	0.614	0.645	0.662	3.471	1.008	1.39	0.56224
P69905	57	K	Hemoglobin subunit alpha	HBA1	1	2.80856e-63	233.49	TYFPHFDLSHGSAQVK(1)GHGK(1)K	4	0.079327	20	0.965	1.748	0.907	0.885	0.789	0.919	1.087	2.214	0.992	1.396	0.24756	1.009	1.813	1.175	0.741	0.674	0.821	0.956	0.964	0.772	1.194	1.171	1.119	0.801	0.823	0.69	0.773	0.025039
P69905	61	K	Hemoglobin subunit alpha	HBA1	1	1.68425e-41	199.99	TYFPHFDLSHGSAQVK(1)GHGK(1)K	4	0.079327	3	0.947	1.263	0.93	0.979	0.961	1.026	0.964	1.313	0.911	1.059	0.66426	1.009	1.813	1.175	0.741	0.674	0.821	0.939	0.697	0.791	1.321	1.426	1.25	0.711	0.489	0.633	0.607	0.0058984
P69905	91	K	Hemoglobin subunit alpha	HBA1	1	3.14293e-74	227.33	VADALTNAVAHVDDMPNALSALSDLHAHK(1)LR	3	-0.35087	26	0.788	1.654	1.417	0.913	0.676	0.872	0.86	2.447	1.634	1.568	0.167936	1.009	1.813	1.175	0.741	0.674	0.821	0.781	0.912	1.206	1.232	1.003	1.062	0.634	0.909	1.136	0.879	0.3735
P69905	17	K	Hemoglobin subunit alpha	HBA1	1	1.1137e-34	184.62	TNVK(1)AAWGK(1)VGAHAGEYGAEALER	3	-0.23052	10	1.018	2.008	1.207	0.871	0.319	0.929	1.165	6.297	1.305	1.998	0.13436	1.009	1.813	1.175	0.741	0.674	0.821	1.009	1.108	1.027	1.175	0.473	1.132	0.859	2.342	0.907	1.131	0.57114
P69905	12	K	Hemoglobin subunit alpha	HBA1	1	3.43874e-31	166.22	VLSPADK(1)TNVK(1)AAWGK	3	0.78769	22	0.953	1.675	1.093	0.861	0.793	0.878	1.103	2.113	1.252	1.47	0.108144	1.009	1.813	1.175	0.741	0.674	0.821	0.944	0.924	0.93	1.162	1.177	1.069	0.812	0.785	0.87	0.821	0.0031184
P69905	8	K	Hemoglobin subunit alpha	HBA1	1	4.50004e-11	139.58	VLSPADK(1)TNVK(1)AAWGK	3	0.78769	6	0.917	1.595	1.271	0.845	0.755	0.895	1.083	2.113	1.427	1.516	0.079479	1.009	1.813	1.175	0.741	0.674	0.821	0.909	0.88	1.082	1.14	1.12	1.09	0.797	0.786	0.993	0.857	0.07292
P69905	62	K	Hemoglobin subunit alpha	HBA1	1	6.86688e-51	192.22	K(1)VADALTNAVAHVDDMPNALSALSDLHAHK(1)LR	5	0.40724	12	0.836	1.815	1.345	0.799	0.664	0.877	1.042	2.736	1.541	1.708	0.109318	1.009	1.813	1.175	0.741	0.674	0.821	0.829	1.001	1.145	1.078	0.985	1.068	0.769	1.016	1.072	0.95	0.57958
P69905	140	K	Hemoglobin subunit alpha	HBA1	1	1.41197e-35	205.62	FLASVSTVLTSK(1)YR	2	-0.32176	4	0.868	2.034	1.861	0.737	0.417	0.638	1.173	4.87	2.931	2.658	0.042462	1.009	1.813	1.175	0.741	0.674	0.821	0.86	1.122	1.584	0.995	0.619	0.777	0.864	1.813	2.039	1.491	0.158636
P78371	272	K	T-complex protein 1 subunit beta	CCT2	1	0.0011483	78.903	VAEIEHAEK(1)EK	3	0.39216	1												1.051	1.046	1.078	0.926	0.987	1.012
P78371	176	K	T-complex protein 1 subunit beta	CCT2	1	4.16178e-10	153.74	LLTHHK(1)DHFTK	3	-0.18307	2	0.829	0.935	0.901	1.028	1.152	1.156	0.804	0.812	0.782	0.799	0.0128811	1.051	1.046	1.078	0.926	0.987	1.012	0.789	0.894	0.836	1.11	1.167	1.142	0.711	0.766	0.732	0.737	0.00140085
P78417	198	K	Glutathione S-transferase omega-1	GSTO1	1	0.0204407	43.761	LNECVDHTPK(1)LK	3	1.875	1	0.956	0.961	0.765	0.975	1.161	1.165	0.979	0.828	0.66	0.812	0.092837	1.17	0.998	0.962	1.137	0.975	0.897	0.817	0.963	0.795	0.858	1.191	1.299	0.952	0.809	0.612	0.769	0.147162
P78417	160	K	Glutathione S-transferase omega-1	GSTO1	1	0.00025731	93.178	LEEVLTNK(1)K	3	0.48458	1												1.17	0.998	0.962	1.137	0.975	0.897
P78417	65	K	Glutathione S-transferase omega-1	GSTO1	1	0.000416087	91.549	NKPEWFFK(1)K	3	-0.20953	1	0.919	0.807	0.979	1.152	1.149	1.019	0.796	0.702	0.966	0.815	0.041644	1.17	0.998	0.962	1.137	0.975	0.897	0.785	0.809	1.018	1.013	1.178	1.136	0.775	0.687	0.896	0.785	0.058164
P98160	1414	K	Basement membrane-specific heparan sulfate proteoglycan core protein	HSPG2	1	0.00282994	80.438	VAAYGGK(1)LR	2	-0.2781	1	0.755	0.821	1.16	1.017	1.009	1.263	0.741	0.813	0.923	0.832	0.26226	0.975	0.852	1.002	0.932	1.039	1.16	0.774	0.964	1.158	1.091	0.971	1.089	0.709	0.993	1.063	0.919	0.47606
Q00169	199	K	Phosphatidylinositol transfer protein alpha isoform	PITPNA	1	0.00987202	81.296	LVTVK(1)FK	2	-0.65761	1												0.99	1.035	0.856	1.137	1.061	1.026
Q00325	209	K	Phosphate carrier protein, mitochondrial	SLC25A3	1	0.000768739	98.048	MYK(1)EEGLK	3	0.24473	2	0.82	0.929	1.172	1.06	1.053	1.053	0.772	0.882	1.119	0.923	0.4736	0.95	0.911	1.011	1.076	1.004	1.06	0.863	1.02	1.159	0.985	1.049	0.993	0.876	0.972	1.167	1.005	0.9838
Q00325	206	K	Phosphate carrier protein, mitochondrial	SLC25A3	1	0.00471093	84.615	DAAPK(1)MYK	2	-0.479	1	0.687	0.849	0.871	1.293	1.103	1.157	0.53	0.769	0.756	0.677	0.0114588	0.95	0.911	1.011	1.076	1.004	1.06	0.723	0.932	0.862	1.202	1.099	1.092	0.601	0.848	0.789	0.742	0.020243
Q00610	1034	K	Clathrin heavy chain 1	CLTC	1	4.24177e-05	97.45	NLQNLLILTAIK(1)ADR	3	-0.72485	1												0.994	1.031	0.972	1.029	1.002	1.023
Q00610	1074	K	Clathrin heavy chain 1	CLTC	1	1.56835e-31	179.17	K(1)FDVNTSAVQVLIEHIGNLDR	3	0.16753	1	1.043	0.903	1.023	1.148	0.837	1.107	0.906	1.08	0.928	0.96	0.7784	0.994	1.031	0.972	1.029	1.002	1.023	1.049	0.876	1.052	1.116	0.835	1.082	0.94	1.049	0.972	0.982	0.90474
Q00610	367	K	Clathrin heavy chain 1	CLTC	1	1.68885e-07	116.86	K(1)FNALFAQGNYSEAAK	3	0.25958	1	0.808	1.174	1.227	1.018	0.941	0.99	0.791	1.249	1.247	1.088	0.63842	0.994	1.031	0.972	1.029	1.002	1.023	0.813	1.139	1.262	0.989	0.939	0.968	0.822	1.213	1.304	1.11	0.58016
Q00610	1392	K	Clathrin heavy chain 1	CLTC	1	0.0110518	65.043	EGQFK(1)DIITK	2	0.061357	1	0.775	0.916	1.19	1.067	1.036	1.094	0.725	0.885	1.092	0.901	0.44212	0.994	1.031	0.972	1.029	1.002	1.023	0.78	0.888	1.224	1.037	1.034	1.069	0.752	0.859	1.145	0.921	0.53228
Q00610	506	K	Clathrin heavy chain 1	CLTC	1	0.00856024	97.071	IVLYAK(1)K	2	0.11061	1												0.994	1.031	0.972	1.029	1.002	1.023
Q00610	764	K	Clathrin heavy chain 1	CLTC	1	0.0145806	76.679	NFLK(1)EAK	2	-0.25823	1	0.815	1.05	1.129	1.083	1.005	1.021	0.75	1.044	1.113	0.963	0.66928	0.994	1.031	0.972	1.029	1.002	1.023	0.82	1.018	1.162	1.052	1.003	0.998	0.779	1.015	1.164	0.983	0.80344
Q00610	1254	K	Clathrin heavy chain 1	CLTC	1	0.000521598	85.909	TWK(1)EVCFACVDGK	3	0.058065	1	0.966	1.029	1.132	1.054	0.916	1.019	0.914	1.122	1.117	1.046	0.51372	0.994	1.031	0.972	1.029	1.002	1.023	0.972	0.998	1.165	1.024	0.914	0.996	0.949	1.092	1.17	1.069	0.38618
Q00610	1331	K	Clathrin heavy chain 1	CLTC	0.999981	0.00682287	76.134	FKPQK(1)MR	3	2.0243	2	0.944	0.906	0.863	1.073	1.12	1.1	0.877	0.807	0.789	0.824	0.0025013	0.994	1.031	0.972	1.029	1.002	1.023	0.95	0.879	0.888	1.043	1.118	1.075	0.911	0.786	0.826	0.84	0.0051964
Q00610	1501	K	Clathrin heavy chain 1	CLTC	1	0.000131598	101.71	LEK(1)HELIEFR	3	0.29868	1	0.935	0.883	1.401	1.077	1.019	0.863	0.866	0.867	1.632	1.088	0.69812	0.994	1.031	0.972	1.029	1.002	1.023	0.941	0.856	1.441	1.047	1.017	0.844	0.899	0.842	1.707	1.113	0.64938
Q00796	339	K	Sorbitol dehydrogenase	SORD	1	0.000183425	96.143	ALEAFETFK(1)K	3	-0.59746	1	0.731	1.116	0.797	1.151	1.075	1.132	0.634	1.038	0.707	0.787	0.189422	0.846	0.956	0.808	1.189	1.095	1.157	0.864	1.167	0.986	0.968	0.982	0.978	0.893	1.188	1.008	1.03	0.82136
Q00839	352	K	Heterogeneous nuclear ribonucleoprotein U	HNRNPU	1	0.00111301	66.004	HLYTK(1)DIDIHEVR	4	-4.3911	1	0.961	1.173	1.182	1.083	0.825	0.946	0.885	1.421	1.257	1.162	0.21744	1.017	0.951	0.831	1.141	1.085	0.991	0.945	1.233	1.422	0.949	0.76	0.955	0.996	1.622	1.489	1.351	0.107223
Q01082	124	K	Spectrin beta chain, non-erythrocytic 1	SPTBN1	1	0.0215912	59.067	ALQFLK(1)EQR	2	-1.2115	1												1.125	1.038	1.236	0.981	0.907	0.882
Q01082	659	K	Spectrin beta chain, non-erythrocytic 1	SPTBN1	1	0.000302105	94.487	EK(1)ILSSDDYGK	2	0.72821	3	1.032	1.035	1.155	1.111	0.884	0.929	0.926	1.17	1.25	1.102	0.27034	1.125	1.038	1.236	0.981	0.907	0.882	0.917	0.997	0.934	1.133	0.975	1.053	0.809	1.023	0.887	0.901	0.109577
Q01082	463	K	Spectrin beta chain, non-erythrocytic 1	SPTBN1	1	3.31312e-06	107.5	K(1)HEAIETDIAAYEER	3	0.014928	1	0.451	0.887	0.571	2.207	0.638	1.122	0.203	1.39	0.512	0.481	0.190864	1.125	1.038	1.236	0.981	0.907	0.882	0.401	0.855	0.462	2.25	0.703	1.272	0.178	1.216	0.363	0.407	0.106683
Q01082	1354	K	Spectrin beta chain, non-erythrocytic 1	SPTBN1	1	0.000605332	113.62	EK(1)LTGLHK	2	0.23812	3	0.887	0.896	1.111	1.16	1.057	0.971	0.762	0.848	1.15	0.908	0.32854	1.125	1.038	1.236	0.981	0.907	0.882	0.788	0.863	0.899	1.182	1.165	1.101	0.667	0.741	0.817	0.74	0.0024559
Q01082	593	K	Spectrin beta chain, non-erythrocytic 1	SPTBN1	1	9.77911e-13	96.504	GVNASAQK(1)FATDGEGYKPCDPQVIR	4	0.61586	1	0.82	1.028	1.186	1.348	0.903	0.855	0.607	1.137	1.396	0.977	0.94402	1.125	1.038	1.236	0.981	0.907	0.882	0.729	0.99	0.96	1.374	0.996	0.969	0.531	0.994	0.991	0.802	0.21862
Q01082	1913	K	Spectrin beta chain, non-erythrocytic 1	SPTBN1	1	0.00556231	74.6	LVDTGDK(1)FR	2	0.65073	1	0.754	1.194	1.38	1.094	0.821	0.959	0.688	1.455	1.446	1.158	0.57492	1.125	1.038	1.236	0.981	0.907	0.882	0.67	1.15	1.117	1.115	0.905	1.087	0.601	1.271	1.028	0.945	0.68832
Q01082	1693	K	Spectrin beta chain, non-erythrocytic 1	SPTBN1	1	0.0394083	44.349	RGK(1)LDER	3	0.2004	1												1.125	1.038	1.236	0.981	0.907	0.882
Q01082	2064	K	Spectrin beta chain, non-erythrocytic 1	SPTBN1	1	0.0305062	41.422	RHEAFEK(1)SAATWDER	3	1.0171	1												1.125	1.038	1.236	0.981	0.907	0.882
Q01082	1312	K	Spectrin beta chain, non-erythrocytic 1	SPTBN1	1	1.3713e-07	152.34	NLHSK(1)WLK	2	0.15014	2	1.002	0.955	1.205	1.077	0.972	0.928	0.927	0.982	1.305	1.062	0.53108	1.125	1.038	1.236	0.981	0.907	0.882	0.891	0.92	0.975	1.098	1.072	1.052	0.811	0.858	0.927	0.865	0.0074392
Q01082	1011	K	Spectrin beta chain, non-erythrocytic 1	SPTBN1	1	4.30022e-10	131.66	DLVAIEAK(1)LSDLQK	3	-0.52987	1	0.954	0.78	1.453	1.107	0.983	0.893	0.859	0.793	1.635	1.068	0.86306	1.125	1.038	1.236	0.981	0.907	0.882	0.848	0.751	1.176	1.128	1.084	1.012	0.752	0.693	1.162	0.861	0.29074
Q01082	1878	K	Spectrin beta chain, non-erythrocytic 1	SPTBN1	1	0.000633041	64.04	LQAAYAGDK(1)ADDIQK	3	-0.1801	1												1.125	1.038	1.236	0.981	0.907	0.882
Q01082	2215	K	Spectrin beta chain, non-erythrocytic 1	SPTBN1	0.999996	0.00868514	58.172	KHEWEAHNK(1)K	3	1.5519	1	0.835	1.005	1.421	0.986	0.953	0.981	0.844	1.055	1.455	1.117	0.63784	1.125	1.038	1.236	0.981	0.907	0.882	0.742	0.968	1.15	1.005	1.051	1.112	0.738	0.921	1.034	0.903	0.42022
Q01082	1632	K	Spectrin beta chain, non-erythrocytic 1	SPTBN1	1	0.000875614	71.08	AKDEQSAVSMLK(1)K	3	-0.66118	1	1.076	0.999	0.902	1.153	1.015	0.929	0.931	0.985	0.977	0.961	0.66168	1.125	1.038	1.236	0.981	0.907	0.882	0.956	0.962	0.73	1.175	1.119	1.053	0.814	0.86	0.693	0.791	0.066444
Q01082	62	K	Spectrin beta chain, non-erythrocytic 1	SPTBN1	1	1.51522e-05	110.38	TFTK(1)WVNSHLAR	3	-0.43133	1	0.686	1.403	1.316	1.189	0.723	0.909	0.575	1.937	1.455	1.207	0.58314	1.125	1.038	1.236	0.981	0.907	0.882	0.61	1.352	1.065	1.212	0.797	1.031	0.503	1.696	1.033	0.996	0.88232
Q01082	1485	K	Spectrin beta chain, non-erythrocytic 1	SPTBN1	0.999944	7.96087e-05	85.469	KHNLLASK(1)EIHQFNR	4	-0.13854	1	0.92	0.967	1.09	1.177	0.923	1.014	0.78	1.046	1.081	0.956	0.65014	1.125	1.038	1.236	0.981	0.907	0.882	0.818	0.932	0.882	1.2	1.018	1.15	0.682	0.916	0.767	0.781	0.0167649
Q01518	81	K	Adenylyl cyclase-associated protein 1	CAP1	1	1.15032e-09	131.69	HAEMVHTGLK(1)LER	3	-0.85462	2	0.737	1.01	1.054	1.168	0.926	1.155	0.629	1.09	0.917	0.862	0.3173	0.966	0.883	0.875	1.005	1.11	1.081	0.763	1.144	1.205	1.162	0.834	1.068	0.657	1.372	1.128	1.016	0.97706
Q01518	173	K	Adenylyl cyclase-associated protein 1	CAP1	0.994402	0.0367669	43.442	EYK(0.994)DVDK(0.006)K	3	-0.7936	1	0.859	0.852	0.943	1.012	1.236	1.105	0.847	0.688	0.858	0.792	0.025185	0.966	0.883	0.875	1.005	1.11	1.081	0.889	0.965	1.078	1.007	1.114	1.022	0.883	0.866	1.055	0.933	0.32652
Q01518	71	K	Adenylyl cyclase-associated protein 1	CAP1	1	1.32366e-07	104.88	EIGGDVQK(1)HAEMVHTGLK	4	-0.70415	1												0.966	0.883	0.875	1.005	1.11	1.081
Q01518	376	K	Adenylyl cyclase-associated protein 1	CAP1	1	9.38879e-05	102.4	INSITVDNCK(1)K	3	1.0055	1	0.907	0.951	1.06	1.009	1.064	1.076	0.896	0.893	0.991	0.927	0.195595	0.966	0.883	0.875	1.005	1.11	1.081	0.939	1.077	1.211	1.004	0.959	0.995	0.935	1.123	1.217	1.091	0.33548
Q01518	178	K	Adenylyl cyclase-associated protein 1	CAP1	1	0.00341051	89.698	K(1)HVDWVK	2	0.012019	3	0.88	0.738	0.887	1.013	1.307	1.14	0.867	0.564	0.782	0.724	0.027782	0.966	0.883	0.875	1.005	1.11	1.081	0.911	0.836	1.014	1.008	1.177	1.055	0.904	0.71	0.961	0.852	0.090083
Q01518	279	K	Adenylyl cyclase-associated protein 1	CAP1	1	0.00217931	71.221	HVSDDMK(1)THK	3	1.5536	1	0.832	0.935	0.768	1.141	1.001	1.274	0.727	0.934	0.606	0.742	0.030143	0.966	0.883	0.875	1.005	1.11	1.081	0.861	1.059	0.878	1.135	0.902	1.179	0.759	1.174	0.745	0.87	0.26826
Q01813	737	K	ATP-dependent 6-phosphofructokinase, platelet type	PFKP	1	3.20404e-30	143.04	K(1)QTDFEHR	3	1.5767	1												0.623	0.774	0.796	1.096	1.216	1.354
Q01831	921	K	DNA repair protein complementing XP-C cells	XPC	0.999888	0.0175327	47.849	LKGGPK(1)K	3	0.85337	1
Q01995	21	K	Transgelin	TAGLN	1	0.00135745	94.584	K(1)YDEELEER	2	0.6041	6	0.858	1.066	1.115	0.898	1.049	1.108	0.953	1.016	1.013	0.995	0.9435	1.053	0.915	0.939	0.88	1.061	1.12	0.815	1.165	1.187	1.02	0.989	0.989	0.799	1.178	1.2	1.056	0.77212
Q01995	64	K	Transgelin	TAGLN	1	5.43145e-08	110.74	NGVILSK(1)LVNSLYPDGSK	3	0.38784	1	1.08	0.881	1.258	0.88	1.001	1.031	1.223	0.88	1.225	1.105	0.465	1.053	0.915	0.939	0.88	1.061	1.12	1.026	0.963	1.34	1	0.943	0.921	1.026	1.021	1.455	1.162	0.2485
Q01995	108	K	Transgelin	TAGLN	1	6.77287e-48	207.54	AAEDYGVIK(1)TDMFQTVDLFEGK	4	0.55812	2	1.072	0.66	1.311	0.893	1.077	1.081	1.197	0.613	1.219	0.997	0.8671	1.053	0.915	0.939	0.88	1.061	1.12	1.018	0.721	1.396	1.015	1.015	0.965	1.003	0.71	1.447	1.047	0.96288
Q01995	160	K	Transgelin	TAGLN	1	0.00204291	89.752	KAQEHK(1)R	4	-0.74784	3	1.047	0.833	0.704	0.945	1.255	1.166	1.103	0.663	0.607	0.768	0.1314	1.053	0.915	0.939	0.88	1.061	1.12	0.994	0.91	0.75	1.074	1.183	1.041	0.926	0.769	0.72	0.805	0.072119
Q01995	17	K	Transgelin	TAGLN	1	0.00429954	74.464	EVQSK(1)IEK	2	-0.55513	2	0.949	1.055	0.816	0.875	1.184	1.137	1.082	0.891	0.721	0.882	0.36898	1.053	0.915	0.939	0.88	1.061	1.12	0.901	1.153	0.869	0.994	1.116	1.015	0.906	1.033	0.856	0.935	0.48462
Q01995	121	K	Transgelin	TAGLN	1	9.57926e-63	231.06	TDMFQTVDLFEGK(1)DMAAVQR	3	1.0192	9	1.011	0.917	1.002	0.88	1.156	1.088	1.145	0.794	0.926	0.938	0.54488	1.053	0.915	0.939	0.88	1.061	1.12	0.96	1.002	1.067	1	1.09	0.971	0.96	0.919	1.099	0.99	0.83582
Q01995	172	K	Transgelin	TAGLN	1	3.10825e-13	127.16	EFTESQLQEGK(1)HVIGLQMGSNR	3	0.054513	1	0.98	1.177	1.723	0.871	0.767	0.817	1.122	1.533	2.119	1.58	0.064599	1.053	0.915	0.939	0.88	1.061	1.12	0.931	1.286	1.835	0.99	0.723	0.729	0.94	1.779	2.517	1.659	0.096597
Q01995	99	K	Transgelin	TAGLN	1	1.76349e-17	147.06	QMEQVAQFLK(1)AAEDYGVIK	3	0.59835	9	0.917	0.94	1.124	0.842	1.204	1.057	1.086	0.781	1.07	0.961	0.79774	1.053	0.915	0.939	0.88	1.061	1.12	0.871	1.027	1.197	0.957	1.135	0.944	0.91	0.905	1.268	1.019	0.9013
Q01995	154	K	Transgelin	TAGLN	1	0.00155313	77.662	GDPNWFMK(1)K	3	-0.32761	4	1.048	1.083	1.105	0.825	1.037	1.029	1.266	1.044	1.08	1.119	0.19814	1.053	0.915	0.939	0.88	1.061	1.12	0.995	1.184	1.177	0.938	0.977	0.919	1.061	1.212	1.281	1.184	0.049802
Q01995	89	K	Transgelin	TAGLN	1	1.24305e-41	202.39	VPENPPSMVFK(1)QMEQVAQFLK	4	1.1347	6	0.968	0.846	1.022	0.874	1.195	1.13	1.106	0.707	0.909	0.887	0.36228	1.053	0.915	0.939	0.88	1.061	1.12	0.919	0.925	1.088	0.993	1.126	1.009	0.925	0.821	1.078	0.937	0.38454
Q01995	140	K	Transgelin	TAGLN	1	7.61781e-36	193.64	TLMALGSLAVTK(1)NDGHYR	3	-0.21096	14	0.851	1.018	1.832	0.846	0.841	0.915	1.002	1.209	2.013	1.422	0.33068	1.053	0.915	0.939	0.88	1.061	1.12	0.808	1.113	1.951	0.961	0.793	0.817	0.841	1.404	2.388	1.506	0.26164
Q02790	282	K	Peptidyl-prolyl cis-trans isomerase FKBP4	FKBP4	1	0.0213257	59.265	GTVYFK(1)EGK	2	2.8671	1	0.961	0.875	1.367	1.028	1.029	0.905	0.933	0.851	1.52	1.081	0.69046	1.079	1.083	0.982	0.994	0.967	0.925	0.891	0.808	1.392	1.034	1.064	0.978	0.862	0.759	1.423	1.005	0.90148
Q03135	39	K	Caveolin-1	CAV1	1	3.6224e-21	156.67	AMADELSEK(1)QVYDAHTK	4	0.51424	2	0.692	0.933	1.48	1.191	0.903	0.97	0.579	1.033	1.535	1.013	0.90738	0.869	0.859	0.943	1.165	0.96	1.156	0.796	1.086	1.569	1.022	0.941	0.839	0.779	1.154	1.87	1.232	0.4445
Q03135	57	K	Caveolin-1	CAV1	1	8.05151e-07	99.092	EIDLVNRDPK(1)HLNDDVVK	3	-0.067996	3	0.832	0.915	1.28	1.064	0.935	1.085	0.78	0.979	1.185	0.982	0.81796	0.869	0.859	0.943	1.165	0.96	1.156	0.957	1.065	1.357	0.913	0.974	0.939	1.048	1.093	1.445	1.196	0.184401
Q03135	47	K	Caveolin-1	CAV1	1	9.37525e-22	176.29	QVYDAHTK(1)EIDLVNRDPK	5	1.0941	6	0.833	0.982	1.363	1.061	0.898	1.018	0.783	1.093	1.347	1.068	0.77684	0.869	0.859	0.943	1.165	0.96	1.156	0.959	1.143	1.445	0.911	0.935	0.881	1.053	1.222	1.64	1.301	0.173659
Q03135	5	K	Caveolin-1	CAV1	1	0.00455854	54.74	SGGK(1)YVDSEGHLYTVPIR	3	0.21545	1	0.681	1.282	1.544	1.221	0.682	0.86	0.555	1.878	1.806	1.269	0.52104	0.869	0.859	0.943	1.165	0.96	1.156	0.784	1.492	1.637	1.048	0.71	0.744	0.748	2.101	2.2	1.564	0.189557
Q03252	81	K	Lamin-B2	LMNB2	1	0.00464244	73.881	ISEK(1)EEVTTR	2	0.65136	1	0.809	1.079	0.816	1.301	1.026	0.998	0.62	1.053	0.822	0.813	0.174624	0.984	1.001	1.056	1.061	1.026	0.949	0.822	1.078	0.773	1.226	1	1.052	0.67	1.078	0.735	0.815	0.151284
Q03252	186	K	Lamin-B2	LMNB2	1	0.000309426	71.08	AQLAK(1)AEDGHAVAK	3	0.35625	1	0.914	0.791	1.192	1.255	0.926	1.005	0.727	0.855	1.192	0.909	0.53784	0.984	1.001	1.056	1.061	1.026	0.949	0.929	0.79	1.129	1.183	0.903	1.059	0.785	0.875	1.066	0.906	0.4681
Q03252	195	K	Lamin-B2	LMNB2	1	0.0033702	85.813	AEDGHAVAK(1)K	2	-4.0826	1	0.821	0.826	1.005	1.299	1.035	1.04	0.63	0.797	0.97	0.786	0.074997	0.984	1.001	1.056	1.061	1.026	0.949	0.834	0.825	0.952	1.224	1.009	1.096	0.681	0.818	0.869	0.784	0.028855
Q03701	691	K	CCAAT/enhancer-binding protein zeta	CEBPZ	1	0.0185963	45.952	GGK(1)QLNK	2	1.6405	1
Q04446	647	K	1,4-alpha-glucan-branching enzyme	GBE1	1	2.87178e-07	105.06	FK(1)IVLDSDAAEYGGHQR	3	-0.24351	1	0.95	1.101	1.78	0.972	0.705	0.824	0.975	1.563	2.172	1.532	0.132578	0.941	0.85	0.789	0.997	1.151	1.133	1.01	1.295	2.256	0.975	0.613	0.727	1.036	2.113	3.103	1.97	0.079838
Q04760	151	K	Lactoylglutathione lyase	GLO1	0.876826	0.00549349	66.056	FVK(0.877)K(0.123)PDDGK	3	1.2078	2	0.922	0.998	0.996	1.148	0.973	1.031	0.801	1.025	0.972	0.925	0.23868	1.06	1.052	0.895	1.025	1.019	0.947	0.87	0.949	1.113	1.12	0.955	1.089	0.777	0.994	1.022	0.927	0.41634
Q04760	157	K	Lactoylglutathione lyase	GLO1	0.999167	0.0317374	46.406	K(0.001)PDDGK(0.999)MK	3	0.58262	1	0.945	0.69	0.637	1.379	1.162	1.092	0.683	0.593	0.585	0.625	0.026164	1.06	1.052	0.895	1.025	1.019	0.947	0.892	0.656	0.712	1.345	1.14	1.153	0.663	0.575	0.618	0.621	0.0105383
Q04760	148	K	Lactoylglutathione lyase	GLO1	1	0.00210255	71.153	RFEELGVK(1)FVK	3	-3.9176	1												1.06	1.052	0.895	1.025	1.019	0.947
Q04828	68	K	Aldo-keto reductase family 1 member C1	AKR1C1	1	0.0254265	56.551	SK(1)IADGSVK	2	0.57462	1	0.842	0.813	0.921	1.207	1.073	1.133	0.695	0.757	0.817	0.755	0.0050189	1.217	0.932	1.301	0.924	0.889	0.92	0.692	0.872	0.708	1.306	1.207	1.232	0.53	0.722	0.575	0.607	0.0028377
Q04917	77	K	14-3-3 protein eta	YWHAH	1	0.000728321	82.287	TMADGNEK(1)K	3	1.676	1	0.856	0.835	1.379	0.881	1.106	1.067	0.969	0.754	1.299	1.005	0.92516	0.932	0.769	0.784	0.973	1.238	1.277	0.918	1.086	1.759	0.905	0.893	0.836	1.014	1.216	2.104	1.429	0.24696
Q04917	142	K	14-3-3 protein eta	YWHAH	1	0.00279167	89.44	YLAEVASGEK(1)K	2	0.89759	1	0.841	0.943	1.359	0.942	1.021	1.037	0.891	0.924	1.318	1.048	0.86964	0.932	0.769	0.784	0.973	1.238	1.277	0.902	1.226	1.733	0.968	0.825	0.812	0.932	1.486	2.134	1.482	0.140323
Q05682	412	K	Caldesmon	CALD1	1	0.0318473	58.63	VEQK(1)IEGK	2	-0.43186	1	0.868	1.241	1.042	1.066	0.927	0.985	0.81	1.34	1.063	1.058	0.69034	0.824	0.868	0.842	0.989	1.277	1.116	1.053	1.43	1.238	1.078	0.726	0.883	0.977	1.97	1.402	1.385	0.083717
Q05682	443	K	Caldesmon	CALD1	1	0.0375515	60.91	GTK(1)VQAK	2	-0.3594	1	0.856	0.903	0.79	0.917	1.38	1.125	0.932	0.654	0.706	0.745	0.0856	0.824	0.868	0.842	0.989	1.277	1.116	1.039	1.04	0.938	0.927	1.081	1.008	1.121	0.962	0.931	1	0.98476
Q05682	239	K	Caldesmon	CALD1	1	0.00115182	45.639	NGQISSEEPK(1)QEEEREQGSDEISHHEK	5	-1.3258	1				0.784	1.028	0.886						0.824	0.868	0.842	0.989	1.277	1.116				0.793	0.805	0.794
Q05682	502	K	Caldesmon	CALD1	1	0.00106233	76.073	SQNGEFMTHK(1)LK	3	-0.67306	1												0.824	0.868	0.842	0.989	1.277	1.116
Q05682	262	K	Caldesmon	CALD1	1	0.00391639	87.258	MEEEDK(1)ER	2	2.3068	1	0.746	0.65	0.427	1.154	1.513	1.297	0.645	0.43	0.33	0.46	0.0125984	0.824	0.868	0.842	0.989	1.277	1.116	0.905	0.749	0.507	1.167	1.185	1.162	0.775	0.632	0.436	0.615	0.094804
Q05682	434	K	Caldesmon	CALD1	1	0.00616078	68.657	LQTAVLK(1)K	2	-0.20956	2	0.62	0.957	0.748	1.044	1.433	1.141	0.592	0.668	0.659	0.643	0.046044	0.824	0.868	0.842	0.989	1.277	1.116	0.752	1.103	0.888	1.056	1.122	1.022	0.712	0.983	0.869	0.857	0.22046
Q05682	416	K	Caldesmon	CALD1	1	0.00164958	84.479	IEGK(1)WVNEK	3	-0.62482	5	0.72	0.842	0.986	0.985	1.282	1.175	0.728	0.657	0.844	0.74	0.064044	0.824	0.868	0.842	0.989	1.277	1.116	0.874	0.97	1.171	0.996	1.004	1.053	0.878	0.966	1.112	0.988	0.83316
Q05682	522	K	Caldesmon	CALD1	1	9.62744e-17	143.83	ASVDTK(1)EAEGAPQVEAGK	3	-0.19585	1	0.682	1.071	0.695	1.172	1.244	1.1	0.58	0.861	0.635	0.696	0.064723	0.824	0.868	0.842	0.989	1.277	1.116	0.828	1.234	0.825	1.185	0.974	0.986	0.699	1.267	0.837	0.918	0.53584
Q05682	380	K	Caldesmon	CALD1	1	0.0240914	49.097	AEEEEK(1)AK	3	0.28557	1												0.824	0.868	0.842	0.989	1.277	1.116
Q05682	300	K	Caldesmon	CALD1	1	0.00132986	69.352	IEAEEK(1)AAAQER	3	0.23371	1	0.945	0.988	1.231	0.959	0.986	1.025	0.983	1.003	1.208	1.065	0.53578	0.824	0.868	0.842	0.989	1.277	1.116	1.147	1.138	1.462	0.97	0.772	0.918	1.182	1.474	1.593	1.409	0.033704
Q05682	587	K	Caldesmon	CALD1	1	0.000199438	94.692	RK(1)QEEADRK	4	1.5269	1	0.793	0.902	0.614	0.997	1.383	1.214	0.793	0.652	0.509	0.642	0.0392	0.824	0.868	0.842	0.989	1.277	1.116	0.962	1.039	0.729	1.008	1.083	1.088	0.954	0.959	0.67	0.859	0.21418
Q05682	553	K	Caldesmon	CALD1	1	0.000793575	78.401	RGETESEEFEK(1)LK	3	-3.1593	1	0.781	0.934	1.024	1.049	1.125	1.121	0.742	0.83	0.919	0.831	0.082639	0.824	0.868	0.842	0.989	1.277	1.116	0.948	1.076	1.216	1.061	0.881	1.004	0.893	1.221	1.211	1.1	0.36272
Q05682	479	K	Caldesmon	CALD1	1	0.0366896	53.013	EEVK(1)SFMDR	2	0.18788	1	0.786	0.978	2.029	0.781	0.825	0.938	1.004	1.185	2.174	1.491	0.33974	0.824	0.868	0.842	0.989	1.277	1.116	0.954	1.127	2.41	0.79	0.646	0.841	1.208	1.745	2.866	1.972	0.112985
Q05682	149	K	Caldesmon	CALD1	1	6.19936e-15	144.15	MQNDTAENETTEK(1)EEK	3	-0.31777	2	0.693	0.628	0.72	1.227	1.467	1.145	0.563	0.429	0.632	0.532	0.00173845	0.824	0.868	0.842	0.989	1.277	1.116	0.841	0.724	0.855	1.241	1.149	1.026	0.678	0.63	0.833	0.708	0.0108002
Q05682	577	K	Caldesmon	CALD1	1	0.00141928	93.345	K(1)VLEEEEQR	2	-0.53725	2	0.745	0.843	1.018	0.982	1.335	1.09	0.756	0.632	0.939	0.765	0.104185	0.824	0.868	0.842	0.989	1.277	1.116	0.904	0.971	1.209	0.993	1.045	0.977	0.91	0.929	1.237	1.023	0.87346
Q05682	390	K	Caldesmon	CALD1	1	0.00958876	76.221	NK(1)QLEEK	3	0.74074	2	0.463	1.023	0.574	1.548	0.957	1.307	0.298	1.068	0.441	0.54	0.076341	0.824	0.868	0.842	0.989	1.277	1.116	0.562	1.179	0.682	1.565	0.749	1.171	0.359	1.574	0.582	0.695	0.29616
Q05682	569	K	Caldesmon	CALD1	1	1.32525e-06	117.2	QQEAALELEELK(1)K	3	0.1434	1	0.81	0.88	1.009	1.005	1.191	1.127	0.804	0.739	0.9	0.812	0.061325	0.824	0.868	0.842	0.989	1.277	1.116	0.983	1.014	1.198	1.016	0.933	1.01	0.968	1.087	1.186	1.08	0.33518
Q05682	450	K	Caldesmon	CALD1	1	1.32541e-07	138.45	EK(1)LQEDKPTFK	4	-0.74801	2	0.687	0.802	0.802	0.978	1.394	1.255	0.701	0.575	0.643	0.632	0.0182386	0.824	0.868	0.842	0.989	1.277	1.116	0.834	0.924	0.952	0.989	1.092	1.125	0.843	0.846	0.846	0.845	0.039578
Q05682	382	K	Caldesmon	CALD1	1	0.000632075	111.82	AK(1)VEEQK	2	0.17444	2	0.788	0.731	1.109	0.899	1.4	1.092	0.874	0.523	1.02	0.775	0.2318	0.824	0.868	0.842	0.989	1.277	1.116	0.956	0.842	1.317	0.909	1.096	0.978	1.052	0.768	1.347	1.044	0.85446
Q05682	459	K	Caldesmon	CALD1	1	0.000158074	96.113	LQEDKPTFK(1)K	4	-1.033	3	0.682	0.652	0.747	0.922	1.609	1.258	0.739	0.406	0.598	0.549	0.025678	0.824	0.868	0.842	0.989	1.277	1.116	0.828	0.751	0.887	0.932	1.26	1.127	0.888	0.596	0.787	0.743	0.043857
Q05682	256	K	Caldesmon	CALD1	0.98608	2.00312e-08	81.357	EQGSDEISHHEK(0.986)MEEEDK(0.014)ER	4	0.0044277	2	0.93	0.663	0.749	1.243	1.001	1.311	0.746	0.662	0.574	0.659	0.030938	0.824	0.868	0.842	0.989	1.277	1.116	1.129	0.764	0.89	1.257	0.784	1.175	0.898	0.974	0.757	0.865	0.50246
Q05682	504	K	Caldesmon	CALD1	1	0.026159	42.788	LK(1)HTENTFSR	3	3.2015	1												0.824	0.868	0.842	0.989	1.277	1.116
Q05707	1152	K	Collagen alpha-1(XIV) chain	COL14A1	1	0.0282332	54.343	SQDDVNK(1)ISR	2	-0.88259	1	0.973	0.865	1.506	1.013	1.106	0.757	0.959	0.782	2	1.163	0.54718	1.092	0.958	1.122	1.102	1.012	0.811	0.891	0.903	1.342	0.919	1.093	0.933	0.97	0.826	1.438	1.065	0.76162
Q05707	1199	K	Collagen alpha-1(XIV) chain	COL14A1	1	1.24193e-05	109.16	HVFFVDDFDAFK(1)K	3	-0.74623	1	0.897	0.974	1.539	1.083	0.92	0.824	0.827	1.058	1.879	1.206	0.42598	1.092	0.958	1.122	1.102	1.012	0.811	0.821	1.017	1.372	0.983	0.909	1.016	0.835	1.119	1.35	1.104	0.63802
Q05707	1086	K	Collagen alpha-1(XIV) chain	COL14A1	1	0.0006249	108.47	TEFK(1)LNAYK	2	0.3679	2	0.844	0.721	1.616	1.114	1.135	0.774	0.756	0.635	2.099	1.052	0.99564	1.092	0.958	1.122	1.102	1.012	0.811	0.773	0.753	1.44	1.011	1.122	0.954	0.765	0.671	1.509	0.961	0.7149
Q06323	13	K	Proteasome activator complex subunit 1	PSME1	1	0.00294773	59.709	VQPEAQAK(1)VDVFR	3	-0.62292	1												0.978	1.112	0.96	1.082	1.044	0.873
Q06830	27	K	Peroxiredoxin-1	PRDX1	1	3.42774e-07	91.589	ATAVMPDGQFK(1)DISLSDYK	3	0.5739	2	0.772	1.109	1.739	0.943	0.872	0.862	0.817	1.271	2.028	1.352	0.40546	1.034	1.035	1.126	0.969	0.962	0.956	0.747	1.071	1.544	0.973	0.906	0.902	0.768	1.182	1.712	1.209	0.55854
Q06830	35	K	Peroxiredoxin-1	PRDX1	1	8.21801e-05	109.66	DISLSDYK(1)GK	3	-0.23949	1	0.802	0.866	1.322	0.978	1.124	1.024	0.818	0.771	1.297	0.956	0.6943	1.034	1.035	1.126	0.969	0.962	0.956	0.776	0.837	1.174	1.009	1.168	1.071	0.769	0.717	1.096	0.858	0.27882
Q06830	136	K	Peroxiredoxin-1	PRDX1	1	0.00140543	89.301	GLFIIDDK(1)GILR	2	0.45706	1												1.034	1.035	1.126	0.969	0.962	0.956
Q06830	120	K	Peroxiredoxin-1	PRDX1	1	0.000163215	67.227	TIAQDYGVLK(1)ADEGISFR	3	-1.9869	1												1.034	1.035	1.126	0.969	0.962	0.956
Q07065	339	K	Cytoskeleton-associated protein 4	CKAP4	1	0.0193154	44.045	QEQQAFK(1)EAADTER	3	0.083226	1												1.099	0.98	1.082	1.005	0.931	0.992
Q07960	80	K	Rho GTPase-activating protein 1	ARHGAP1	1	0.00154956	61.649	HQIVEVAGDDK(1)YGR	3	0.26057	1												0.718	0.806	0.781	1.15	1.178	1.125
Q08431	156	K	Lactadherin	MFGE8	1	0.000202725	97.734	LASHEYLK(1)AFK	3	0.43729	1	1.425	0.917	1.627	0.754	0.579	0.983	1.886	1.583	1.664	1.714	0.082158	1.803	0.908	1.27	0.61	0.55	0.952	0.79	1.01	1.281	1.236	1.053	1.033	0.639	0.959	1.24	0.927	0.577
Q09666	3048	K	Neuroblast differentiation-associated protein AHNAK	AHNAK	1	2.5544e-09	98.543	GEGPDVDVNLPK(1)ADLDVSGPK	4	1.3476	2	0.761	0.85	1.326	1.011	1.326	0.858	0.751	0.642	1.554	0.919	0.66838	0.997	0.828	0.864	1.158	1.11	1.006	0.763	1.027	1.535	0.873	1.195	0.853	0.874	0.859	1.8	1.138	0.6847
Q09666	3176	K	Neuroblast differentiation-associated protein AHNAK	AHNAK	1	2.43315e-15	135.91	GEGPEVDVNLPK(1)ADLDVSGPK	4	-1.0912	3	0.761	0.743	1.329	1.032	1.316	0.922	0.734	0.564	1.449	0.866	0.47674	0.997	0.828	0.864	1.158	1.11	1.006	0.763	0.897	1.538	0.891	1.186	0.917	0.856	0.756	1.677	1.068	0.91054
Q09666	2865	K	Neuroblast differentiation-associated protein AHNAK	AHNAK	1	0.00326935	58.32	VEGDLK(1)GPEVDLK	3	0.32163	1												0.997	0.828	0.864	1.158	1.11	1.006
Q09666	2920	K	Neuroblast differentiation-associated protein AHNAK	AHNAK	1	1.67734e-10	112.58	AEGPEVDVNLPK(1)ADVDVSGPK	4	1.0508	2	0.699	0.838	1.029	1.16	1.408	0.904	0.601	0.595	1.144	0.739	0.153939	0.997	0.828	0.864	1.158	1.11	1.006	0.701	1.012	1.191	1.002	1.268	0.899	0.7	0.798	1.325	0.916	0.61902
Q09666	1191	K	Neuroblast differentiation-associated protein AHNAK	AHNAK	1	0.000191066	96.229	MPEMHFK(1)TPK	3	-0.97079	1	0.739	0.906	0.914	1.086	1.417	0.954	0.678	0.639	0.962	0.74	0.097822	0.997	0.828	0.864	1.158	1.11	1.006	0.741	1.094	1.058	0.938	1.277	0.948	0.79	0.857	1.116	0.915	0.59132
Q09666	1184	K	Neuroblast differentiation-associated protein AHNAK	AHNAK	1	0.000251776	100.88	FK(1)MPEMHFK	3	-0.11499	1	0.654	0.652	0.713	1.189	1.469	1.193	0.547	0.444	0.601	0.524	0.00106466	0.997	0.828	0.864	1.158	1.11	1.006	0.656	0.787	0.825	1.027	1.323	1.186	0.639	0.595	0.696	0.641	0.0118953
Q09666	807	K	Neuroblast differentiation-associated protein AHNAK	AHNAK	1	0.0139623	53.493	FK(1)MPEMNIK	3	-0.21083	1	0.726	0.782	1.277	1.041	1.32	0.943	0.695	0.593	1.362	0.843	0.395	0.997	0.828	0.864	1.158	1.11	1.006	0.728	0.944	1.478	0.899	1.189	0.937	0.81	0.794	1.577	1.041	0.98436
Q09666	884	K	Neuroblast differentiation-associated protein AHNAK	AHNAK	1	0.00795527	57.532	MPK(1)FSMPGFK	3	-0.42768	1												0.997	0.828	0.864	1.158	1.11	1.006
Q12905	186	K	Interleukin enhancer-binding factor 2	ILF2	1	0.00142916	74.987	K(1)LDPELHLDIK	3	0.48754	1												0.974	0.908	1.028	1.187	0.987	0.987
Q13011	231	K	Delta(3,5)-Delta(2,4)-dienoyl-CoA isomerase, mitochondrial	ECH1	1	0.00237773	55.866	K(1)MMADEALGSGLVSR	3	0.83087	1												0.93	1.02	0.96	1.091	1.094	0.963
Q13151	99	K	Heterogeneous nuclear ribonucleoprotein A0	HNRNPA0	1	0.004263	96.027	K(1)LFVGGLK	2	0.6138	2	0.758	0.875	1.078	1.357	1.024	0.966	0.558	0.855	1.121	0.81	0.2251	0.964	0.94	0.962	1.166	1.014	0.949	0.786	0.931	1.121	1.164	1.01	1.018	0.675	0.922	1.101	0.889	0.3253
Q13228	448	K	Methanethiol oxidase	SELENBP1	1	3.20241e-06	71.678	LNPNFLVDFGK(1)EPLGPALAHELR	3	0.71852	2												1.1	1.286	1.241	0.94	0.784	0.859
Q13228	120	K	Methanethiol oxidase	SELENBP1	1	0.00576081	69.598	LHK(1)VIEPK	3	-1.2307	1												1.1	1.286	1.241	0.94	0.784	0.859
Q13228	125	K	Methanethiol oxidase	SELENBP1	1	0.000157946	99.283	VIEPK(1)DIHAK	3	2.9142	1	1.006	1.008	1.093	1.051	0.853	1.087	0.955	1.182	1.011	1.039	0.62268	1.1	1.286	1.241	0.94	0.784	0.859	0.915	0.784	0.881	1.118	1.088	1.265	0.818	0.721	0.696	0.743	0.0106838
Q13418	448	K	Integrin-linked protein kinase	ILK	1	6.45757e-08	119.96	FDMIVPILEK(1)MQDK	3	0.41315	1	0.772	0.786	0.678	1.204	1.234	1.222	0.639	0.637	0.559	0.611	0.0089409	0.819	0.873	0.766	1.107	1.144	1.166	0.943	0.9	0.885	1.088	1.079	1.048	0.867	0.834	0.844	0.849	0.00174398
Q13418	191	K	Integrin-linked protein kinase	ILK	1	8.2825e-05	98.654	HSGIDFK(1)QLNFLTK	3	-0.68344	1	0.539	1.256	0.655	1.256	1.093	1.168	0.428	1.149	0.565	0.697	0.23978	0.819	0.873	0.766	1.107	1.144	1.166	0.658	1.439	0.855	1.135	0.955	1.002	0.58	1.507	0.853	0.955	0.699
Q13418	209	K	Integrin-linked protein kinase	ILK	1	7.08995e-06	113.25	LNENHSGELWK(1)GR	3	0.21392	1	0.727	1.043	0.794	1.353	0.91	1.159	0.536	1.147	0.689	0.749	0.143739	0.819	0.873	0.766	1.107	1.144	1.166	0.888	1.195	1.037	1.222	0.795	0.994	0.727	1.503	1.043	1.036	0.7872
Q13418	438	K	Integrin-linked protein kinase	ILK	1	0.0399917	46.318	RPK(1)FDMIVPILEK	3	-1.0499	1												0.819	0.873	0.766	1.107	1.144	1.166
Q13425	337	K	Beta-2-syntrophin	SNTB2	1	1.14468e-06	114.64	HIAWLAEQAK(1)LDGGR	3	0.89991	1	0.958	1.199	1.288	0.948	0.862	0.947	1.007	1.391	1.366	1.25	0.084402	0.827	0.832	0.848	1.082	1.14	1.081	1.158	1.441	1.519	0.876	0.756	0.876	1.322	1.906	1.734	1.642	0.0070174
Q13425	489	K	Beta-2-syntrophin	SNTB2	1	0.0106158	65.408	LK(1)MSADDGIR	2	0.36676	1	0.634	0.866	1.404	1.117	1.054	1.042	0.568	0.821	1.355	0.904	0.57354	0.827	0.832	0.848	1.082	1.14	1.081	0.767	1.041	1.656	1.032	0.925	0.964	0.743	1.125	1.718	1.186	0.64644
Q13492	134	K	Phosphatidylinositol-binding clathrin assembly protein	PICALM	1	0.00484639	73.273	YLNEK(1)AVSYR	2	-0.78121	1	0.718	1.059	1.334	0.996	1.082	0.966	0.718	0.979	1.387	1.022	0.96468	1.16	0.824	0.953	1.053	1.142	0.93	0.619	1.285	1.4	0.946	0.947	1.039	0.654	1.357	1.347	1.127	0.84004
Q13561	217	K	Dynactin subunit 2	DCTN2	1	1.46874e-43	185.06	TTGTPPDSSLVTYELHSRPEQDK(1)FSQAAK	4	0.89866	1	0.868	1.033	1.228	1.04	1.047	0.929	0.832	0.987	1.329	1.037	0.80544	0.99	1.07	1.043	1.04	0.951	0.986	0.877	0.965	1.177	1	1.101	0.942	0.877	0.876	1.249	0.992	0.89724
Q13642	124	K	Four and a half LIM domains protein 1	FHL1	1	2.95475e-06	109.07	GTVWHK(1)DCFTCSNCK	3	-0.73609	1												1.335	0.954	0.594	0.964	1.016	0.973
Q13642	118	K	Four and a half LIM domains protein 1	FHL1	1	2.77995e-18	154.49	AIVAGDQNVEYK(1)GTVWHK	4	0.83093	3	0.96	0.933	1.388	0.939	0.988	0.966	1.019	0.942	1.443	1.134	0.48604	1.335	0.954	0.594	0.964	1.016	0.973	0.719	0.978	2.337	0.974	0.972	0.993	0.738	1.006	2.353	1.373	0.65064
Q13642	57	K	Four and a half LIM domains protein 1	FHL1	1	0.000335547	120.49	EVHYK(1)NR	2	-0.3034	4	1.211	0.714	1.34	0.83	1.045	0.998	1.456	0.683	1.351	1.136	0.66388	1.335	0.954	0.594	0.964	1.016	0.973	0.907	0.748	2.256	0.861	1.029	1.026	1.053	0.727	2.199	1.341	0.6416
Q13642	91	K	Four and a half LIM domains protein 1	FHL1	1	0.00198523	84.31	ILCNK(1)CTTR	2	-0.4728	1	1.166	0.826	0.685	1.074	1.127	1.091	1.084	0.732	0.631	0.813	0.27728	1.335	0.954	0.594	0.964	1.016	0.973	0.873	0.866	1.153	1.114	1.109	1.121	0.784	0.781	1.029	0.865	0.24288
Q13642	160	K	Four and a half LIM domains protein 1	FHL1	1	0.00805625	70.912	FAK(1)HCVK	3	-1.1783	2	1.222	0.842	0.703	1.011	1.17	1.042	1.206	0.721	0.678	0.859	0.35186	1.335	0.954	0.594	0.964	1.016	0.973	0.915	0.883	1.184	1.049	1.152	1.071	0.872	0.766	1.106	0.911	0.35616
Q13642	193	K	Four and a half LIM domains protein 1	FHL1	1	1.06126e-19	124.51	AITSGGITYQDQPWHADCFVCVTCSK(1)K	4	-0.58744	1	0.891	0.711	0.858	1.082	1.299	1.117	0.821	0.548	0.773	0.703	0.016943	1.335	0.954	0.594	0.964	1.016	0.973	0.667	0.745	1.444	1.122	1.279	1.148	0.594	0.582	1.258	0.805	0.3205
Q13642	52	K	Four and a half LIM domains protein 1	FHL1	1	1.25065e-07	118.52	KPIGADSK(1)EVHYK	3	-0.46462	4	1.185	0.823	1.088	0.822	1.166	1.004	1.44	0.706	1.089	1.035	0.83824	1.335	0.954	0.594	0.964	1.016	0.973	0.888	0.863	1.832	0.853	1.148	1.032	1.041	0.752	1.775	1.181	0.69634
Q13642	34	K	Four and a half LIM domains protein 1	FHL1	1	8.25913e-05	98.676	CFDK(1)FCANTCVECR	3	-0.68928	1												1.335	0.954	0.594	0.964	1.016	0.973
Q13642	106	K	Four and a half LIM domains protein 1	FHL1	1	4.80808e-07	114.63	GCFK(1)AIVAGDQNVEYK	3	-0.27788	1												1.335	0.954	0.594	0.964	1.016	0.973
Q13642	164	K	Four and a half LIM domains protein 1	FHL1	1	0.00629031	81.784	HCVK(1)CNK	2	0.25087	2	0.844	0.673	0.302	1.376	1.205	1.364	0.612	0.559	0.222	0.461	0.111944	1.335	0.954	0.594	0.964	1.016	0.973	0.632	0.705	0.508	1.427	1.186	1.402	0.443	0.594	0.362	0.46	0.0022648
Q13642	86	K	Four and a half LIM domains protein 1	FHL1	1	0.0046636	54.982	DNK(1)ILCNK	3	-0.059998	1												1.335	0.954	0.594	0.964	1.016	0.973
Q13642	157	K	Four and a half LIM domains protein 1	FHL1	1	1.3168e-11	131.56	GEDFYCVTCHETK(1)FAK	4	1.0941	2	0.94	1.092	0.714	0.987	1.132	1.132	0.95	0.965	0.634	0.845	0.2419	1.335	0.954	0.594	0.964	1.016	0.973	0.704	1.145	1.202	1.024	1.114	1.163	0.688	1.028	1.034	0.924	0.58136
Q13642	100	K	Four and a half LIM domains protein 1	FHL1	1	0.0266598	60.436	EDSPK(1)CK	3	-0.99502	3	1.352	0.78	0.618	0.978	1.199	1.042	1.379	0.652	0.596	0.854	0.43156	1.335	0.954	0.594	0.964	1.016	0.973	1.013	0.818	1.04	1.015	1.18	1.071	0.998	0.693	0.971	0.879	0.2059
Q13683	1053	K	Integrin alpha-7	ITGA7	1	0.0310514	54.784	SSIK(1)NLMLR	2	0.73291	1	0.807	0.992	1.654	0.9	0.949	0.94	0.894	1.045	1.767	1.238	0.51724	1.016	1.055	1.094	0.985	0.998	0.934	0.794	0.94	1.512	0.914	0.951	1.006	0.869	0.988	1.503	1.131	0.70514
Q13813	1591	K	Spectrin alpha chain, non-erythrocytic 1	SPTAN1	1	0.000834222	60.764	HQK(1)HQAFEAELHANADR	3	2.1918	1	1.182	1.175	0.545	1.301	0.858	0.962	0.906	1.37	0.57	0.93	0.70394	1.114	0.972	1.171	1	0.924	0.9	1.061	1.209	0.465	1.301	0.929	1.069	0.816	1.301	0.435	0.829	0.45888
Q13813	1759	K	Spectrin alpha chain, non-erythrocytic 1	SPTAN1	1	0.00250571	80.438	AK(1)LNESHR	3	-1.9411	1												1.114	0.972	1.171	1	0.924	0.9
Q13813	646	K	Spectrin alpha chain, non-erythrocytic 1	SPTAN1	1	3.05979e-08	119.46	LIDVNHYAK(1)DEVAAR	3	0.60706	2	0.772	1.091	1.126	1.05	0.894	1.155	0.733	1.221	0.978	0.965	0.7693	1.114	0.972	1.171	1	0.924	0.9	0.693	1.122	0.962	1.05	0.968	1.283	0.66	1.159	0.75	0.841	0.32412
Q13813	1838	K	Spectrin alpha chain, non-erythrocytic 1	SPTAN1	1	1.68998e-06	112.96	LSDDNTIGK(1)EEIQQR	3	-0.2957	1	0.979	1.089	1.593	0.858	0.868	0.885	1.136	1.254	1.809	1.402	0.16676	1.114	0.972	1.171	1	0.924	0.9	0.879	1.12	1.36	0.858	0.939	0.983	1.024	1.193	1.384	1.208	0.25678
Q13813	2078	K	Spectrin alpha chain, non-erythrocytic 1	SPTAN1	1	0.000288097	91.961	K(1)LLEAQSHFR	3	-0.43746	1	0.725	1.057	1.128	1.183	1.014	0.993	0.611	1.044	1.141	0.912	0.51134	1.114	0.972	1.171	1	0.924	0.9	0.651	1.087	0.963	1.183	1.097	1.103	0.55	0.991	0.873	0.798	0.25492
Q13813	241	K	Spectrin alpha chain, non-erythrocytic 1	SPTAN1	1	0.0312813	58.981	LK(1)GLALQR	2	0.24158	1	0.726	0.969	1.846	1.017	0.852	0.879	0.712	1.138	2.111	1.289	0.56138	1.114	0.972	1.171	1	0.924	0.9	0.652	0.997	1.576	1.017	0.922	0.977	0.641	1.081	1.613	1.106	0.89778
Q13813	407	K	Spectrin alpha chain, non-erythrocytic 1	SPTAN1	1	1.91637e-16	154.49	HQEHK(1)GEIDAHEDSFK	3	0.12595	3	1.005	0.761	0.975	1.162	1.147	0.98	0.863	0.663	1.002	0.833	0.145975	1.114	0.972	1.171	1	0.924	0.9	0.902	0.783	0.833	1.162	1.241	1.089	0.776	0.631	0.765	0.721	0.0041822
Q13813	1699	K	Spectrin alpha chain, non-erythrocytic 1	SPTAN1	1	7.99419e-05	88.385	K(1)HQLLEADISAHEDR	3	0.99165	1	0.819	1.134	0.973	1.299	0.796	1.055	0.629	1.426	0.928	0.929	0.73104	1.114	0.972	1.171	1	0.924	0.9	0.735	1.167	0.831	1.299	0.861	1.172	0.566	1.355	0.709	0.82	0.33498
Q13813	1132	K	Spectrin alpha chain, non-erythrocytic 1	SPTAN1	1	0.0362366	74.464	K(1)FDDFQK	2	0.35757	1	1.129	0.895	1.073	1.126	1.011	0.879	1	0.885	1.227	1.027	0.80342	1.114	0.972	1.171	1	0.924	0.9	1.013	0.921	0.916	1.126	1.094	0.977	0.9	0.842	0.938	0.891	0.103283
Q13813	514	K	Spectrin alpha chain, non-erythrocytic 1	SPTAN1	0.954089	9.38477e-05	73.834	K(0.046)HEDFEK(0.954)SLSAQEEK	4	0.071569	1												1.114	0.972	1.171	1	0.924	0.9
Q13813	1274	K	Spectrin alpha chain, non-erythrocytic 1	SPTAN1	1	0.0103046	66.351	K(1)HEGFER	3	0.57031	1												1.114	0.972	1.171	1	0.924	0.9
Q13813	803	K	Spectrin alpha chain, non-erythrocytic 1	SPTAN1	1	0.0281881	53.136	EK(1)EPIAASTNR	2	2.5274	1	1.048	1.052	1.291	1.013	0.963	0.831	1.03	1.093	1.562	1.208	0.108103	1.114	0.972	1.171	1	0.924	0.9	0.941	1.082	1.102	1.013	1.042	0.923	0.929	1.038	1.194	1.049	0.4893
Q13813	592	K	Spectrin alpha chain, non-erythrocytic 1	SPTAN1	1	0.0100139	75.652	SWVNEK(1)MK	2	0.18865	1	0.912	1.056	1.55	0.974	0.849	0.905	0.933	1.244	1.721	1.29	0.23086	1.114	0.972	1.171	1	0.924	0.9	0.819	1.086	1.324	0.974	0.919	1.006	0.841	1.182	1.316	1.114	0.5626
Q13813	190	K	Spectrin alpha chain, non-erythrocytic 1	SPTAN1	1	8.49121e-15	148.7	K(1)FEEFQTDMAAHEER	3	0.30848	2	0.994	1.021	1.389	1.06	0.898	0.85	0.935	1.135	1.642	1.212	0.21644	1.114	0.972	1.171	1	0.924	0.9	0.892	1.05	1.186	1.06	0.972	0.944	0.842	1.08	1.256	1.051	0.64692
Q13813	39	K	Spectrin alpha chain, non-erythrocytic 1	SPTAN1	1	0.0318473	58.63	QK(1)LEDSYR	2	-0.24442	1	1.177	1.023	1.024	1.053	0.999	0.858	1.115	1.024	1.2	1.108	0.2486	1.114	0.972	1.171	1	0.924	0.9	1.057	1.052	0.874	1.053	1.081	0.953	1.004	0.973	0.917	0.966	0.64394
Q13813	1138	K	Spectrin alpha chain, non-erythrocytic 1	SPTAN1	0.999424	0.00432229	66.267	K(0.001)FDDFQK(0.999)DLK	3	-0.44885	1												1.114	0.972	1.171	1	0.924	0.9
Q13813	1334	K	Spectrin alpha chain, non-erythrocytic 1	SPTAN1	1	0.000604672	87.641	AK(1)LGDSHDLQR	3	-0.99808	1	0.879	0.998	0.93	1.266	0.875	1.089	0.693	1.139	0.858	0.869	0.31416	1.114	0.972	1.171	1	0.924	0.9	0.789	1.027	0.794	1.266	0.947	1.21	0.623	1.084	0.656	0.762	0.096381
Q13813	1486	K	Spectrin alpha chain, non-erythrocytic 1	SPTAN1	1	0.0118891	78.516	K(1)HEDFDK	2	-0.82298	2	0.506	0.842	0.542	1.862	0.84	1.25	0.272	1.003	0.437	0.478	0.063617	1.114	0.972	1.171	1	0.924	0.9	0.454	0.866	0.463	1.862	0.909	1.389	0.244	0.953	0.333	0.429	0.045476
Q13813	1911	K	Spectrin alpha chain, non-erythrocytic 1	SPTAN1	1	5.57623e-05	102.52	K(1)HEAFETDFTVHK	3	1.2397	4	0.762	0.829	1.105	1.163	1.013	1.156	0.653	0.818	0.961	0.809	0.139857	1.114	0.972	1.171	1	0.924	0.9	0.684	0.853	0.944	1.163	1.096	1.284	0.588	0.778	0.735	0.7	0.026443
Q13976	390	K	cGMP-dependent protein kinase 1	PRKG1	1	0.0407375	55.064	TFAMK(1)ILK	2	-0.59748	1												0.968	0.917	0.923	1.004	1.098	1.061
Q13976	380	K	cGMP-dependent protein kinase 1	PRKG1	1	6.81e-05	104.17	VELVQLK(1)SEESK	3	-0.24617	1	0.738	1.218	1.407	0.972	0.927	0.95	0.758	1.315	1.488	1.18	0.57508	0.968	0.917	0.923	1.004	1.098	1.061	0.762	1.328	1.524	0.968	0.844	0.895	0.787	1.573	1.703	1.335	0.31274
Q13976	581	K	cGMP-dependent protein kinase 1	PRKG1	1	0.00753521	57.532	GIDMIEFPK(1)K	3	-0.44453	1												0.968	0.917	0.923	1.004	1.098	1.061
Q14019	118	K	Coactosin-like protein	COTL1	1	0.00138058	102.4	K(1)ELEEDFIK	2	-0.55068	1												1.318	1.126	0.831	1.184	0.866	0.759
Q14103	243	K	Heterogeneous nuclear ribonucleoprotein D0	HNRNPD	1	0.00180571	76.228	K(1)YHNVGLSK	3	-0.39543	1	0.81	0.677	1.074	1.303	1.132	1.02	0.62	0.598	1.058	0.741	0.108683	0.973	0.825	0.695	1.198	1.229	0.94	0.832	0.821	1.545	1.088	0.921	1.085	0.765	0.891	1.424	1.034	0.96552
Q14195	418	K	Dihydropyrimidinase-related protein 3	DPYSL3	1	6.53465e-05	66.467	ISVGSDSDLVIWDPDAVK(1)IVSAK	3	-0.5233	1												0.806	0.803	0.741	1.102	1.209	1.218
Q14195	374	K	Dihydropyrimidinase-related protein 3	DPYSL3	1	1.11955e-41	199.61	AVATGK(1)MDENQFVAVTSTNAAK	4	0.28408	2	0.71	0.884	1.221	1.111	1.069	1.081	0.637	0.827	1.135	0.863	0.38974	0.806	0.803	0.741	1.102	1.209	1.218	0.881	1.101	1.648	1.008	0.884	0.888	0.874	1.245	1.856	1.306	0.28104
Q14195	487	K	Dihydropyrimidinase-related protein 3	DPYSL3	1	0.000339406	90.913	K(1)MADLHAVPR	3	-1.5248	3	0.853	0.547	0.644	1.136	1.393	1.269	0.749	0.392	0.51	0.538	0.0113044	0.806	0.803	0.741	1.102	1.209	1.218	1.058	0.681	0.869	1.031	1.152	1.042	1.026	0.591	0.834	0.809	0.161
Q14203	290	K	Dynactin subunit 1	DCTN1	1	0.0360501	56.432	EALEAK(1)ER	2	-0.61276	1	0.826	0.77	0.87	1.209	1.159	1.131	0.682	0.664	0.773	0.705	0.00096383	0.948	0.98	1.038	1.069	1.02	0.976	0.871	0.786	0.838	1.131	1.136	1.159	0.77	0.692	0.723	0.728	0.00050082
Q14204	371	K	Cytoplasmic dynein 1 heavy chain 1	DYNC1H1	1	0.0172165	67.704	NTK(1)YPIQR	2	0.17754	1	0.857	0.812	1.091	1.132	1.08	1.073	0.754	0.751	1.022	0.84	0.119645	0.983	0.963	0.963	1.029	1.034	1.046	0.872	0.843	1.133	1.1	1.044	1.026	0.793	0.807	1.104	0.898	0.29364
Q14204	67	K	Cytoplasmic dynein 1 heavy chain 1	DYNC1H1	1	9.99444e-05	83.751	K(1)FLSDPQVHTVLVER	3	-0.053896	1	0.802	1.08	1.518	0.974	0.83	1.01	0.821	1.299	1.51	1.208	0.45884	0.983	0.963	0.963	1.029	1.034	1.046	0.816	1.121	1.576	0.947	0.803	0.966	0.862	1.396	1.631	1.293	0.32162
Q14204	754	K	Cytoplasmic dynein 1 heavy chain 1	DYNC1H1	1	0.000375241	67.838	NLK(1)WLGFR	2	-1.6261	1												0.983	0.963	0.963	1.029	1.034	1.046
Q14204	4204	K	Cytoplasmic dynein 1 heavy chain 1	DYNC1H1	1	0.000167372	72.731	K(1)YEFGESDLR	2	-1.0293	1												0.983	0.963	0.963	1.029	1.034	1.046
Q14204	3448	K	Cytoplasmic dynein 1 heavy chain 1	DYNC1H1	1	5.56758e-05	73.252	YK(1)EEYAVLISEAQAIK	3	-0.68967	1												0.983	0.963	0.963	1.029	1.034	1.046
Q14240	194	K	Eukaryotic initiation factor 4A-II	EIF4A2	1	8.96543e-07	122.39	GFK(1)DQIYEIFQK	3	0.53923	1	1.007	1.017	1.33	1.021	0.867	0.943	0.983	1.174	1.418	1.185	0.186981	1.033	1.069	1.045	1.017	1.094	0.934	0.975	0.951	1.273	1.004	0.793	1.01	0.971	1.199	1.26	1.14	0.35596
Q14240	239	K	Eukaryotic initiation factor 4A-II	EIF4A2	1	0.000288097	91.961	K(1)EELTLEGIK	3	0.23355	1												1.033	1.069	1.045	1.017	1.094	0.934
Q14240	285	K	Eukaryotic initiation factor 4A-II	EIF4A2	1	0.00419111	81.017	K(1)VDWLTEK	3	0.20696	2												1.033	1.069	1.045	1.017	1.094	0.934
Q14315	35	K	Filamin-C	FLNC	1	1.66296e-05	137.89	DLAEDAPWK(1)K	2	0.041627	3	0.677	0.664	0.894	1.119	1.387	1.184	0.603	0.479	0.759	0.606	0.0118398	0.668	0.721	0.712	0.947	1.3	1.392	1.013	0.921	1.256	1.182	1.067	0.851	0.857	0.863	1.476	1.029	0.83722
Q14315	120	K	Filamin-C	FLNC	1	3.11588e-06	108.58	LVSIDSK(1)AIVDGNLK	3	-3.0477	1	0.752	0.574	0.735	0.991	1.663	1.159	0.758	0.345	0.637	0.541	0.027276	0.668	0.721	0.712	0.947	1.3	1.392	1.126	0.796	1.032	1.046	1.279	0.833	1.076	0.622	1.239	0.935	0.7207
Q14315	36	K	Filamin-C	FLNC	1	0.0048456	82.494	K(1)IQQNTFTR	2	0.71052	1	0.716	0.792	0.984	0.963	1.345	1.178	0.741	0.589	0.84	0.715	0.067979	0.668	0.721	0.712	0.947	1.3	1.392	1.072	1.098	1.382	1.017	1.035	0.846	1.054	1.061	1.634	1.226	0.12434
Q14315	573	K	Filamin-C	FLNC	1	3.3198e-06	82.725	SPFEVQVSPEAGVQK(1)VR	3	-0.067521	1	0.726	1.239	1.47	0.962	0.857	0.976	0.753	1.445	1.513	1.229	0.4869	0.668	0.721	0.712	0.947	1.3	1.392	1.087	1.718	2.065	1.016	0.659	0.701	1.07	2.607	2.946	2.05	0.039843
Q14315	113	K	Filamin-C	FLNC	1	0.00173551	72.29	EHIK(1)LVSIDSK	3	0.85891	1												0.668	0.721	0.712	0.947	1.3	1.392
Q14789	1478	K	Golgin subfamily B member 1	GOLGB1	1	0.0110959	89.142	AK(1)QQIQR	2	2.6292	1	0.689	0.808	0.89	1.271	1.121	1.176	0.541	0.721	0.761	0.669	0.0081221	1.118	1.137	1.042	0.854	0.972	0.964	0.616	0.711	0.854	1.488	1.153	1.22	0.414	0.617	0.7	0.565	0.0093162
Q14847	92	K	LIM and SH3 domain protein 1	LASP1	0.999295	0.0223251	48.981	YK(0.001)EEFEK(0.999)NK	3	0.21394	1	0.683	0.565	0.875	1.56	1.122	1.109	0.437	0.504	0.793	0.56	0.026041	1.016	0.774	0.953	1.092	1.077	1.026	0.672	0.73	0.918	1.429	1.042	1.081	0.47	0.701	0.849	0.653	0.035899
Q14847	87	K	LIM and SH3 domain protein 1	LASP1	1	0.0123124	52.549	YK(1)EEFEK	2	-0.26473	1												1.016	0.774	0.953	1.092	1.077	1.026
Q14847	121	K	LIM and SH3 domain protein 1	LASP1	1	1.6575e-15	151.95	TQDQISNIK(1)YHEEFEK	3	-0.28241	1	0.691	0.651	1.06	1.311	1.21	1.062	0.525	0.538	1.003	0.67	0.063681	1.016	0.774	0.953	1.092	1.077	1.026	0.68	0.841	1.112	1.201	1.123	1.035	0.566	0.749	1.074	0.784	0.15292
Q14974	211	K	Importin subunit beta-1	KPNB1	1	0.000957674	91.313	ANFDK(1)ESER	2	-0.82732	1	0.833	0.845	0.726	1.153	1.21	1.168	0.72	0.697	0.626	0.681	0.00156226	0.975	1.016	0.82	1.072	1.09	1.058	0.854	0.832	0.885	1.076	1.11	1.104	0.794	0.75	0.802	0.781	0.00026149
Q14BN4	664	K	Sarcolemmal membrane-associated protein	SLMAP	1	0.000240571	84.41	K(1)EWNALETECHSLK	3	0.20747	1	0.353	0.92	0.493	1.558	0.807	1.641	0.226	1.139	0.302	0.441	0.07814	0.711	0.731	0.752	1.028	1.167	1.358	0.496	1.259	0.656	1.516	0.692	1.208	0.327	1.819	0.543	0.706	0.35612
Q14BN4	566	K	Sarcolemmal membrane-associated protein	SLMAP	1	6.30912e-24	159.77	LHIDTENLREEK(1)DSEITSTR	3	0.11216	3	0.644	0.738	1.073	1.011	1.126	1.367	0.636	0.655	0.789	0.701	0.102575	0.711	0.731	0.752	1.028	1.167	1.358	0.906	1.01	1.427	0.983	0.965	1.007	0.922	1.047	1.417	1.131	0.52772
Q14BN4	767	K	Sarcolemmal membrane-associated protein	SLMAP	1	5.5653e-06	133.89	LK(1)FEMTEQEK	2	0.66578	4	0.552	0.86	0.982	1.046	1.165	1.346	0.526	0.738	0.734	0.673	0.09058	0.711	0.731	0.752	1.028	1.167	1.358	0.776	1.176	1.306	1.018	0.998	0.991	0.762	1.178	1.318	1.083	0.75764
Q15019	74	K	Septin-2	SEPT2	1	0.0361179	50.354	VIPGAAEK(1)IER	2	-0.42156	1	0.741	1.15	1.194	1.136	0.943	0.974	0.65	1.218	1.233	1.01	0.96156	0.832	0.874	0.874	1.133	1.031	1.084	0.891	1.316	1.366	1.003	0.915	0.899	0.888	1.438	1.519	1.268	0.191375
Q15019	318	K	Septin-2	SEPT2	0.999998	3.67034e-12	139.88	KVENEDMNK(1)DQILLEK	3	0.060156	1	0.696	0.923	1.43	1.145	1.023	0.94	0.607	0.902	1.529	0.981	0.79474	0.832	0.874	0.874	1.133	1.031	1.084	0.837	1.056	1.636	1.011	0.992	0.867	0.828	1.065	1.887	1.23	0.44922
Q15056	80	K	Eukaryotic translation initiation factor 4H	EIF4H	0.999742	0.0134271	59.908	DKDTDK(1)FK	3	0.61777	1	0.656	0.66	0.497	1.24	1.5	1.252	0.527	0.44	0.399	0.454	0.0021023	1.108	1.206	1.122	0.922	0.884	0.991	0.592	0.547	0.443	1.345	1.697	1.263	0.44	0.322	0.351	0.367	0.00131608
Q15075	370	K	Early endosome antigen 1	EEA1	1	3.63717e-05	103.14	IHVELSEK(1)GEATQK	3	-0.011569	1												1.041	0.896	0.997	1.132	0.982	0.963
Q15124	354	K	Phosphoglucomutase-like protein 5	PGM5	1	1.10286e-09	131.56	SMK(1)VPVYETPAGWR	2	0.19072	2	0.746	0.89	1.417	1.025	0.967	1.087	0.725	0.921	1.31	0.992	0.8275	0.949	0.929	0.958	0.906	1.105	1.146	0.786	0.958	1.479	1.131	0.875	0.949	0.695	1.095	1.558	1.091	0.79194
Q15124	185	K	Phosphoglucomutase-like protein 5	PGM5	0.999947	1.13706e-07	122.66	QEFDLENK(1)FKPFR	3	-1.2168	1	0.797	0.745	1.115	0.93	1.293	1.137	0.855	0.576	0.986	0.791	0.199161	0.949	0.929	0.958	0.906	1.105	1.146	0.84	0.802	1.164	1.026	1.17	0.992	0.819	0.685	1.173	0.88	0.33634
Q15124	424	K	Phosphoglucomutase-like protein 5	PGM5	1	0.000591372	114.65	DHWAK(1)FGR	2	1.7623	3	0.833	0.685	0.892	0.968	1.316	1.242	0.858	0.521	0.721	0.683	0.037197	0.949	0.929	0.958	0.906	1.105	1.146	0.878	0.737	0.931	1.068	1.191	1.084	0.822	0.619	0.859	0.762	0.024097
Q15124	411	K	Phosphoglucomutase-like protein 5	PGM5	1	0.0268451	65.842	K(1)QSVEEIVR	2	2.4925	1	0.887	0.942	1.081	0.95	1.096	1.108	0.931	0.86	0.98	0.923	0.34756	0.949	0.929	0.958	0.906	1.105	1.146	0.935	1.014	1.128	1.049	0.992	0.967	0.891	1.022	1.166	1.023	0.74984
Q15124	224	K	Phosphoglucomutase-like protein 5	PGM5	1	1.30598e-16	174.77	GLLTGPSQLK(1)IR	3	-0.59313	1	0.92	0.865	1.41	0.765	1.017	1.157	1.2	0.85	1.224	1.087	0.72726	0.949	0.929	0.958	0.906	1.105	1.146	0.969	0.931	1.472	0.844	0.92	1.01	1.148	1.012	1.457	1.216	0.32176
Q15124	491	K	Phosphoglucomutase-like protein 5	PGM5	1	3.6258e-10	127.29	TDSFEYVDPVDGTVTK(1)K	4	0.33063	2	0.715	0.985	1.054	1.185	0.973	1.132	0.602	1.013	0.936	0.837	0.23212	0.949	0.929	0.958	0.906	1.105	1.146	0.753	1.06	1.1	1.308	0.881	0.988	0.576	1.203	1.113	0.917	0.63398
Q15149	1801	K	Plectin	PLEC	0.750458	2.43772e-05	95.5	SLAQAEAEK(0.75)QK(0.25)EEAER	3	-0.55512	1	0.513	0.637	0.508	1.504	1.323	1.298	0.34	0.481	0.393	0.402	0.00046266	0.796	0.777	0.761	1.163	1.224	1.169	0.644	0.82	0.668	1.293	1.081	1.11	0.498	0.759	0.602	0.612	0.0061995
Q15149	3053	K	Plectin	PLEC	1	0.0285717	40.287	ATVSAPFGK(1)FQGK	3	1.1183	1												0.796	0.777	0.761	1.163	1.224	1.169
Q15149	1718	K	Plectin	PLEC	1	0.0120097	71.085	SAEAELQSK(1)R	2	-3.6232	1	0.709	0.636	0.824	1.284	1.419	1.051	0.55	0.449	0.787	0.578	0.0091962	0.796	0.777	0.761	1.163	1.224	1.169	0.891	0.819	1.083	1.104	1.159	0.899	0.807	0.707	1.205	0.883	0.33256
Q15149	1659	K	Plectin	PLEC	1	0.0223395	58.511	VK(1)AEAEAAR	2	0.81867	1	0.809	0.84	0.898	1.072	1.238	1.126	0.753	0.678	0.801	0.741	0.0046002	0.796	0.777	0.761	1.163	1.224	1.169	1.016	1.081	1.18	0.922	1.011	0.963	1.102	1.069	1.225	1.132	0.07402
Q15149	2350	K	Plectin	PLEC	1	0.000941311	90.614	LK(1)AEATEAAR	2	0.14874	1												0.796	0.777	0.761	1.163	1.224	1.169
Q15149	2047	K	Plectin	PLEC	1	0.0010466	89.805	QK(1)GLVEDTLR	2	0.45188	1	0.661	0.622	0.916	1.359	1.311	1.07	0.485	0.474	0.861	0.588	0.0187159	0.796	0.777	0.761	1.163	1.224	1.169	0.83	0.801	1.204	1.169	1.071	0.915	0.71	0.748	1.316	0.899	0.46676
Q15149	2409	K	Plectin	PLEC	1	0.000885213	81.017	FLQEEAEK(1)MK	3	0.17729	1												0.796	0.777	0.761	1.163	1.224	1.169
Q15149	2309	K	Plectin	PLEC	1	0.0217847	75.509	K(1)FAEQTLR	2	1.2638	1	0.704	0.694	0.947	1.189	1.276	1.144	0.59	0.544	0.833	0.65	0.0142797	0.796	0.777	0.761	1.163	1.224	1.169	0.884	0.893	1.244	1.022	1.042	0.979	0.865	0.857	1.271	0.993	0.86936
Q15149	1996	K	Plectin	PLEC	1	0.0126465	72.2	EK(1)EAENER	2	-0.38649	1	0.609	0.416	0.438	1.225	1.666	1.363	0.496	0.249	0.322	0.344	0.00199711	0.796	0.777	0.761	1.163	1.224	1.169	0.765	0.535	0.576	1.053	1.361	1.166	0.726	0.393	0.494	0.524	0.0078008
Q15149	4173	K	Plectin	PLEC	1	4.67231e-07	85.533	GLILK(1)DHGIR	3	-0.93625	1												0.796	0.777	0.761	1.163	1.224	1.169
Q15149	2652	K	Plectin	PLEC	1	0.000338246	91.812	AK(1)LEQLFQDEVAK	3	-0.16064	1												0.796	0.777	0.761	1.163	1.224	1.169
Q15149	4512	K	Plectin	PLEC	1	0.000195735	70.412	MSAAQALK(1)K	2	0.11579	1												0.796	0.777	0.761	1.163	1.224	1.169
Q15149	2396	K	Plectin	PLEC	1	0.00469398	93.649	DK(1)DNTQR	2	-1.5244	1	0.589	0.414	0.443	1.396	1.687	1.21	0.42	0.246	0.368	0.337	0.00165862	0.796	0.777	0.761	1.163	1.224	1.169	0.74	0.533	0.582	1.2	1.378	1.035	0.617	0.387	0.562	0.513	0.0064197
Q15149	2073	K	Plectin	PLEC	1	0.00031525	102.4	ASFEK(1)AAAGK	2	-0.035858	2	0.609	0.963	0.641	1.534	0.989	1.176	0.396	0.974	0.548	0.598	0.0548	0.796	0.777	0.761	1.163	1.224	1.169	0.765	1.239	0.842	1.319	0.808	1.006	0.58	1.533	0.837	0.908	0.65546
Q15149	4504	K	Plectin	PLEC	1	0.000210203	94.465	TK(1)MSAAQALK	3	-0.43901	1	0.738	0.619	0.923	1.197	1.298	1.159	0.615	0.477	0.8	0.624	0.0158803	0.796	0.777	0.761	1.163	1.224	1.169	0.927	0.797	1.213	1.029	1.06	0.991	0.901	0.752	1.224	0.954	0.66526
Q15149	3476	K	Plectin	PLEC	1	0.00472282	64.407	TTVK(1)DLSELGSVR	2	-0.86582	1	0.731	0.857	1.429	1.223	0.927	0.976	0.596	0.926	1.471	0.965	0.76362	0.796	0.777	0.761	1.163	1.224	1.169	0.918	1.103	1.878	1.052	0.757	0.835	0.873	1.457	2.249	1.475	0.21158
Q15149	2025	K	Plectin	PLEC	1	2.05552e-08	123.02	RLEEQAAQHK(1)ADIEER	4	-2.1589	3	0.672	0.8	0.86	1.182	1.228	1.199	0.566	0.652	0.72	0.646	0.026959	0.796	0.777	0.761	1.163	1.224	1.169	0.844	1.03	1.13	1.016	1.003	1.026	0.831	1.027	1.101	0.987	0.83218
Q15149	2846	K	Plectin	PLEC	1	0.00095289	65.219	ATNEK(1)LSVYAALQR	3	0.72301	1	0.803	1.307	1.751	0.883	0.791	0.815	0.907	1.652	2.161	1.551	0.23114	0.796	0.777	0.761	1.163	1.224	1.169	1.009	1.682	2.301	0.759	0.646	0.697	1.329	2.604	3.301	2.375	0.029436
Q15149	2452	K	Plectin	PLEC	1	0.000224866	96.745	EK(1)MQAVQEATR	3	-0.19095	1												0.796	0.777	0.761	1.163	1.224	1.169
Q15363	71	K	Transmembrane emp24 domain-containing protein 2	TMED2	1	0.030414	64.734	GIYK(1)GDR	2	1.0753	1	1.013	0.787	1.221	1.048	1.077	0.962	0.964	0.731	1.275	0.979	0.79586	1.04	1.098	1.057	1.022	0.901	1.002	0.974	0.717	1.155	1.025	1.195	0.96	0.95	0.6	1.203	0.895	0.45992
Q15365	31	K	Poly(rC)-binding protein 1	PCBP1	1	0.0143872	72.2	EVGSIIGK(1)K	2	-0.33351	1												0.934	0.914	0.749	1.16	1.089	1.04
Q15404	158	K	Ras suppressor protein 1	RSU1	1	0.000112559	123.26	LTK(1)LQILSLR	2	-0.14647	1	1.068	0.853	0.969	1.106	1.08	0.981	0.963	0.789	0.994	0.913	0.27492	0.899	0.882	0.937	0.995	1.126	1.136	1.188	0.967	1.034	1.112	0.959	0.864	1.068	1.008	1.197	1.087	0.4233
Q15404	243	K	Ras suppressor protein 1	RSU1	1	0.00876752	66.953	SETYK(1)YLYGR	2	-0.23968	1	0.754	1.22	1.209	1.135	0.838	0.999	0.663	1.456	1.216	1.071	0.78704	0.899	0.882	0.937	0.995	1.126	1.136	0.839	1.383	1.29	1.141	0.744	0.879	0.735	1.859	1.468	1.271	0.31002
Q15404	155	K	Ras suppressor protein 1	RSU1	1	2.83581e-10	108.71	ALYLSDNDFEILPPDIGK(1)LTK	3	1.0622	2												0.899	0.882	0.937	0.995	1.126	1.136
Q15404	174	K	Ras suppressor protein 1	RSU1	1	1.77295e-06	84.249	DNDLISLPK(1)EIGELTQLK	3	-0.21467	1												0.899	0.882	0.937	0.995	1.126	1.136
Q15404	183	K	Ras suppressor protein 1	RSU1	1	2.91486e-06	86.488	EIGELTQLK(1)ELHIQGNR	3	-1.3304	1	0.403	0.649	0.591	2.237	0.635	1.289	0.18	1.02	0.462	0.395	0.103743	0.899	0.882	0.937	0.995	1.126	1.136	0.448	0.736	0.631	2.248	0.564	1.135	0.199	1.305	0.556	0.46	0.20416
Q15404	7	K	Ras suppressor protein 1	RSU1	1	0.0327262	76.064	K(1)LVEESR	2	0.27591	1												0.899	0.882	0.937	0.995	1.126	1.136
Q15417	71	K	Calponin-3	CNN3	1	0.00198274	93.649	LQPGSVK(1)K	2	0.17725	4	0.725	0.836	0.899	0.944	1.256	1.288	0.764	0.665	0.703	0.705	0.043604	0.879	0.775	0.797	1.214	1.241	1.126	0.825	1.079	1.128	0.778	1.012	1.144	1.06	1.066	0.986	1.033	0.82098
Q15417	156	K	Calponin-3	CNN3	1	0.0406626	41.448	RFDEGK(1)LK	3	-0.76155	1	0.856	0.717	0.752	1.156	1.426	1.03	0.737	0.503	0.734	0.644	0.0163244	0.879	0.775	0.797	1.214	1.241	1.126	0.974	0.925	0.944	0.952	1.149	0.915	1.023	0.805	1.032	0.943	0.49196
Q15417	23	K	Calponin-3	CNN3	1	0.000295587	78.902	IASK(1)YDHQAEEDLR	3	0.6968	1												0.879	0.775	0.797	1.214	1.241	1.126
Q15417	17	K	Calponin-3	CNN3	1	8.15582e-05	102.87	GPSYGLSAEVK(1)NK	3	-0.38012	1	0.702	0.984	1.025	1.203	1.018	1.106	0.582	0.966	0.933	0.815	0.169719	0.879	0.775	0.797	1.214	1.241	1.126	0.799	1.27	1.286	0.991	0.82	0.982	0.806	1.549	1.31	1.201	0.38518
Q15435	168	K	Protein phosphatase 1 regulatory subunit 7	PPP1R7	1	0.00462121	93.143	K(1)LFLVNNK	3	-0.04967	2	0.809	0.956	1.323	1.046	1.038	0.971	0.772	0.921	1.369	1.011	0.94898	0.981	1.095	0.943	0.994	0.995	1.015	0.825	0.873	1.403	1.052	1.043	0.957	0.784	0.837	1.466	1.016	0.94392
Q15582	421	K	Transforming growth factor-beta-induced protein ig-h3	TGFBI	1	3.15712e-13	105.72	LTLLAPLNSVFK(1)DGTPPIDAHTR	4	-1.5112	2	0.441	1.039	1.697	0.885	1.096	1.048	0.497	0.949	1.628	1.049	0.83388	0.747	0.712	0.767	1.053	1.186	1.308	0.59	1.459	2.213	0.84	0.924	0.801	0.702	1.579	2.763	1.662	0.44196
Q15582	60	K	Transforming growth factor-beta-induced protein ig-h3	TGFBI	1	0.00203456	91.9	K(1)YFTNCK	3	-0.9351	1												0.747	0.712	0.767	1.053	1.186	1.308
Q15582	90	K	Transforming growth factor-beta-induced protein ig-h3	TGFBI	1	4.26192e-07	86.573	STVISYECCPGYEK(1)VPGEK	3	-1.0159	1	0.7	0.816	1.086	1.106	1.024	1.266	0.631	0.797	0.862	0.766	0.122238	0.747	0.712	0.767	1.053	1.186	1.308	0.937	1.146	1.416	1.05	0.863	0.968	0.892	1.328	1.463	1.215	0.23738
Q15582	461	K	Transforming growth factor-beta-induced protein ig-h3	TGFBI	1	2.81309e-08	119.87	YLYHGQTLETLGGK(1)K	3	0.20115	2	0.559	0.838	0.944	1.085	1.233	1.285	0.514	0.679	0.739	0.65	0.053137	0.747	0.712	0.767	1.053	1.186	1.308	0.748	1.177	1.231	1.03	1.04	0.982	0.726	1.132	1.254	1.034	0.95612
Q15631	78	K	Translin	TSN	1	0.0121539	64.121	TK(1)FPAEQYYR	2	-0.44163	1	0.649	1.046	1.288	1.344	0.816	0.99	0.482	1.282	1.308	0.947	0.78676	0.903	0.873	0.914	1.2	1.064	0.985	0.719	1.198	1.409	1.12	0.767	1.005	0.642	1.562	1.402	1.15	0.65002
Q15746	1169	K	Myosin light chain kinase, smooth muscle	MYLK	1	0.00181917	105.14	GLYK(1)CVAK	2	0.42164	1	0.624	0.795	0.684	1.225	1.325	1.228	0.508	0.6	0.56	0.557	0.00141999	0.756	0.78	0.77	1.127	1.245	1.174	0.825	1.019	0.888	1.087	1.064	1.046	0.759	0.958	0.849	0.855	0.062702
Q15746	1724	K	Myosin light chain kinase, smooth muscle	MYLK	1	0.00448851	85.355	DTK(1)NMEAK	2	3.9418	1	0.557	0.686	0.66	1.301	1.39	1.25	0.427	0.494	0.531	0.483	0.00050191	0.756	0.78	0.77	1.127	1.245	1.174	0.737	0.879	0.857	1.154	1.116	1.065	0.639	0.788	0.805	0.742	0.0072402
Q15746	1844	K	Myosin light chain kinase, smooth muscle	MYLK	1	9.95114e-11	124.84	IEGYPDPEVVWFK(1)DDQSIR	3	-2.0747	1	0.663	1.307	1.439	0.969	0.955	0.903	0.683	1.368	1.603	1.206	0.6404	0.756	0.78	0.77	1.127	1.245	1.174	0.877	1.676	1.869	0.86	0.767	0.769	1.02	2.185	2.43	1.846	0.14274
Q15746	1721	K	Myosin light chain kinase, smooth muscle	MYLK	1	2.17427e-06	93.371	LDCTQCLQHPWLMK(1)DTK	4	0.34623	2	0.816	0.849	1.268	1.054	1.018	1.086	0.772	0.835	1.175	0.929	0.57546	0.756	0.78	0.77	1.127	1.245	1.174	1.079	1.088	1.647	0.935	0.818	0.925	1.154	1.33	1.781	1.424	0.083423
Q15746	1101	K	Myosin light chain kinase, smooth muscle	MYLK	1	0.000497056	86.699	SESQGTAPAFK(1)QK	3	-0.53692	1												0.756	0.78	0.77	1.127	1.245	1.174
Q15746	1248	K	Myosin light chain kinase, smooth muscle	MYLK	1	3.11665e-06	84.859	AAMPPQIIQFPEDQK(1)VR	3	-0.8614	2	0.907	1.173	1.564	1.014	0.767	0.853	0.892	1.529	1.842	1.383	0.158638	0.756	0.78	0.77	1.127	1.245	1.174	1.2	1.504	2.031	0.9	0.616	0.727	1.333	2.442	2.794	2.111	0.0172761
Q15746	1520	K	Myosin light chain kinase, smooth muscle	MYLK	1	3.63351e-07	79.382	QEISIMNCLHHPK(1)LVQCVDAFEEK	4	-1.9384	1	0.711	0.728	1.136	1.114	1.228	1.101	0.637	0.593	1.038	0.748	0.115318	0.756	0.78	0.77	1.127	1.245	1.174	0.94	0.933	1.475	0.988	0.986	0.938	0.951	0.946	1.572	1.15	0.52646
Q15746	1493	K	Myosin light chain kinase, smooth muscle	MYLK	1	0.00178821	106.36	VWAGK(1)FFK	2	0.50302	1	0.571	0.779	0.469	1.229	1.494	1.268	0.464	0.521	0.372	0.456	0.0072978	0.756	0.78	0.77	1.127	1.245	1.174	0.755	0.999	0.609	1.091	1.2	1.08	0.692	0.833	0.564	0.701	0.063524
Q15746	1273	K	Myosin light chain kinase, smooth muscle	MYLK	1	0.000109866	82.59	VTGTQPITCTWMK(1)FR	3	-0.01102	1												0.756	0.78	0.77	1.127	1.245	1.174
Q15746	1602	K	Myosin light chain kinase, smooth muscle	MYLK	1	1.68909e-05	132.17	IK(1)LIDFGLAR	2	0.28957	1												0.756	0.78	0.77	1.127	1.245	1.174
Q15746	1103	K	Myosin light chain kinase, smooth muscle	MYLK	1	0.000966985	79.875	QK(1)LQDVHVAEGK	3	-0.70811	1	0.776	0.753	0.876	1.161	1.277	1.115	0.667	0.589	0.79	0.677	0.0031012	0.756	0.78	0.77	1.127	1.245	1.174	1.026	0.965	1.138	1.03	1.026	0.95	0.996	0.941	1.198	1.041	0.52186
Q15746	1474	K	Myosin light chain kinase, smooth muscle	MYLK	1	0.0129347	61.48	LGSGK(1)FGQVFR	2	-0.15678	1	0.675	0.666	1.185	1.133	1.169	1.177	0.593	0.57	1.011	0.726	0.20064	0.756	0.78	0.77	1.127	1.245	1.174	0.893	0.854	1.539	1.005	0.939	1.003	0.889	0.909	1.534	1.115	0.74298
Q15746	1401	K	Myosin light chain kinase, smooth muscle	MYLK	1	8.91942e-13	131.25	STSFNVQDLLPDHEYK(1)FR	3	0.0096468	1	0.773	1.01	2.061	0.983	0.777	0.771	0.784	1.299	2.685	1.519	0.33132	0.756	0.78	0.77	1.127	1.245	1.174	1.022	1.295	2.677	0.872	0.624	0.657	1.172	2.075	4.075	2.32	0.067937
Q15746	1501	K	Myosin light chain kinase, smooth muscle	MYLK	1	0.00720167	87.639	AYSAK(1)EK	3	-0.39832	3	0.603	0.67	0.641	1.267	1.368	1.286	0.475	0.49	0.501	0.488	4.4465e-05	0.756	0.78	0.77	1.127	1.245	1.174	0.798	0.859	0.832	1.124	1.099	1.095	0.71	0.782	0.76	0.75	0.00022404
Q15746	1113	K	Myosin light chain kinase, smooth muscle	MYLK	1	0.0016228	72.705	LQDVHVAEGK(1)K	3	-0.12548	1	0.386	0.382	2.224	0.965	1.253	1.006	0.398	0.306	2.222	0.928	0.53674	0.756	0.78	0.77	1.127	1.245	1.174	0.511	0.49	2.888	0.856	1.006	0.857	0.597	0.487	3.37	1.43	0.99182
Q15843	48	K	NEDD8	NEDD8	1	4.45616e-05	105.03	LIYSGK(1)QMNDEK	3	-0.21997	1	0.868	0.95	1.146	1.048	1.015	1.062	0.826	0.936	1.085	0.948	0.51272	1.073	0.999	1.09	1.025	1.039	0.915	0.809	0.951	1.051	1.022	0.977	1.161	0.792	0.973	0.905	0.89	0.2623
Q15847	70	K	Adipogenesis regulatory factor	ADIRF	1	2.74512e-05	100.43	TANQASDTFSGIGK(1)K	3	-0.17679	1	0.989	1.153	1.241	1.032	0.931	0.849	0.956	1.238	1.468	1.203	0.103681	1.407	1.061	1.097	0.929	0.779	0.837	0.703	1.087	1.131	1.111	1.195	1.014	0.633	0.91	1.115	0.88	0.40692
Q16181	349	K	Septin-7	SEPT7	1	0.0115943	75.738	EHVAK(1)MK	2	-0.39098	3	0.718	0.716	0.735	1.313	1.23	1.186	0.545	0.583	0.623	0.582	6.1213e-05	0.862	0.886	0.864	1.208	1.058	1.084	0.833	0.808	0.851	1.087	1.163	1.094	0.766	0.695	0.778	0.745	0.00036189
Q16181	387	K	Septin-7	SEPT7	1	0.0141048	64.265	RHEQMK(1)K	3	2.276	1	0.681	0.504	0.573	1.412	1.344	1.279	0.482	0.375	0.451	0.436	0.00079946	0.862	0.886	0.864	1.208	1.058	1.084	0.79	0.569	0.663	1.169	1.27	1.18	0.676	0.448	0.562	0.559	0.0038779
Q16181	219	K	Septin-7	SEPT7	1	0.00563168	70.028	EIQEHK(1)IK	3	-0.25198	2	0.758	0.827	0.924	1.197	1.184	1.097	0.632	0.699	0.847	0.721	0.0066028	0.862	0.886	0.864	1.208	1.058	1.084	0.879	0.933	1.069	0.991	1.119	1.012	0.887	0.834	1.056	0.923	0.29876
Q16555	374	K	Dihydropyrimidinase-related protein 2	DPYSL2	1	4.23423e-13	126.02	AVVTGK(1)MDENQFVAVTSTNAAK	3	-0.019266	1												0.937	0.945	0.925	1.149	1.084	0.988
Q16555	480	K	Dihydropyrimidinase-related protein 2	DPYSL2	1	0.000264068	93.345	KPFPDFVYK(1)R	3	0.15729	1	0.798	0.805	0.857	1.181	1.229	1.1	0.673	0.655	0.782	0.701	0.00084256	0.937	0.945	0.925	1.149	1.084	0.988	0.852	0.852	0.926	1.028	1.134	1.113	0.829	0.751	0.832	0.803	0.0058631
Q16647	216	K	Prostacyclin synthase	PTGIS	1	0.0426716	58.167	LLPK(1)LAR	2	-0.58653	1	0.669	0.989	1.196	1.095	0.928	1.193	0.61	1.066	1.008	0.887	0.48772	0.822	0.896	0.971	0.953	0.941	1.318	0.814	1.104	1.232	1.149	0.986	0.905	0.708	1.12	1.361	1.036	0.86594
Q16647	125	K	Prostacyclin synthase	PTGIS	1	9.61716e-08	153.08	MK(1)LTLLHR	3	-0.89685	1	0.782	0.822	1.106	0.983	1.136	1.193	0.793	0.723	0.933	0.818	0.163518	0.822	0.896	0.971	0.953	0.941	1.318	0.951	0.917	1.139	1.031	1.207	0.905	0.922	0.76	1.259	0.957	0.71528
Q16647	121	K	Prostacyclin synthase	PTGIS	1	3.39672e-06	82.01	IFDVQLPHYSPSDEK(1)AR	3	0.75231	1	0.729	0.992	1.183	0.982	1.042	1.151	0.74	0.952	1.034	0.915	0.5137	0.822	0.896	0.971	0.953	0.941	1.318	0.887	1.107	1.218	1.03	1.107	0.873	0.861	1	1.395	1.067	0.62952
Q16775	244	K	Hydroxyacylglutathione hydrolase, mitochondrial	HAGH	1	0.0344308	62.582	EK(1)LAWAK	2	0.72848	1	0.848	1.077	1.091	1.073	1.005	1.009	0.789	1.071	1.086	0.977	0.7463	1.124	1.177	1.118	0.897	0.86	0.977	0.754	0.915	0.976	1.196	1.169	1.033	0.63	0.783	0.945	0.778	0.047384
Q16836	127	K	Hydroxyacyl-coenzyme A dehydrogenase, mitochondrial	HADH	1	0.00300477	101.72	VK(1)NELFK	2	-0.41602	1	1.023	0.87	1.114	0.913	1.175	0.994	1.117	0.741	1.127	0.976	0.82644	1.079	1.048	1.133	0.915	0.902	1.009	0.948	0.83	0.983	0.998	1.303	0.985	0.95	0.637	0.998	0.84	0.183424
Q16853	567	K	Membrane primary amine oxidase	AOC3	1	4.59933e-07	83.251	K(1)LLEMEEQAAFLVGSATPR	3	0.32058	1	1.701	1.375	1.494	0.768	0.634	0.47	2.209	2.169	3.191	2.441	0.0042999	0.884	0.944	1.102	1.016	0.955	1.09	1.924	1.457	1.356	0.756	0.664	0.431	2.545	2.194	3.146	2.559	0.0088831
Q16853	202	K	Membrane primary amine oxidase	AOC3	1	1.27468e-05	69.188	ELPQASGLLHHCCFYK(1)HR	4	0.35861	2												0.884	0.944	1.102	1.016	0.955	1.09
Q16891	313	K	MICOS complex subunit MIC60	IMMT	1	0.0111033	60.074	SVIENAK(1)K	3	-0.16765	1												1.042	0.871	0.906	1.052	0.985	1.044
Q53GG5	79	K	PDZ and LIM domain protein 3	PDLIM3	1	0.000181687	100.04	AAAHQLCLK(1)IDR	3	-2.0613	2	0.74	0.922	0.853	1.27	1.028	1.165	0.582	0.897	0.737	0.726	0.022755	0.928	0.91	0.805	1.013	1.14	1.167	0.797	1.013	1.06	1.254	0.902	0.998	0.636	1.123	1.062	0.91	0.52176
Q5GJ75	159	K	Tumor necrosis factor alpha-induced protein 8-like protein 3	TNFAIP8L3	1	0.00237449	89.752	EHTHNK(1)K	3	-0.45391	1	0.866	0.603	0.657	1.122	1.369	1.243	0.771	0.441	0.532	0.569	0.0097581	0.964	1.248	1.137	0.866	0.997	0.955	0.898	0.483	0.578	1.296	1.373	1.302	0.693	0.352	0.444	0.493	0.057104
Q5T5D7	130	K	Zinc finger protein 684	ZNF684	1	0.0131812	46.819	K(1)K(1)SYK(1)SFEK	4	-2.9513	1	0.731	0.488	0.585	1.218	1.497	1.281	0.599	0.326	0.459	0.451	0.0036845
Q5T5D7	131	K	Zinc finger protein 684	ZNF684	1	0.0131812	46.819	K(1)K(1)SYK(1)SFEK	4	-2.9513	1	0.731	0.488	0.585	1.218	1.497	1.281	0.599	0.326	0.459	0.451	0.0036845
Q5T5D7	134	K	Zinc finger protein 684	ZNF684	1	0.0131812	46.819	K(1)K(1)SYK(1)SFEK	4	-2.9513	1	0.731	0.488	0.585	1.218	1.497	1.281	0.599	0.326	0.459	0.451	0.0036845
Q5VTE0	392	K	Putative elongation factor 1-alpha-like 3	EEF1A1P5	0.99997	7.86307e-05	73.499	KLEDGPK(1)FLK	3	0.24386	1												0.961	0.752	0.704	1.019	1.163	1.069
Q5VTE0	179	K	Putative elongation factor 1-alpha-like 3	EEF1A1P5	1	0.00544691	91.867	EVSTYIK(1)K	2	1.5189	1	0.758	1.101	1.011	1.187	0.919	1.089	0.637	1.198	0.934	0.898	0.44786	0.961	0.752	0.704	1.019	1.163	1.069	0.789	1.464	1.436	1.165	0.79	1.019	0.677	1.853	1.409	1.24	0.4599
Q5VTE0	386	K	Putative elongation factor 1-alpha-like 3	EEF1A1P5	1	0.00309309	85.212	K(1)LEDGPK	3	0.73438	1	0.707	0.615	1.018	1.305	1.228	1.094	0.541	0.5	0.936	0.645	0.044678	0.961	0.752	0.704	1.019	1.163	1.069	0.736	0.818	1.446	1.281	1.056	1.023	0.575	0.775	1.413	0.893	0.52336
Q5VTE0	44	K	Putative elongation factor 1-alpha-like 3	EEF1A1P5	1	0.000616634	85.813	FEK(1)EAAEMGK	3	-0.35192	2	0.675	1.139	0.829	1.144	1.151	1.078	0.589	0.989	0.773	0.784	0.22444	0.961	0.752	0.704	1.019	1.163	1.069	0.702	1.515	1.178	1.123	0.99	1.008	0.625	1.53	1.169	1.088	0.87938
Q5VTE0	41	K	Putative elongation factor 1-alpha-like 3	EEF1A1P5	1	0.00144659	98.523	TIEK(1)FEK	3	0.12041	4	0.751	0.731	0.992	1.107	1.305	1.099	0.676	0.56	0.908	0.705	0.0339	0.961	0.752	0.704	1.019	1.163	1.069	0.781	0.972	1.409	1.086	1.122	1.028	0.719	0.866	1.371	0.977	0.79092
Q63ZY3	234	K	KN motif and ankyrin repeat domain-containing protein 2	KANK2	1	0.00898309	53.3	SQK(1)FLGHPTAGR	3	-0.17517	1												0.738	0.844	0.846	1.081	1.149	1.204
Q6DD88	391	K	Atlastin-3	ATL3	1	0.00195028	61.167	HCEFK(1)QLALDHFK	4	-1.6177	1												0.923	0.917	0.992	0.988	1.083	1.124
Q6DD88	309	K	Atlastin-3	ATL3	1	0.0129736	52.391	LMEK(1)EINGSK	3	-1.1286	1												0.923	0.917	0.992	0.988	1.083	1.124
Q6DD88	239	K	Atlastin-3	ATL3	1	1.69978e-08	124.29	LQVK(1)EHQHEEIQNVR	3	1.5331	1	0.875	0.617	0.984	1.111	1.021	1.335	0.785	0.605	0.742	0.714	0.095917	0.923	0.917	0.992	0.988	1.083	1.124	0.948	0.673	0.992	1.124	0.943	1.188	0.843	0.714	0.835	0.803	0.178902
Q6NZI2	137	K	Caveolae-associated protein 1	CAVIN1	1	3.63929e-07	132.62	K(1)LEVNEAELLR	3	0.16515	1	0.75	0.982	1.555	1.005	0.938	0.973	0.744	1.048	1.604	1.127	0.76224	0.965	0.877	0.963	1.081	1.087	1.031	0.777	1.12	1.615	0.93	0.863	0.944	0.835	1.298	1.711	1.283	0.43562
Q6NZI2	152	K	Caveolae-associated protein 1	CAVIN1	1	0.000270006	96.82	NFK(1)VMIYQDEVK	3	-0.20878	1	0.836	1.021	1.216	1.079	0.963	1.011	0.773	1.06	1.208	1.007	0.97338	0.965	0.877	0.963	1.081	1.087	1.031	0.866	1.164	1.263	0.998	0.886	0.981	0.868	1.314	1.287	1.149	0.34832
Q6NZI2	161	K	Caveolae-associated protein 1	CAVIN1	1	0.000795307	69.03	VMIYQDEVK(1)LPAK	3	-0.21582	1	0.818	0.943	1.176	1.147	0.976	1.034	0.711	0.966	1.142	0.93	0.5212	0.965	0.877	0.963	1.081	1.087	1.031	0.848	1.075	1.221	1.061	0.898	1.003	0.799	1.197	1.217	1.061	0.68764
Q6NZI2	233	K	Caveolae-associated protein 1	CAVIN1	1	0.00184778	96.492	RVDDFK(1)K	3	-1.6535	1	1.53	0.991	1.16	0.655	0.914	0.939	2.327	1.084	1.241	1.468	0.091363	0.965	0.877	0.963	1.081	1.087	1.031	1.585	1.13	1.205	0.606	0.841	0.911	2.616	1.344	1.323	1.662	0.034279
Q6NZI2	136	K	Caveolae-associated protein 1	CAVIN1	1	0.0348216	75.109	QAGQIK(1)K	2	-0.50412	1	0.711	0.685	0.657	1.189	1.44	1.187	0.596	0.475	0.557	0.538	0.00082238	0.965	0.877	0.963	1.081	1.087	1.031	0.737	0.781	0.682	1.1	1.325	1.151	0.67	0.589	0.593	0.615	0.0021024
Q6NZI2	317	K	Caveolae-associated protein 1	CAVIN1	1	0.0130454	44.925	TAVYK(1)VPPFTFHVK	4	0.84831	2												0.965	0.877	0.963	1.081	1.087	1.031
Q6NZI2	165	K	Caveolae-associated protein 1	CAVIN1	1	0.000468263	120.06	LPAK(1)LSISK	3	-0.010652	2	0.732	0.7	0.905	1.134	1.25	1.215	0.644	0.56	0.748	0.649	0.0065798	0.965	0.877	0.963	1.081	1.087	1.031	0.759	0.798	0.94	1.049	1.15	1.178	0.724	0.694	0.798	0.739	0.0143592
Q6NZI2	326	K	Caveolae-associated protein 1	CAVIN1	1	8.6969e-08	143.96	VPPFTFHVK(1)K	3	-0.40703	2	0.716	0.777	0.962	1.225	1.139	1.155	0.583	0.682	0.837	0.698	0.0155353	0.965	0.877	0.963	1.081	1.087	1.031	0.742	0.886	0.999	1.133	1.048	1.12	0.655	0.845	0.892	0.796	0.058757
Q6P161	42	K	39S ribosomal protein L54, mitochondrial	MRPL54	1	0.0292516	64.776	PVMK(1)GAK	3	3.053	2	0.838	0.906	0.808	0.963	1.093	1.338	0.868	0.828	0.607	0.752	0.052559
Q6ZVF9	538	K	G protein-regulated inducer of neurite outgrowth 3	GPRIN3	1	0.0305217	50.127	GDAREK(1)K	3	2.2037	1	0.681	0.626	0.628	1.148	1.515	1.239	0.592	0.414	0.51	0.496	0.00134083
Q71DI3	123	K	Histone H3.2	HIST2H3A	1	0.000296388	94.717	VTIMPK(1)DIQLAR	2	-0.52236	5	0.774	1.367	1.227	1.25	0.716	0.876	0.618	1.909	1.408	1.185	0.52
Q71DI3	80	K	Histone H3.2	HIST2H3A	1	0.000228004	96.604	EIAQDFK(1)TDLR	2	0.44236	2	0.804	1.18	1.478	1.147	0.752	0.881	0.698	1.568	1.685	1.245	0.39842
Q71U36	163	K	Tubulin alpha-1A chain	TUBA1A	1	0.00445632	74.464	LSVDYGK(1)K	3	-0.056283	2	0.62	0.843	0.836	1.437	1.147	1.073	0.43	0.736	0.782	0.629	0.025544
Q71U36	311	K	Tubulin alpha-1A chain	TUBA1A	1	0.000962173	80.014	HGK(1)YMACCLLYR	3	1.4395	1	0.865	1.052	1.275	1.093	0.896	0.974	0.79	1.174	1.316	1.077	0.63158
Q71U36	394	K	Tubulin alpha-1A chain	TUBA1A	1	1.6893e-05	116.51	LDHK(1)FDLMYAK	2	-0.053725	3	0.77	0.95	1.262	1.117	1.016	1.001	0.687	0.934	1.266	0.951	0.66298
Q71U36	96	K	Tubulin alpha-1A chain	TUBA1A	1	1.20422e-29	168.83	QLFHPEQLITGK(1)EDAANNYAR	4	0.76929	3	0.731	1.227	1.602	1.037	0.734	0.938	0.703	1.672	1.717	1.314	0.40754
Q71U36	336	K	Tubulin alpha-1A chain	TUBA1A	1	0.000357058	93.649	DVNAAIATIK(1)TK	3	0.23194	1
Q86UP2	521	K	Kinectin	KTN1	1	1.40169e-17	153.21	TAEHEAAQQDLQSK(1)FVAK	3	-0.22546	1	0.928	1.167	1.186	1.081	0.829	0.972	0.857	1.407	1.225	1.138	0.30664	1.084	1.025	1.037	0.961	1.005	1.027	0.856	1.139	1.144	1.125	0.825	0.946	0.761	1.381	1.209	1.084	0.57652
Q86UP2	612	K	Kinectin	KTN1	1	0.0267592	66.692	VIAEK(1)DK	2	0.032345	1	0.841	0.787	1.032	1.217	1.021	1.118	0.689	0.769	0.928	0.793	0.069397	1.084	1.025	1.037	0.961	1.005	1.027	0.776	0.768	0.995	1.266	1.016	1.089	0.613	0.756	0.914	0.753	0.054897
Q86UP2	806	K	Kinectin	KTN1	1	0.00432603	74.376	VIHEK(1)DGK	2	1.2793	2	0.9	0.711	0.83	1.056	1.34	1.114	0.85	0.53	0.75	0.695	0.022184	1.084	1.025	1.037	0.961	1.005	1.027	0.83	0.694	0.8	1.099	1.333	1.085	0.755	0.521	0.737	0.661	0.0086815
Q86UP2	1167	K	Kinectin	KTN1	1	0.000792001	94.309	VK(1)VDESHK	3	-0.42792	2	0.811	0.839	0.887	1.276	1.002	1.162	0.635	0.836	0.767	0.737	0.0161222	1.084	1.025	1.037	0.961	1.005	1.027	0.748	0.819	0.855	1.328	0.997	1.131	0.563	0.821	0.756	0.701	0.0188986
Q86VP6	586	K	Cullin-associated NEDD8-dissociated protein 1	CAND1	1	7.61781e-06	122.46	AADIDQEVK(1)ER	2	0.5685	1	0.71	0.958	0.892	1.178	1.144	1.114	0.601	0.838	0.804	0.745	0.030198	0.95	1.07	0.966	1.045	1.025	1.022	0.747	0.895	0.923	1.127	1.116	1.09	0.663	0.802	0.847	0.77	0.05752
Q86VP6	20	K	Cullin-associated NEDD8-dissociated protein 1	CAND1	1	0.0326372	54.286	MTSSDK(1)DFR	2	0.10667	1	0.982	1.335	0.762	1.154	0.916	0.943	0.848	1.456	0.811	1.022	0.99698	0.95	1.07	0.966	1.045	1.025	1.022	1.034	1.248	0.789	1.104	0.894	0.923	0.937	1.396	0.855	1.051	0.81502
Q8IVF2	1932	K	Protein AHNAK2	AHNAK2	1	0.0325959	63.565	GAK(1)LDLK	2	0.66786	1	0.918	0.955	0.914	1.102	1.146	1.004	0.831	0.833	0.914	0.857	0.021322	0.71	0.742	0.858	1.193	1.254	1.133	1.293	1.287	1.065	0.924	0.914	0.886	1.399	1.408	1.202	1.338	0.0115765
Q8IZC4	198	K	Rhotekin-2	RTKN2	1	0.0236222	52.579	K(1)LK(1)TSISK	2	-0.09704	2	0.892	1.032	1.564	0.823	0.959	0.962	1.08	1.075	1.632	1.271	0.2921
Q8IZC4	196	K	Rhotekin-2	RTKN2	1	0.0236222	52.579	K(1)LK(1)TSISK	2	-0.09704	2	0.892	1.032	1.564	0.823	0.959	0.962	1.08	1.075	1.632	1.271	0.2921
Q8N0Y7	106	K	Probable phosphoglycerate mutase 4	PGAM4	1	0.00077285	70.26	AETAAK(1)HGEAQVK	3	1.2452	1	0.726	0.799	1.069	1.167	1.134	1.119	0.62	0.704	0.959	0.758	0.131316
Q8N0Y7	100	K	Probable phosphoglycerate mutase 4	PGAM4	1	6.77775e-15	143.05	HYGGLTGLNK(1)AETAAK	3	-0.11081	1	0.824	0.852	1.082	1.067	1.201	1.025	0.77	0.709	1.063	0.838	0.136202
Q8N257	109	K	Histone H2B type 3-B	HIST3H2BB	1	2.83876e-34	141.36	LLLPGELAK(1)HAVSEGTK	3	0.14916	1
Q8N257	86	K	Histone H2B type 3-B	HIST3H2BB	1	0.0032748	112.66	LAHYNK(1)R	2	-1.2093	3	1.019	0.968	1.471	0.984	0.864	0.911	1.032	1.12	1.623	1.253	0.20156
Q8N257	121	K	Histone H2B type 3-B	HIST3H2BB	1	0.000573786	114.86	AVTK(1)YTSSK	3	-0.87251	2	0.752	1.384	1.866	0.977	0.737	0.692	0.769	1.877	2.709	1.663	0.190102
Q8WX93	915	K	Palladin	PALLD	1	1.03456e-09	92.939	FK(1)EDLLNNGQPR	2	0.90887	4	0.667	1.003	1.187	1.155	1.013	1.062	0.577	0.99	1.124	0.885	0.4427	0.757	0.84	0.813	1.114	1.262	1.15	0.881	1.194	1.46	1.037	0.803	0.923	0.85	1.487	1.582	1.279	0.23308
Q8WX93	1036	K	Palladin	PALLD	1	0.0234849	63.816	IYWFK(1)DGK	2	-0.6399	1												0.757	0.84	0.813	1.114	1.262	1.15
Q92530	72	K	Proteasome inhibitor PI31 subunit	PSMF1	1	0.0100139	75.652	YEYK(1)DGSR	2	-0.15191	1	0.936	1.301	1.243	1.073	0.798	0.868	0.87	1.629	1.438	1.271	0.155155	1.155	1.365	1.074	0.91	0.834	0.889	0.81	0.953	1.157	1.179	0.957	0.976	0.687	0.996	1.185	0.938	0.59964
Q92547	414	K	DNA topoisomerase 2-binding protein 1	TOPBP1	1	0.00711885	56.432	QFWNK(1)SAHR	2	-2.8792	3	1.549	1.195	1.033	0.808	0.823	0.81	1.909	1.454	1.282	1.547	0.07064
Q92743	362	K	Serine protease HTRA1	HTRA1	1	0.0171756	50.194	K(1)FLTESHDR	3	-0.061145	1												1.263	1.026	1.235	0.86	0.932	1.084
Q93052	461	K	Lipoma-preferred partner	LPP	1	0.00143693	76.332	GQPFYAVEK(1)K	3	0.72076	1	0.725	0.841	1.123	1.061	1.23	1.064	0.682	0.684	1.061	0.801	0.161541	0.888	0.833	0.889	1.052	1.152	1.097	0.816	1.01	1.263	1.009	1.068	0.97	0.809	0.946	1.302	1.014	0.9919
Q969Q4	31	K	ADP-ribosylation factor-like protein 11	ARL11	1	0.00541061	82.287	TTLLYK(1)LK	3	-0.34831	2	0.964	0.978	1.198	1.092	0.942	0.959	0.88	1.038	1.255	1.049	0.6205
Q96AC1	74	K	Fermitin family homolog 2	FERMT2	1	0.000482304	90.861	TWLLK(1)THWTLDK	3	-0.60228	1												0.896	0.856	0.838	1.016	1.14	1.149
Q96AC1	67	K	Fermitin family homolog 2	FERMT2	1	8.5943e-06	112.96	KDWSDHALWWEK(1)K	3	0.817	3	0.795	0.929	1.288	0.995	1.056	1.053	0.798	0.88	1.228	0.97	0.75912	0.896	0.856	0.838	1.016	1.14	1.149	0.887	1.085	1.537	0.979	0.926	0.916	0.906	1.172	1.678	1.244	0.35654
Q96AC1	605	K	Fermitin family homolog 2	FERMT2	1	0.000741115	77.42	MDASTGDAIK(1)TWR	3	-0.12721	2	0.884	1.049	1.237	1.108	0.916	0.954	0.797	1.145	1.304	1.064	0.64316	0.896	0.856	0.838	1.016	1.14	1.149	0.987	1.225	1.476	1.091	0.804	0.83	0.905	1.524	1.778	1.353	0.119524
Q96AC1	142	K	Fermitin family homolog 2	FERMT2	1	0.00126898	77.662	HPEELSLLK(1)K	3	0.23177	1												0.896	0.856	0.838	1.016	1.14	1.149
Q96AC1	97	K	Fermitin family homolog 2	FERMT2	1	0.000842513	83.081	LQFTPQHK(1)LLR	3	-0.33384	1	0.444	1.218	0.649	1.524	0.647	1.432	0.291	1.882	0.455	0.641	0.31404	0.896	0.856	0.838	1.016	1.14	1.149	0.496	1.423	0.774	1.5	0.568	1.246	0.331	2.505	0.621	0.813	0.631
Q96AC1	51	K	Fermitin family homolog 2	FERMT2	1	0.0106326	74.841	LVEK(1)LDVK	2	-0.62618	1	0.518	0.673	1.046	1.692	0.844	1.18	0.305	0.797	0.89	0.602	0.150096	0.896	0.856	0.838	1.016	1.14	1.149	0.578	0.786	1.248	1.665	0.74	1.027	0.347	1.062	1.215	0.761	0.45632
Q96AC1	555	K	Fermitin family homolog 2	FERMT2	1	6.55011e-06	74.269	ILEAHQNVAQMSLIEAK(1)MR	3	0.49637	2	0.771	1.084	2.014	0.987	0.663	0.849	0.78	1.635	2.383	1.548	0.29108	0.896	0.856	0.838	1.016	1.14	1.149	0.86	1.266	2.403	0.971	0.582	0.739	0.886	2.175	3.252	1.976	0.141141
Q96AC1	438	K	Fermitin family homolog 2	FERMT2	1	1.12931e-13	141.13	GCEVTPDVNISGQK(1)FNIK	3	0.84012	1	0.769	0.874	1.213	1.072	1.052	1.095	0.715	0.831	1.114	0.887	0.41648	0.896	0.856	0.838	1.016	1.14	1.149	0.858	1.021	1.447	1.055	0.923	0.953	0.813	1.106	1.518	1.135	0.5486
Q96AC1	107	K	Fermitin family homolog 2	FERMT2	1	0.00716469	59.067	LQLPNMK(1)YVK	3	-0.48516	1												0.896	0.856	0.838	1.016	1.14	1.149
Q96AC1	408	K	Fermitin family homolog 2	FERMT2	1	0.000507533	87.942	DTSISCYK(1)SK	3	0.10689	1	0.868	0.823	0.929	1.17	1.112	1.097	0.74	0.741	0.851	0.775	0.0031416	0.896	0.856	0.838	1.016	1.14	1.149	0.969	0.961	1.109	1.152	0.975	0.955	0.841	0.986	1.161	0.986	0.87484
Q96AC1	393	K	Fermitin family homolog 2	FERMT2	1	0.00869326	56.404	GYK(1)QYWCTFK	3	0.32651	1												0.896	0.856	0.838	1.016	1.14	1.149
Q96AC1	275	K	Fermitin family homolog 2	FERMT2	1	0.000140637	101.53	FK(1)YYSFFDLNPK	3	-0.70279	1	0.809	1.009	1.295	1.098	0.861	1.063	0.735	1.172	1.225	1.03	0.91902	0.896	0.856	0.838	1.016	1.14	1.149	0.903	1.179	1.545	1.081	0.755	0.925	0.835	1.562	1.67	1.314	0.23664
Q96AC1	285	K	Fermitin family homolog 2	FERMT2	1	1.28802e-05	103.88	YYSFFDLNPK(1)YDAIR	3	-0.077057	1												0.896	0.856	0.838	1.016	1.14	1.149
Q96AC1	247	K	Fermitin family homolog 2	FERMT2	1	0.00259495	78.287	AK(1)INQGWLDSSR	2	0.26432	1												0.896	0.856	0.838	1.016	1.14	1.149
Q96CV9	108	K	Optineurin	OPTN	1	0.0360936	61.691	LK(1)EELGK	2	-0.10351	1	1.123	1.08	1.406	0.896	0.811	0.916	1.249	1.332	1.541	1.376	0.025543	1.061	1.077	0.803	1.067	0.95	1.059	1.058	1.003	1.751	0.84	0.854	0.865	1.26	1.174	2.024	1.49	0.175924
Q96JP2	1080	K	Unconventional myosin-XVB	MYO15B	1	0.0176664	41.621	PK(1)RPQPSREIGNIIR	5	4.0591	1	0.894	1.681	1.384	0.776	0.763	0.834	1.147	2.203	1.67	1.668	0.126282
Q96KP4	301	K	Cytosolic non-specific dipeptidase	CNDP2	1	2.17633e-08	127.71	DVGAQILLHSHK(1)K	4	0.16788	1	1.043	0.784	1.201	1.225	1.009	0.856	0.849	0.777	1.412	0.98	0.88606	1.123	1.153	0.988	1.01	0.962	0.884	0.929	0.68	1.216	1.213	1.049	0.968	0.766	0.648	1.256	0.875	0.43234
Q96NH3	24	K	Protein broad-minded	TBC1D32	1	0.0131997	57.59	LFQSVK(1)EK	3	1.1542	1	0.582	0.507	4.889	0.377	0.316	0.393	1.536	1.604	12.502	5.505	0.26098
Q96SI9	206	K	Spermatid perinuclear RNA-binding protein	STRBP	1	0.000683165	107.9	HAK(1)WFQAR	3	-0.10083	1	0.822	0.82	0.88	1.368	1.145	0.966	0.599	0.716	0.915	0.725	0.038845
Q99497	93	K	Protein/nucleic acid deglycase DJ-1	PARK7	1	0.00135638	88.596	EILK(1)EQENR	2	0.37615	1	0.933	0.976	1.099	1.045	1.068	0.978	0.891	0.914	1.128	0.973	0.62998	1.118	1.019	0.928	1.037	1.063	0.881	0.835	0.958	1.184	1.008	1.005	1.11	0.828	0.953	1.067	0.953	0.62018
Q99497	132	K	Protein/nucleic acid deglycase DJ-1	PARK7	1	3.67733e-05	98.408	DK(1)MMNGGHYTYSENR	3	0.10898	1												1.118	1.019	0.928	1.037	1.063	0.881
Q99497	148	K	Protein/nucleic acid deglycase DJ-1	PARK7	1	9.94563e-06	119.62	VEK(1)DGLILTSR	2	-0.0958	1												1.118	1.019	0.928	1.037	1.063	0.881
Q99497	62	K	Protein/nucleic acid deglycase DJ-1	PARK7	1	3.89972e-05	97.797	DVVICPDASLEDAK(1)K	3	-0.1255	1												1.118	1.019	0.928	1.037	1.063	0.881
Q99623	147	K	Prohibitin-2	PHB2	1	3.41034e-11	130.47	SVVAK(1)FNASQLITQR	3	1.5067	1	0.932	1.646	1.792	0.714	0.626	0.742	1.302	2.628	2.429	2.099	0.029056	0.923	0.815	0.879	1.243	1.084	1.055	1.01	2.02	2.039	0.574	0.577	0.703	1.76	3.501	2.9	2.734	0.016523
Q99729	215	K	Heterogeneous nuclear ribonucleoprotein A/B	HNRNPAB	1	0.0430239	60.255	K(1)FHTVSGSK	2	1.0668	1	0.737	0.773	0.578	1.381	1.254	1.151	0.533	0.617	0.505	0.552	0.0045184	0.747	0.802	0.592	1.244	1.304	1.096	0.987	0.964	0.976	1.11	0.962	1.05	0.889	1.002	0.93	0.938	0.21088
Q99798	520	K	Aconitate hydratase, mitochondrial	ACO2	1	0.00409743	54.811	FNPETDYLTGTDGK(1)K	3	-1.4593	1												0.902	0.892	0.947	1.029	1.004	1.113
Q99832	135	K	T-complex protein 1 subunit eta	CCT7	1	0.000763028	84.605	TATQLAVNK(1)IK	3	0.61386	1												1.03	1.076	1.073	0.9	0.999	0.995
Q99961	159	K	Endophilin-A2	SH3GL1	1	0.0221982	41.448	EIQHHLK(1)K	4	3.9817	1												0.888	0.844	0.874	1.19	1.148	1.025
Q99961	39	K	Endophilin-A2	SH3GL1	1	0.00425941	63.816	K(1)VDVTSK	2	0.16312	1												0.888	0.844	0.874	1.19	1.148	1.025
Q9BSJ8	98	K	Extended synaptotagmin-1	ESYT1	1	0.00388416	79.713	VRDEK(1)ER	2	0.16971	2	0.892	1.057	0.914	1.006	1.153	1.033	0.884	0.916	0.889	0.897	0.178719	0.931	0.913	1.016	1.025	1.157	0.983	0.958	1.158	0.9	0.981	0.997	1.051	0.977	1.161	0.856	0.996	0.90764
Q9BSJ8	662	K	Extended synaptotagmin-1	ESYT1	1	2.37617e-10	136.6	IHVLEAQDLIAK(1)DR	3	0.017775	1	0.729	1.412	1.371	1.093	0.719	0.922	0.665	1.966	1.496	1.285	0.42012	0.931	0.913	1.016	1.025	1.157	0.983	0.783	1.547	1.349	1.066	0.621	0.938	0.735	2.491	1.438	1.402	0.28928
Q9BTV4	204	K	Transmembrane protein 43	TMEM43	1	0.0122934	52.071	VDNFK(1)SLSLSK	3	-0.76784	1												0.905	0.939	0.949	0.989	1.028	1.191
Q9BTV4	199	K	Transmembrane protein 43	TMEM43	1	2.8911e-11	132.31	FFLSSGLIDK(1)VDNFK	3	1.6128	1	0.777	0.996	0.851	1.143	0.949	1.264	0.678	1.05	0.676	0.782	0.09234	0.905	0.939	0.949	0.989	1.028	1.191	0.859	1.061	0.897	1.156	0.923	1.061	0.743	1.15	0.845	0.897	0.30324
Q9BUL8	164	K	Programmed cell death protein 10	PDCD10	1	0.00255929	62.714	ALEHQK(1)K	3	1.48	1												0.925	1.134	0.989	0.96	1.097	0.992
Q9BVC6	215	K	Transmembrane protein 109	TMEM109	1	0.0364927	50.222	ASGAQLEAK(1)VR	2	-0.31858	1	0.702	1.164	0.879	1.424	0.78	1.091	0.492	1.492	0.811	0.833	0.48606	0.955	0.982	1.112	1.074	0.988	0.978	0.735	1.185	0.79	1.326	0.789	1.116	0.554	1.502	0.708	0.839	0.4546
Q9BW30	16	K	Tubulin polymerization-promoting protein family member 3	TPPP3	1	0.00204985	74.841	K(1)FAIHGDPK	3	1.7167	2	0.807	0.574	0.615	1.475	1.34	1.055	0.545	0.429	0.587	0.516	0.0099786	0.955	0.735	0.789	1.134	1.186	1.091	0.845	0.781	0.779	1.301	1.13	0.967	0.65	0.691	0.806	0.708	0.0194754
Q9BW30	76	K	Tubulin polymerization-promoting protein family member 3	TPPP3	1	0.0332669	63.624	VINYEEFK(1)K	2	-0.37453	1	0.704	0.787	1.38	1.27	1.007	0.966	0.553	0.781	1.437	0.885	0.51644	0.955	0.735	0.789	1.134	1.186	1.091	0.737	1.071	1.749	1.12	0.849	0.885	0.658	1.261	1.976	1.246	0.56682
Q9BX66	737	K	Sorbin and SH3 domain-containing protein 1	SORBS1	1	0.0182403	59.35	RHDDK(1)EK	3	-1.2858	1	0.652	0.91	0.722	0.941	1.443	1.245	0.692	0.63	0.584	0.629	0.045537	0.838	1.012	0.939	0.912	1.118	1.118	0.778	0.899	0.769	1.032	1.291	1.114	0.754	0.696	0.69	0.712	0.0149751
Q9BXN1	182	K	Asporin	ASPN	1	0.0109909	66.073	IHENK(1)VK	3	0.059952	1	0.6	0.53	0.648	1.388	1.311	1.328	0.431	0.404	0.49	0.442	0.000178614	0.491	0.611	0.672	1.289	1.288	1.258	1.222	0.867	0.964	1.077	1.018	1.056	1.135	0.852	0.913	0.969	0.70508
Q9BXN1	150	K	Asporin	ASPN	1	0.0212442	81.296	AFLTTK(1)K	2	0.17477	1	0.611	0.868	0.98	1.283	1.067	1.174	0.475	0.813	0.84	0.698	0.067725	0.491	0.611	0.672	1.289	1.288	1.258	1.244	1.421	1.458	0.995	0.828	0.933	1.25	1.716	1.563	1.496	0.0052209
Q9BZQ8	115	K	Protein Niban	FAM129A	1	0.0286629	65.672	GAAPK(1)CR	2	-0.48484	1	0.932	1.018	0.637	1.102	1.174	1.103	0.842	0.868	0.581	0.766	0.18762	1	0.981	0.889	1.026	1.017	1.028	0.932	1.038	0.717	1.074	1.154	1.073	0.868	0.899	0.668	0.814	0.125964
Q9C073	172	K	Protein FAM117A	FAM117A	0.999991	0.0285411	51.43	SGK(1)EKER	3	2.9447	1	0.986	0.755	1.272	0.937	1.139	1.012	1.05	0.663	1.264	0.976	0.79876
Q9H4A4	446	K	Aminopeptidase B	RNPEP	1	0.000560631	88.136	AYVHEFK(1)FR	3	-0.1516	1	0.842	1.207	0.941	1.252	0.825	1.022	0.67	1.462	0.926	0.965	0.8477	0.987	0.913	1.017	1.099	1.074	0.939	0.853	1.322	0.925	1.139	0.768	1.088	0.749	1.721	0.85	1.035	0.8757
Q9H4M9	315	K	EH domain-containing protein 1	EHD1	1	0.000154446	99.568	VHAYIISSLK(1)K	3	-1.1414	1	0.708	1.029	1.261	1.128	1.017	0.985	0.626	1.011	1.285	0.958	0.7118	0.894	0.999	0.858	1.041	1.112	1.071	0.792	1.03	1.47	1.084	0.915	0.92	0.731	1.126	1.598	1.128	0.65284
Q9H4M9	468	K	EH domain-containing protein 1	EHD1	1	0.023499	74.464	ITGANAK(1)K	2	0.20669	1	0.901	0.725	0.783	1.158	1.219	1.151	0.777	0.595	0.684	0.683	0.0043374	0.894	0.999	0.858	1.041	1.112	1.071	1.008	0.726	0.913	1.112	1.096	1.075	0.906	0.662	0.849	0.806	0.148358
Q9H4M9	213	K	EH domain-containing protein 1	EHD1	1	0.00711366	73.26	NHEDK(1)IR	2	-0.43889	2	0.876	0.872	0.822	1.133	1.077	1.188	0.772	0.81	0.696	0.756	0.00133874	0.894	0.999	0.858	1.041	1.112	1.071	0.98	0.873	0.958	1.088	0.969	1.109	0.901	0.901	0.864	0.888	0.097782
Q9H4M9	208	K	EH domain-containing protein 1	EHD1	1	0.000644281	110.76	ALK(1)NHEDK	3	-2.0925	1	0.884	0.842	0.969	1.006	1.273	1.047	0.877	0.662	0.93	0.81	0.068736	0.894	0.999	0.858	1.041	1.112	1.071	0.989	0.843	1.129	0.966	1.145	0.978	1.024	0.736	1.154	0.959	0.66894
Q9H4M9	358	K	EH domain-containing protein 1	EHD1	1	2.04785e-08	128.76	K(1)MQELLQTQDFSK	3	-0.86438	1	0.851	0.876	1.43	1.025	1.069	0.917	0.827	0.82	1.567	1.048	0.91544	0.894	0.999	0.858	1.041	1.112	1.071	0.952	0.877	1.667	0.985	0.961	0.856	0.966	0.913	1.947	1.248	0.43162
Q9H8H3	219	K	Methyltransferase-like protein 7A	METTL7A	1	0.0425548	58.23	ASFSK(1)LK	2	0.32134	1												0.988	0.943	0.905	1.109	1.072	1.008
Q9H993	40	K	Protein-glutamate O-methyltransferase	ARMT1	1	0.00213036	82.287	HK(1)SEFFEK	3	-0.50936	1	0.802	0.868	1.343	0.985	1.051	1.067	0.812	0.826	1.264	0.971	0.76442	0.982	0.903	0.936	1.003	1.185	1.028	0.817	0.961	1.435	0.982	0.887	1.038	0.832	1.083	1.382	1.105	0.6944
Q9HBL0	89	K	Tensin-1	TNS1	1	0.00314629	48.053	VLEFGWPDLHTPALEK(1)ICSICK	4	-0.07479	1	1.021	1.003	1.358	0.916	0.853	1.028	1.112	1.177	1.329	1.209	0.178357	0.769	0.819	0.844	1.13	1.198	1.159	1.328	1.225	1.609	0.811	0.712	0.887	1.637	1.721	1.814	1.727	0.006177
Q9HBL0	1454	K	Tensin-1	TNS1	1	0.00023617	111.61	VK(1)FVQDTSK	3	-0.27678	3	0.526	1.162	0.695	1.346	1.146	1.092	0.39	1.015	0.64	0.665	0.128959	0.769	0.819	0.844	1.13	1.198	1.159	0.684	1.419	0.823	1.191	0.957	0.942	0.574	1.483	0.874	0.947	0.69244
Q9HBL0	249	K	Tensin-1	TNS1	1	0.00170108	74.841	GDILLK(1)CYHK	3	0.91131	1	0.664	0.845	0.965	1.133	1.153	1.215	0.585	0.733	0.798	0.707	0.032345	0.769	0.819	0.844	1.13	1.198	1.159	0.863	1.032	1.143	1.003	0.962	1.048	0.86	1.073	1.091	1.008	0.98054
Q9HBL0	1515	K	Tensin-1	TNS1	1	4.47212e-10	130.69	VSSPPPTIMQQNK(1)K	3	0.36269	1												0.769	0.819	0.844	1.13	1.198	1.159
Q9HBL0	290	K	Tensin-1	TNS1	1	4.24608e-06	81.157	EDLDDAFK(1)DDRFPEYGK	3	0.0075206	1	0.62	0.97	0.973	1.196	1.168	1.088	0.516	0.831	0.898	0.742	0.105082	0.769	0.819	0.844	1.13	1.198	1.159	0.806	1.184	1.153	1.058	0.975	0.939	0.762	1.214	1.228	1.058	0.75822
Q9NPG4	768	K	Protocadherin-12	PCDH12	1	0.0424977	40.103	PQK(1)HIQK	3	2.5228	1
Q9NQC3	1066	K	Reticulon-4	RTN4	1	0.0274086	41.088	GVIQAIQK(1)SDEGHPFR	3	-1.21	1												0.892	1.072	0.901	0.871	1.08	1.148
Q9NR12	399	K	PDZ and LIM domain protein 7	PDLIM7	1	0.00113158	75.102	MFGTK(1)CHGCDFK	3	-0.78973	1												0.835	0.823	0.756	1.071	1.231	1.22
Q9NR12	287	K	PDZ and LIM domain protein 7	PDLIM7	1	9.47469e-08	133.32	TPVCHQCHK(1)VIR	3	-1.2219	1	0.664	0.412	0.538	1.186	1.519	1.424	0.559	0.271	0.38	0.391	0.0037001	0.835	0.823	0.756	1.071	1.231	1.22	0.795	0.501	0.712	1.107	1.234	1.167	0.718	0.406	0.61	0.572	0.0156981
Q9NR12	343	K	PDZ and LIM domain protein 7	PDLIM7	1	0.000635561	98.048	YAPSCAK(1)CK	2	-0.22817	1	0.656	0.584	0.319	1.168	1.582	1.411	0.56	0.37	0.227	0.375	0.0132197	0.835	0.823	0.756	1.071	1.231	1.22	0.786	0.71	0.422	1.091	1.285	1.157	0.72	0.553	0.365	0.543	0.031644
Q9NRX4	86	K	14 kDa phosphohistidine phosphatase	PHPT1	1	0.000239062	98.048	ISHQSQDK(1)K	3	0.51037	1	0.99	0.917	0.867	1.025	1.038	1.168	0.963	0.883	0.746	0.859	0.054797	1.141	0.969	0.952	0.981	1.063	0.895	0.868	0.946	0.911	1.045	0.976	1.305	0.831	0.969	0.698	0.819	0.102841
Q9NRX4	48	K	14 kDa phosphohistidine phosphatase	PHPT1	1	0.000114777	95.57	GYK(1)WAEYHADIYDK	3	0.20628	1												1.141	0.969	0.952	0.981	1.063	0.895
Q9NTK5	178	K	Obg-like ATPase 1	OLA1	0.820398	0.0216702	46.159	K(0.82)LK(0.18)PEYDIMCK	3	0.11757	1												1.013	1.028	0.953	1.008	1.03	1.027
Q9NVA2	366	K	Septin-11	SEPT11	1	0.000107755	103.91	ELHEK(1)FDLLK	3	-0.13027	1	0.575	0.706	0.893	1.376	1.235	1.143	0.417	0.571	0.786	0.579	0.015445	0.926	0.856	0.794	1.319	1.099	1.029	0.621	0.825	1.125	1.043	1.124	1.111	0.595	0.734	1.013	0.784	0.2571
Q9NVA2	195	K	Septin-11	SEPT11	1	0.0333554	45.081	NELHK(1)FK	3	-0.10504	1	0.893	0.723	1.442	0.922	1.307	0.865	0.966	0.553	1.676	0.988	0.88348	0.926	0.856	0.794	1.319	1.099	1.029	0.964	0.845	1.816	0.699	1.189	0.841	1.379	0.711	2.159	1.328	0.42686
Q9NVD7	154	K	Alpha-parvin	PARVA	1	0.000360786	65.374	LNVAEVTQSEIAQK(1)QK	4	0.52367	2												0.841	0.853	0.815	1.117	1.096	1.214
Q9NVD7	93	K	Alpha-parvin	PARVA	1	3.25465e-05	129.34	SDPK(1)LQELMK	2	0.012443	4	0.697	0.74	0.884	1.174	1.225	1.216	0.592	0.604	0.731	0.642	0.0034966	0.841	0.853	0.815	1.117	1.096	1.214	0.829	0.868	1.085	1.051	1.118	1.002	0.789	0.776	1.083	0.877	0.198543
Q9NVD7	140	K	Alpha-parvin	PARVA	1	1.56041e-11	129.46	LESEK(1)LNVAEVTQSEIAQK	3	-0.9466	1	0.439	0.924	0.712	1.706	0.871	1.245	0.257	1.06	0.576	0.543	0.101316	0.841	0.853	0.815	1.117	1.096	1.214	0.522	1.083	0.874	1.527	0.795	1.026	0.342	1.362	0.852	0.74	0.34492
Q9NVD7	135	K	Alpha-parvin	PARVA	1	0.000573786	114.86	LFEK(1)LESEK	3	-0.43928	2	0.682	0.794	0.966	1.099	1.208	1.217	0.62	0.657	0.798	0.693	0.02386	0.841	0.853	0.815	1.117	1.096	1.214	0.811	0.931	1.185	0.984	1.102	1.002	0.824	0.845	1.183	0.948	0.60726
Q9NVD7	176	K	Alpha-parvin	PARVA	1	9.17835e-06	113.69	SIK(1)WNVDSVHAK	3	0.18145	1	0.701	1.057	0.758	1.062	1.091	1.287	0.658	0.969	0.592	0.731	0.079965	0.841	0.853	0.815	1.117	1.096	1.214	0.834	1.239	0.93	0.951	0.995	1.06	0.877	1.245	0.877	0.999	0.91266
Q9NVJ2	103	K	ADP-ribosylation factor-like protein 8B	ARL8B	1	0.0291632	65.404	EK(1)IEASR	2	-1.9609	1	0.801	0.66	0.725	1.125	1.335	1.239	0.709	0.495	0.588	0.591	0.0021367	1.115	1.374	1.232	0.842	0.723	0.851	0.718	0.48	0.588	1.336	1.846	1.456	0.537	0.26	0.404	0.385	0.0031771
[truncated: 63 more rows]

## Sheet: Sheet1
Total spectrum	Matched spectrum	Peptides	Modified peptides	Identified proteins	Quantifiable proteins	Identified sites	Quantifiable sites
[truncated: 1 more rows]

[truncated: 4 more sheets: Site_quant, Peptide_quant, Statistics, Repeatability]
